# Supplementary material for: Major Role for Cellular MicroRNAs, Long Noncoding RNAs (lncRNAs), and the Epstein-Barr Virus-Encoded BART lncRNA during Tumor Growth In Vivo
Source: mBio. 2022 Apr 18;13(3):e00655-22. doi: 10.1128/mbio.00655-22 (PMC9239068; doi:10.1128/mbio.00655-22)
Supplement: TABLE S2 [file mbio.00655-22-s0003.xlsx]

## Sheet: Genes + lncs exp each T+CL
												all genes + lncs exp					lncs
									genes + lncs	genes + lncs		genes/lncs		lncs			of 12124	of 13196		of 12471	of 12842		of 12541	of 12503
exp AE CL (12124)	exp AE T (13196)		exp BART CL (12471)	exp BART T (12842)		exp pc CL (12541)	exp pc T (12503)		exp all CL (11439)	exp all T (11935)							lncs exp AE CL (753)	lncs exp AE T (1096)		lncs exp BART CL (752)	lncs exp BART T (794)		lncs exp pc CL (801)	lncs exp pc T (693)
AAAS	AAAS		AAAS	AAAS		AAAS	A2ML1		AAAS	AAAS		A2ML1		ABALON			ABALON	ABALON		ABALON	ABALON		ABALON	ABALON
AACS	AACS		AACS	AACS		AACS	AAAS		AACS	AACS		AAAS		ABHD11-AS1			ABHD11-AS1	AC002116.1		ABHD11-AS1	ABHD11-AS1		ABHD11-AS1	ABHD11-AS1
AADAT	AADAT		AADAT	AADAC		AADAT	AACS		AADAT	AADAT		AACS		AC002094.1			AC002116.1	AC002128.1		AC002116.1	AC002116.1		AC002094.1	AC002116.1
AAGAB	AAGAB		AAGAB	AADAT		AAGAB	AADAT		AAGAB	AAGAB		AADAC		AC002116.1			AC002128.1	AC002128.2		AC002128.1	AC002128.1		AC002116.1	AC002128.1
AAK1	AAK1		AAK1	AAGAB		AAK1	AAGAB		AAK1	AAK1		AADAT		AC002128.1			AC002128.2	AC002398.1		AC004069.1	AC002128.2		AC002128.1	AC002128.2
AAMDC	AAMDC		AAMDC	AAK1		AAMDC	AAK1		AAMDC	AAMDC		AAGAB		AC002128.2			AC002553.1	AC002553.1		AC004148.1	AC002398.1		AC004067.1	AC004069.1
AAMP	AAMP		AAMP	AAMDC		AAMP	AAMDC		AAMP	AAMP		AAK1		AC002398.1			AC003070.1	AC003070.1		AC004233.2	AC004069.1		AC004069.1	AC004148.1
AAR2	AAR2		AAR2	AAMP		AAR2	AAMP		AAR2	AAR2		AAMDC		AC002553.1			AC004069.1	AC003102.1		AC004263.2	AC004148.1		AC004148.1	AC004233.2
AARS1	AARS1		AARS1	AAR2		AARS1	AAR2		AARS1	AARS1		AAMP		AC003070.1			AC004148.1	AC004067.1		AC004264.1	AC004233.2		AC004233.2	AC004263.2
AARS2	AARS2		AARS2	AARS1		AARS2	AARS1		AARS2	AARS2		AAR2		AC003102.1			AC004233.2	AC004069.1		AC004585.1	AC004264.1		AC004263.2	AC004264.1
AARSD1	AARSD1		AARSD1	AARS2		AARSD1	AARS2		AARSD1	AARSD1		AARS1		AC004067.1			AC004263.2	AC004076.2		AC004707.2	AC004707.2		AC004264.1	AC004707.2
AASDH	AASDH		AASDH	AARSD1		AASDH	AARSD1		AASDH	AASDH		AARS2		AC004069.1			AC004264.1	AC004148.1		AC004816.1	AC004816.1		AC004585.1	AC004812.2
AASDHPPT	AASDHPPT		AASDHPPT	AASDH		AASDHPPT	AASDH		AASDHPPT	AASDHPPT		AARSD1		AC004076.2			AC004466.1	AC004233.2		AC004918.5	AC004918.1		AC004707.2	AC004816.1
AATF	AATF		AATF	AASDHPPT		AATF	AASDHPPT		AATF	AATF		AASDH		AC004148.1			AC004471.1	AC004253.1		AC004943.2	AC004918.5		AC004771.4	AC004918.1
ABALON	AATK		AATK	AATF		ABALON	AATF		ABALON	AATK		AASDHPPT		AC004233.2			AC004492.1	AC004263.2		AC004951.1	AC004943.2		AC004816.1	AC004918.5
ABCA1	ABALON		ABALON	AATK		ABAT	AATK		ABCA1	ABALON		AATF		AC004253.1			AC004585.1	AC004264.1		AC004967.2	AC004951.1		AC004918.5	AC004951.1
ABCA2	ABAT		ABAT	ABALON		ABCA1	ABALON		ABCA2	ABAT		AATK		AC004263.2			AC004707.2	AC004466.1		AC004982.2	AC004967.2		AC004943.2	AC004967.2
ABCA3	ABCA1		ABCA1	ABAT		ABCA11P	ABAT		ABCA3	ABCA1		ABALON		AC004264.1			AC004816.1	AC004466.3		AC005005.3	AC004982.2		AC004951.1	AC004982.2
ABCA7	ABCA11P		ABCA11P	ABCA1		ABCA12	ABCA1		ABCA7	ABCA2		ABAT		AC004466.1			AC004918.5	AC004771.2		AC005034.6	AC005005.3		AC004967.2	AC005041.5
ABCB10	ABCA2		ABCA12	ABCA11P		ABCA2	ABCA2		ABCB10	ABCA3		ABCA1		AC004466.3			AC004943.2	AC004771.4		AC005041.5	AC005041.5		AC004982.2	AC005046.2
ABCB6	ABCA3		ABCA2	ABCA2		ABCA3	ABCA3		ABCB6	ABCA7		ABCA11P		AC004471.1			AC004951.1	AC004803.1		AC005046.2	AC005046.2		AC005034.6	AC005083.1
ABCB7	ABCA5		ABCA3	ABCA3		ABCA7	ABCA7		ABCB7	ABCB10		ABCA12		AC004492.1			AC004967.2	AC004812.2		AC005083.1	AC005083.1		AC005041.5	AC005229.4
ABCB8	ABCA7		ABCA7	ABCA7		ABCB10	ABCB10		ABCB8	ABCB6		ABCA2		AC004585.1			AC004982.2	AC004816.1		AC005229.4	AC005229.4		AC005046.2	AC005253.1
ABCB9	ABCB10		ABCB10	ABCB10		ABCB6	ABCB6		ABCB9	ABCB7		ABCA3		AC004707.2			AC005034.6	AC004846.2		AC005253.1	AC005253.1		AC005083.1	AC005256.1
ABCC1	ABCB6		ABCB6	ABCB6		ABCB7	ABCB7		ABCC1	ABCB8		ABCA5		AC004771.2			AC005041.3	AC004918.1		AC005256.1	AC005256.1		AC005104.1	AC005261.1
ABCC10	ABCB7		ABCB7	ABCB7		ABCB8	ABCB8		ABCC10	ABCC1		ABCA7		AC004771.4			AC005041.5	AC004918.5		AC005261.1	AC005261.1		AC005229.4	AC005332.4
ABCC3	ABCB8		ABCB8	ABCB8		ABCB9	ABCB9		ABCC3	ABCC10		ABCB10		AC004803.1			AC005083.1	AC004943.2		AC005330.1	AC005332.4		AC005253.1	AC005519.1
ABCC4	ABCB9		ABCB9	ABCC1		ABCC1	ABCC1		ABCC4	ABCC3		ABCB6		AC004812.2			AC005104.1	AC004951.1		AC005519.1	AC005519.1		AC005256.1	AC005523.2
ABCC5	ABCC1		ABCC1	ABCC10		ABCC10	ABCC10		ABCC5	ABCC4		ABCB7		AC004816.1			AC005253.1	AC004967.2		AC005523.2	AC005523.2		AC005261.1	AC005540.1
ABCD1	ABCC10		ABCC10	ABCC3		ABCC3	ABCC3		ABCD1	ABCC5		ABCB8		AC004846.2			AC005256.1	AC004982.2		AC005540.1	AC005670.3		AC005329.1	AC005670.3
ABCD3	ABCC3		ABCC3	ABCC4		ABCC4	ABCC4		ABCD3	ABCD1		ABCB9		AC004918.1			AC005261.1	AC005005.3		AC005670.3	AC006206.2		AC005330.1	AC006213.2
ABCD4	ABCC4		ABCC4	ABCC5		ABCC5	ABCC5		ABCD4	ABCD3		ABCC1		AC004918.5			AC005261.3	AC005034.4		AC006111.2	AC006213.2		AC005519.1	AC006333.1
ABCE1	ABCC5		ABCC5	ABCD1		ABCD1	ABCD1		ABCE1	ABCD4		ABCC10		AC004943.2			AC005519.1	AC005034.6		AC006213.2	AC006333.1		AC005523.2	AC006449.7
ABCF1	ABCC6		ABCD1	ABCD3		ABCD3	ABCD3		ABCF1	ABCE1		ABCC3		AC004951.1			AC005523.2	AC005041.5		AC006333.1	AC006449.7		AC005540.1	AC007128.2
ABCF2	ABCD1		ABCD3	ABCD4		ABCD4	ABCD4		ABCF2	ABCF1		ABCC4		AC004967.2			AC005540.1	AC005046.2		AC006449.7	AC007128.2		AC005670.3	AC007255.1
ABCF3	ABCD3		ABCD4	ABCE1		ABCE1	ABCE1		ABCF3	ABCF2		ABCC5		AC004982.2			AC005606.2	AC005083.1		AC007342.5	AC007255.1		AC006111.2	AC007383.1
ABHD10	ABCD4		ABCE1	ABCF1		ABCF1	ABCF1		ABHD10	ABCF3		ABCC6		AC005005.3			AC005632.6	AC005104.1		AC007383.1	AC007342.5		AC006213.2	AC007406.5
ABHD11	ABCE1		ABCF1	ABCF2		ABCF2	ABCF2		ABHD11	ABHD10		ABCD1		AC005034.4			AC005840.4	AC005229.4		AC007906.2	AC007383.1		AC006449.7	AC007878.1
ABHD11-AS1	ABCF1		ABCF2	ABCF3		ABCF3	ABCF3		ABHD11-AS1	ABHD11		ABCD3		AC005034.6			AC006213.2	AC005253.1		AC007952.1	AC007406.5		AC007342.5	AC007996.1
ABHD12	ABCF2		ABCF3	ABHD10		ABHD10	ABHD10		ABHD12	ABHD12		ABCD4		AC005041.3			AC006262.2	AC005256.1		AC008443.5	AC007996.1		AC007383.1	AC008115.3
ABHD13	ABCF3		ABHD10	ABHD11		ABHD11	ABHD11		ABHD13	ABHD13		ABCE1		AC005041.5			AC006333.1	AC005261.1		AC008532.1	AC008115.3		AC007906.2	AC008124.1
ABHD14A	ABHD10		ABHD11	ABHD11-AS1		ABHD11-AS1	ABHD11-AS1		ABHD14A	ABHD14A		ABCF1		AC005046.2			AC006449.7	AC005261.3		AC008555.4	AC008124.1		AC007952.4	AC008555.4
ABHD14B	ABHD11		ABHD11-AS1	ABHD12		ABHD12	ABHD12		ABHD14B	ABHD14B		ABCF2		AC005083.1		un	AC007342.5	AC005332.4		AC008608.2	AC008537.4		AC008115.3	AC008581.1
ABHD15	ABHD12		ABHD12	ABHD13		ABHD13	ABHD13		ABHD15	ABHD15		ABCF3		AC005104.1		un	AC007383.1	AC005519.1		AC008622.2	AC008555.1		AC008555.4	AC008608.2
ABHD16A	ABHD13		ABHD13	ABHD14A		ABHD14A	ABHD14A		ABHD16A	ABHD16A		ABHD10		AC005229.4		un	AC007686.3	AC005523.2		AC008735.2	AC008555.4		AC008608.2	AC008735.2
ABHD17A	ABHD14A		ABHD14A	ABHD14B		ABHD14B	ABHD14B		ABHD17A	ABHD17A		ABHD11		AC005253.1		un	AC007906.2	AC005534.1		AC008735.4	AC008581.1		AC008622.2	AC008735.4
ABHD17B	ABHD14A-ACY1		ABHD14B	ABHD15		ABHD15	ABHD15		ABHD17B	ABHD17B		ABHD11-AS1		AC005256.1		un	AC007952.1	AC005606.2		AC008753.2	AC008608.2		AC008735.2	AC008753.2
ABHD17C	ABHD14B		ABHD15	ABHD16A		ABHD16A	ABHD16A		ABHD17C	ABHD17C		ABHD12		AC005261.1		ps	AC007952.4	AC005670.3		AC008753.3	AC008735.2		AC008735.4	AC008771.1
ABHD18	ABHD15		ABHD16A	ABHD17A		ABHD17A	ABHD17A		ABHD18	ABHD18		ABHD13		AC005261.3		un	AC008115.3	AC005838.3		AC008760.1	AC008735.4		AC008738.2	AC008894.2
ABHD2	ABHD16A		ABHD17A	ABHD17B		ABHD17B	ABHD17B		ABHD2	ABHD2		ABHD14A		AC005329.1		un	AC008119.1	AC006008.1		AC008894.2	AC008753.2		AC008753.2	AC008915.3
ABHD3	ABHD17A		ABHD17B	ABHD17C		ABHD17C	ABHD17C		ABHD3	ABHD3		ABHD14A-ACY1		AC005330.1		un	AC008124.1	AC006027.1		AC008915.3	AC008760.1		AC008753.3	AC009005.1
ABHD4	ABHD17B		ABHD17C	ABHD18		ABHD18	ABHD18		ABHD4	ABHD4		ABHD14B		AC005332.4		un	AC008147.2	AC006042.1		AC008982.2	AC008763.1		AC008760.1	AC009041.3
ABHD5	ABHD17C		ABHD18	ABHD2		ABHD2	ABHD2		ABHD5	ABHD5		ABHD15		AC005519.1		ps	AC008438.1	AC006111.2		AC009005.1	AC008771.1		AC008764.2	AC009061.1
ABHD6	ABHD18		ABHD2	ABHD3		ABHD3	ABHD3		ABHD6	ABHD6		ABHD16A		AC005523.2		un	AC008443.5	AC006213.2		AC009041.3	AC008894.2		AC008870.3	AC009093.4
ABI1	ABHD2		ABHD3	ABHD4		ABHD4	ABHD4		ABI1	ABI1		ABHD17A		AC005534.1		un	AC008532.1	AC006230.1		AC009065.9	AC008915.3		AC008894.2	AC009283.1
ABI2	ABHD3		ABHD4	ABHD5		ABHD5	ABHD5		ABI2	ABI2		ABHD17B		AC005540.1		un	AC008608.2	AC006272.1		AC009093.4	AC009005.1		AC008915.3	AC009779.3
ABITRAM	ABHD4		ABHD5	ABHD6		ABHD6	ABHD6		ABITRAM	ABITRAM		ABHD17C		AC005606.2		un	AC008622.2	AC006333.1		AC009118.2	AC009041.3		AC008982.2	AC010168.2
ABL1	ABHD5		ABHD6	ABI1		ABI1	ABI1		ABL1	ABL1		ABHD18		AC005632.6		un	AC008649.1	AC006435.2		AC009283.1	AC009065.6		AC009005.1	AC010326.3
ABL2	ABHD6		ABI1	ABI2		ABI2	ABI2		ABL2	ABL2		ABHD2		AC005670.3		un	AC008687.2	AC006449.7		AC009309.2	AC009093.4		AC009041.3	AC010327.6
ABLIM1	ABI1		ABI2	ABITRAM		ABITRAM	ABITRAM		ABLIM1	ABLIM1		ABHD3		AC005838.3		un	AC008687.3	AC007009.1		AC009509.2	AC009118.2		AC009065.9	AC010503.5
ABLIM3	ABI2		ABITRAM	ABL1		ABL1	ABL1		ABLIM3	ABLIM3		ABHD4		AC005840.4		un	AC008735.2	AC007066.2		AC009779.3	AC009283.1		AC009090.6	AC010542.6
ABO	ABITRAM		ABL1	ABL2		ABL2	ABL2		ABO	ABO		ABHD5		AC006008.1		un	AC008735.4	AC007255.1		AC009902.2	AC009509.2		AC009093.4	AC010642.2
ABR	ABL1		ABL2	ABLIM1		ABLIM1	ABLIM1		ABR	ABR		ABHD6		AC006027.1		un	AC008753.2	AC007277.1		AC010326.3	AC009779.3		AC009118.2	AC010719.1
ABRACL	ABL2		ABLIM1	ABLIM2		ABLIM2	ABLIM3		ABRACL	ABRACL		ABI1		AC006042.1		un	AC008753.3	AC007292.1		AC010327.6	AC009902.2		AC009283.1	AC010761.1
ABRAXAS1	ABLIM1		ABLIM2	ABLIM3		ABLIM3	ABO		ABRAXAS1	ABRAXAS1		ABI2		AC006111.2		un	AC008760.1	AC007342.5		AC010503.5	AC010168.2		AC009509.2	AC010761.4
ABRAXAS2	ABLIM3		ABLIM3	ABO		ABO	ABR		ABRAXAS2	ABRAXAS2		ABITRAM		AC006206.2		un	AC008870.2	AC007383.1		AC010624.5	AC010326.3		AC009554.2	AC010969.2
ABT1	ABO		ABO	ABR		ABR	ABRACL		ABT1	ABT1		ABL1		AC006213.2		un	AC008870.3	AC007405.3		AC010642.2	AC010327.6		AC009779.3	AC010973.2
ABTB1	ABR		ABR	ABRACL		ABRACL	ABRAXAS1		ABTB1	ABTB1		ABL2		AC006230.1			AC008894.2	AC007406.5		AC010654.1	AC010331.1		AC010326.3	AC011468.2
ABTB2	ABRACL		ABRACL	ABRAXAS1		ABRAXAS1	ABRAXAS2		ABTB2	ABTB2		ABLIM1		AC006262.2		un	AC008982.2	AC007608.1		AC010761.1	AC010503.5		AC010327.6	AC011468.5
AC000089.1	ABRAXAS1		ABRAXAS1	ABRAXAS2		ABRAXAS2	ABT1		AC000089.1	AC000089.1		ABLIM2		AC006272.1			AC009005.1	AC007608.2		AC010894.2	AC010624.5		AC010487.1	AC011476.3
AC000123.2	ABRAXAS2		ABRAXAS2	ABT1		ABT1	ABTB1		AC000123.2	AC002056.1		ABLIM3		AC006333.1		un	AC009065.9	AC007663.4		AC010973.2	AC010642.2		AC010503.5	AC011477.1
AC002056.1	ABT1		ABT1	ABTB1		ABTB1	ABTB2		AC002056.1	AC002116.1		ABO		AC006435.2		un	AC009093.4	AC007878.1		AC011476.3	AC010719.1		AC010542.6	AC011477.2
AC002116.1	ABTB1		ABTB1	ABTB2		ABTB2	AC000089.1		AC002116.1	AC002128.1		ABR		AC006449.7		un	AC009118.2	AC007938.3		AC011477.2	AC010761.1		AC010624.3	AC011479.5
AC002116.2	ABTB2		ABTB2	AC000089.1		AC000089.1	AC002056.1		AC002116.2	AC002128.2		ABRACL		AC007009.1		un	AC009133.1	AC007996.1		AC011479.5	AC010969.2		AC010624.5	AC011611.3
AC002128.1	AC000089.1		AC000089.1	AC002056.1		AC000123.2	AC002116.1		AC002128.1	AC002310.5		ABRAXAS1		AC007066.2		un	AC009283.1	AC008105.1		AC011611.3	AC011445.1		AC010642.2	AC012181.1
AC002128.2	AC000123.2		AC000123.2	AC002116.1		AC002056.1	AC002116.2		AC004057.1	AC003072.1		ABRAXAS2		AC007128.2		un	AC009554.2	AC008115.3		AC011815.1	AC011462.4		AC010761.1	AC012306.2
AC002553.1	AC002056.1		AC002056.1	AC002128.1		AC002094.1	AC002128.1		AC004069.1	AC004057.1		ABT1		AC007255.1		un	AC009779.3	AC008124.1		AC012073.1	AC011468.2		AC010761.3	AC012313.1
AC002996.1	AC002116.1		AC002116.1	AC002128.2		AC002116.1	AC002128.2		AC004148.1	AC004069.1		ABTB1		AC007277.1		un	AC010271.1	AC008264.2		AC012181.1	AC011468.5		AC010761.4	AC012313.5
AC003070.1	AC002116.2		AC002116.2	AC002310.4		AC002116.2	AC002310.5		AC004233.2	AC004130.2		ABTB2		AC007292.1		un	AC010326.3	AC008537.4		AC012181.2	AC011476.3		AC010973.2	AC012321.1
AC004057.1	AC002128.1		AC002128.1	AC002310.5		AC002128.1	AC003006.1		AC004263.2	AC004148.1		AC000089.1		AC007342.5		un	AC010327.6	AC008555.1		AC012306.2	AC011477.1		AC011445.1	AC012363.2
AC004069.1	AC002128.2		AC002350.2	AC002398.1		AC002350.2	AC003072.1		AC004264.1	AC004233.2		AC000123.2		AC007383.1		un	AC010331.1	AC008555.4		AC012313.1	AC011477.2		AC011468.2	AC012467.2
AC004148.1	AC002310.5		AC003072.1	AC003006.1		AC003072.1	AC004057.1		AC004453.1	AC004264.1		AC002056.1		AC007405.3		un	AC010503.5	AC008581.1		AC012313.5	AC011479.5		AC011468.5	AC012615.1
AC004233.2	AC002350.2		AC004057.1	AC003072.1		AC004057.1	AC004069.1		AC004585.1	AC004453.1		AC002094.1		AC007406.5		un	AC010542.6	AC008608.2		AC012321.1	AC011611.3		AC011476.3	AC015563.3
AC004263.2	AC002398.1		AC004069.1	AC004057.1		AC004067.1	AC004130.2		AC004623.1	AC004706.3		AC002116.1		AC007608.1			AC010624.3	AC008610.1		AC012360.3	AC012073.1		AC011477.2	AC015813.1
AC004264.1	AC002553.1		AC004148.1	AC004069.1		AC004069.1	AC004148.1		AC004706.3	AC004816.1		AC002116.2		AC007608.2		un	AC010624.5	AC008622.2		AC012464.1	AC012181.1		AC011479.5	AC015849.3
AC004453.1	AC002558.1		AC004233.2	AC004130.2		AC004148.1	AC004233.2		AC004707.2	AC004918.1		AC002128.1		AC007663.4		un	AC010642.2	AC008735.2		AC012467.2	AC012306.2		AC011611.3	AC015871.3
AC004466.1	AC003070.1		AC004263.2	AC004148.1		AC004233.2	AC004263.2		AC004816.1	AC004918.5		AC002128.2		AC007686.3		un	AC010761.1	AC008735.4		AC012615.1	AC012313.1		AC011815.1	AC015908.6
AC004471.1	AC003072.1		AC004264.1	AC004233.2		AC004263.2	AC004264.1		AC004918.5	AC004922.1		AC002310.4		AC007878.1		un	AC010761.4	AC008753.2		AC012615.6	AC012313.5		AC012073.1	AC015912.3
AC004492.1	AC003102.1		AC004453.1	AC004264.1		AC004264.1	AC004453.1		AC004922.1	AC004951.1		AC002310.5		AC007906.2		un	AC010973.2	AC008760.1		AC012640.4	AC012321.1		AC012181.1	AC015982.2
AC004585.1	AC004057.1		AC004585.1	AC004453.1		AC004453.1	AC004706.3		AC004943.2	AC004967.2		AC002350.2		AC007938.3		un	AC011462.5	AC008763.1		AC015813.1	AC012467.2		AC012306.2	AC016027.1
AC004623.1	AC004067.1		AC004623.1	AC004706.3		AC004585.1	AC004707.2		AC004951.1	AC004980.1		AC002398.1		AC007952.1		un	AC011468.5	AC008764.2		AC015849.3	AC012615.1		AC012313.1	AC016394.4
AC004706.3	AC004069.1		AC004706.3	AC004707.2		AC004623.1	AC004812.2		AC004967.2	AC004982.2		AC002553.1		AC007952.4		un	AC011472.1	AC008764.8		AC015871.3	AC015563.3		AC012313.5	AC016876.3
AC004707.2	AC004076.2		AC004707.2	AC004816.1		AC004678.1	AC004816.1		AC004980.1	AC005000.1		AC002558.1		AC007996.1		un	AC011476.3	AC008771.1		AC015912.3	AC015871.3		AC012360.3	AC018653.3
AC004816.1	AC004130.2		AC004816.1	AC004918.1		AC004706.3	AC004918.1		AC004982.2	AC005041.5		AC002996.1		AC008105.1		un	AC011479.5	AC008870.2		AC015982.2	AC015908.6		AC012464.1	AC018690.1
AC004918.5	AC004148.1		AC004918.5	AC004918.5		AC004707.2	AC004918.5		AC005000.1	AC005046.2		AC003006.1		AC008115.3		un	AC011498.6	AC008894.2		AC016027.1	AC015912.3		AC012467.2	AC019069.1
AC004922.1	AC004233.2		AC004922.1	AC004922.1		AC004771.4	AC004922.1		AC005034.6	AC005062.1		AC003070.1		AC008119.1		un	AC011611.3	AC008915.3		AC016394.3	AC015982.2		AC012615.1	AC020656.2
AC004943.2	AC004253.1		AC004943.2	AC004943.2		AC004816.1	AC004951.1		AC005041.5	AC005083.1		AC003072.1		AC008124.1		un	AC012181.1	AC009005.1		AC016394.4	AC016027.1		AC012615.6	AC020907.1
AC004951.1	AC004263.2		AC004951.1	AC004951.1		AC004918.5	AC004967.2		AC005062.1	AC005229.4		AC003102.1		AC008147.2			AC012181.2	AC009061.1		AC016588.2	AC016394.4		AC012640.4	AC020910.5
AC004967.2	AC004264.1		AC004951.2	AC004967.2		AC004922.1	AC004980.1		AC005083.1	AC005253.1		AC004057.1		AC008264.2			AC012306.2	AC009065.9		AC016876.3	AC016590.2		AC012676.1	AC020915.2
AC004980.1	AC004453.1		AC004967.2	AC004980.1		AC004943.2	AC004982.2		AC005253.1	AC005255.1		AC004067.1		AC008438.1		ps	AC012313.1	AC009090.6		AC018653.3	AC016590.3		AC015563.3	AC020915.3
AC004982.2	AC004466.1		AC004980.1	AC004982.2		AC004951.1	AC005000.1		AC005255.1	AC005256.1		AC004069.1		AC008443.5		ps	AC012313.5	AC009093.4		AC018690.1	AC016876.3		AC015813.1	AC020916.1
AC005000.1	AC004466.3		AC004982.2	AC005000.1		AC004967.2	AC005041.5		AC005256.1	AC005261.1		AC004076.2		AC008532.1			AC012321.1	AC009093.6		AC019069.1	AC017100.1		AC015849.3	AC020978.5
AC005034.6	AC004623.1		AC005000.1	AC005005.3		AC004980.1	AC005046.2		AC005261.1	AC005332.4		AC004130.2		AC008537.4			AC012360.3	AC009107.2		AC020910.5	AC018653.3		AC015871.3	AC021016.2
AC005041.3	AC004678.1		AC005005.3	AC005041.5		AC004982.2	AC005062.1		AC005519.1	AC005519.1		AC004148.1		AC008555.1			AC012467.2	AC009113.1		AC020915.3	AC019069.1		AC015912.3	AC021078.1
AC005041.5	AC004706.3		AC005034.6	AC005046.2		AC005000.1	AC005083.1		AC005523.2	AC005523.2		AC004233.2		AC008555.4			AC012615.1	AC009118.2		AC020916.1	AC020656.2		AC015917.2	AC022075.1
AC005062.1	AC004771.2		AC005041.5	AC005062.1		AC005034.6	AC005229.4		AC005538.2	AC005538.2		AC004253.1		AC008581.1			AC012615.6	AC009120.2		AC020978.5	AC020907.1		AC015982.2	AC022137.4
AC005083.1	AC004771.4		AC005046.2	AC005083.1		AC005041.5	AC005253.1		AC005540.1	AC005562.1		AC004263.2		AC008608.2			AC012645.4	AC009120.3		AC021037.1	AC020907.4		AC016027.1	AC022400.1
AC005104.1	AC004801.2		AC005062.1	AC005229.4		AC005046.2	AC005255.1		AC005562.1	AC005670.3		AC004264.1		AC008610.1			AC015813.1	AC009133.1		AC021078.1	AC020910.5		AC016394.3	AC023509.1
AC005253.1	AC004803.1		AC005083.1	AC005253.1		AC005062.1	AC005256.1		AC005833.1	AC005833.1		AC004453.1		AC008622.2			AC015849.3	AC009283.1		AC022007.1	AC020915.2		AC016394.4	AC024060.2
AC005255.1	AC004812.2		AC005229.4	AC005255.1		AC005083.1	AC005261.1		AC005912.1	AC005912.1		AC004466.1		AC008649.1		ps	AC015912.3	AC009318.2		AC022075.1	AC020915.3		AC016588.2	AC024075.2
AC005256.1	AC004816.1		AC005253.1	AC005256.1		AC005104.1	AC005332.4		AC005943.1	AC005943.1		AC004466.3		AC008687.2			AC015982.2	AC009690.2		AC022098.1	AC020916.1		AC016629.3	AC024909.1
AC005261.1	AC004846.2		AC005255.1	AC005261.1		AC005229.4	AC005519.1		AC006001.3	AC006001.3		AC004471.1		AC008687.3			AC016394.3	AC009779.3		AC022137.4	AC020978.5		AC016876.3	AC025154.2
AC005261.3	AC004877.2		AC005256.1	AC005332.4		AC005253.1	AC005523.2		AC006001.4	AC006064.6		AC004492.1		AC008735.2			AC016394.4	AC009902.2		AC022211.2	AC021016.2		AC018410.1	AC025181.2
AC005261.5	AC004890.2		AC005261.1	AC005519.1		AC005255.1	AC005538.2		AC006064.6	AC006077.2		AC004585.1		AC008735.4			AC016588.2	AC010168.2		AC022211.4	AC021078.1		AC018653.3	AC025257.1
AC005519.1	AC004918.1		AC005330.1	AC005523.2		AC005256.1	AC005540.1		AC006077.2	AC006128.1		AC004623.1		AC008738.2			AC016590.2	AC010186.3		AC023024.1	AC022075.1		AC018690.1	AC025423.4
AC005523.2	AC004918.5		AC005519.1	AC005538.2		AC005261.1	AC005551.1		AC006128.1	AC006213.2		AC004678.1		AC008753.2		ps	AC016629.3	AC010201.2		AC023043.4	AC022137.4		AC018695.4	AC025442.1
AC005538.2	AC004922.1		AC005523.2	AC005551.1		AC005329.1	AC005562.1		AC006213.2	AC006333.1		AC004706.3		AC008753.3		ps	AC016876.3	AC010319.4		AC023157.2	AC022966.1		AC018904.1	AC026362.1
AC005540.1	AC004943.2		AC005538.2	AC005562.1		AC005330.1	AC005670.3		AC006449.7	AC006449.7		AC004707.2		AC008760.1			AC018410.1	AC010326.3		AC023509.1	AC023509.1		AC019069.1	AC026368.1
AC005562.1	AC004951.1		AC005540.1	AC005670.3		AC005519.1	AC005833.1		AC006538.2	AC006538.2		AC004771.2		AC008763.1		ps	AC018690.1	AC010327.6		AC024060.2	AC023509.3		AC020907.4	AC026401.3
AC005606.2	AC004967.2		AC005562.1	AC005833.1		AC005523.2	AC005912.1		AC006978.1	AC006978.1		AC004771.4		AC008764.2			AC018695.4	AC010331.1		AC024075.2	AC024060.2		AC020910.5	AC026471.1
AC005632.6	AC004980.1		AC005670.3	AC005912.1		AC005538.2	AC005943.1		AC007191.1	AC007068.1		AC004801.2		AC008764.8			AC018797.3	AC010487.1		AC024909.1	AC024075.2		AC020915.3	AC026740.1
AC005822.1	AC004982.2		AC005833.1	AC005943.1		AC005540.1	AC006001.3		AC007192.1	AC007191.1		AC004803.1		AC008771.1			AC018809.1	AC010503.5		AC025257.1	AC024575.2		AC020916.1	AC026748.3
AC005829.1	AC005000.1		AC005912.1	AC006001.3		AC005562.1	AC006001.4		AC007229.1	AC007192.1		AC004812.2		AC008870.2			AC020558.2	AC010542.6		AC025423.4	AC024909.1		AC020978.5	AC027228.2
AC005833.1	AC005005.3		AC005943.1	AC006001.4		AC005670.3	AC006064.6		AC007318.1	AC007229.1		AC004816.1		AC008870.3			AC020765.2	AC010624.5		AC026202.3	AC025154.2		AC021016.2	AC027307.2
AC005839.1	AC005034.4		AC006001.3	AC006064.6		AC005833.1	AC006077.2		AC007318.3	AC007255.1		AC004846.2		AC008894.2		ps	AC020906.1	AC010642.2		AC026362.1	AC025181.2		AC021078.1	AC027607.1
AC005840.4	AC005034.6		AC006001.4	AC006077.2		AC005912.1	AC006128.1		AC007342.4	AC007318.1		AC004877.2		AC008915.3			AC020907.4	AC010719.1		AC026401.3	AC025257.1		AC022007.1	AC027644.3
AC005912.1	AC005041.5		AC006064.6	AC006128.1		AC005943.1	AC006213.2		AC007342.5	AC007318.3		AC004890.2		AC008982.2			AC020910.5	AC010733.1		AC026471.1	AC025423.4		AC022075.1	AC036214.2
AC005943.1	AC005046.2		AC006077.2	AC006206.2		AC006001.3	AC006333.1		AC007342.8	AC007342.4		AC004918.1		AC009005.1			AC020915.2	AC010761.1		AC026748.3	AC025442.1		AC022098.1	AC037459.2
AC006001.3	AC005062.1		AC006111.2	AC006213.2		AC006001.4	AC006449.7		AC007383.1	AC007383.1		AC004918.5		AC009041.3			AC020915.3	AC010761.4		AC027228.2	AC026150.2		AC022137.4	AC040169.1
AC006001.4	AC005083.1		AC006128.1	AC006333.1		AC006064.6	AC006538.2		AC007405.4	AC007405.4		AC004922.1		AC009061.1			AC020916.1	AC010809.1		AC027307.2	AC026362.1		AC022211.2	AC046168.2
AC006064.6	AC005104.1		AC006213.2	AC006449.7		AC006077.2	AC006978.1		AC007485.2	AC007406.5		AC004943.2		AC009065.6			AC020978.5	AC010969.2		AC027644.3	AC026368.1		AC022211.4	AC048341.2
AC006077.2	AC005229.4		AC006252.1	AC006538.2		AC006111.2	AC007068.1		AC007906.2	AC007485.2		AC004951.1		AC009065.9			AC021016.2	AC010973.2		AC034231.1	AC026401.3		AC022400.1	AC048382.2
AC006128.1	AC005253.1		AC006333.1	AC006978.1		AC006128.1	AC007128.1		AC008038.1	AC007842.1		AC004951.2		AC009090.6		ps	AC021078.1	AC010997.5		AC037459.2	AC026471.1		AC022400.6	AC060780.1
AC006213.2	AC005255.1		AC006449.7	AC007068.1		AC006213.2	AC007128.2		AC008429.2	AC007996.1		AC004967.2		AC009093.4		ps	AC022098.1	AC011462.4		AC040169.1	AC026740.1		AC023043.4	AC064807.1
AC006262.2	AC005256.1		AC006538.2	AC007128.1		AC006252.1	AC007191.1		AC008443.1	AC008012.1		AC004980.1		AC009093.6			AC022137.4	AC011468.5		AC040970.1	AC026748.3		AC023157.2	AC068338.2
AC006333.1	AC005261.1		AC006978.1	AC007128.2		AC006262.1	AC007192.1		AC008608.2	AC008038.1		AC004982.2		AC009107.2			AC022211.2	AC011472.3		AC048382.2	AC027228.2		AC023509.1	AC073046.1
AC006449.5	AC005261.3		AC007068.1	AC007191.1		AC006449.7	AC007229.1		AC008622.2	AC008115.3		AC005000.1		AC009113.1			AC022211.4	AC011476.3		AC060780.1	AC027307.2		AC024060.2	AC073508.3
AC006449.7	AC005332.4		AC007191.1	AC007192.1		AC006538.2	AC007255.1		AC008735.2	AC008124.1		AC005005.3		AC009118.2		ps	AC022613.3	AC011477.1		AC062029.1	AC027644.3		AC024075.2	AC073896.2
AC006538.2	AC005519.1		AC007192.1	AC007229.1		AC006978.1	AC007318.1		AC008735.4	AC008429.2		AC005034.4		AC009120.2			AC023043.4	AC011477.2		AC064807.1	AC034236.2		AC024909.1	AC073957.3
AC006978.1	AC005523.2		AC007229.1	AC007255.1		AC007068.1	AC007318.3		AC008753.2	AC008443.1		AC005034.6		AC009120.3			AC023157.2	AC011479.5		AC064836.2	AC036176.1		AC025181.2	AC074117.1
AC007191.1	AC005534.1		AC007318.1	AC007318.1		AC007191.1	AC007342.4		AC008753.3	AC008555.4		AC005041.3		AC009133.1			AC023509.1	AC011498.6		AC068870.2	AC037459.2		AC025257.1	AC074138.1
AC007192.1	AC005538.2		AC007318.3	AC007318.3		AC007192.1	AC007383.1		AC008760.1	AC008581.1		AC005041.5		AC009283.1			AC023946.1	AC011944.1		AC073046.1	AC040169.1		AC025423.4	AC074212.1
AC007229.1	AC005562.1		AC007342.4	AC007342.4		AC007229.1	AC007405.4		AC008894.2	AC008608.2		AC005046.2		AC009309.2		ps	AC024075.2	AC012073.1		AC073283.1	AC046168.2		AC026362.1	AC080037.2
AC007318.1	AC005606.2		AC007342.5	AC007342.5		AC007318.1	AC007406.5		AC008894.3	AC008735.2		AC005062.1		AC009318.2			AC024896.1	AC012181.1		AC073508.3	AC048341.2		AC026401.3	AC080112.2
AC007318.3	AC005670.3		AC007342.8	AC007342.8		AC007318.3	AC007485.2		AC008969.1	AC008735.4		AC005083.1		AC009509.2			AC024909.1	AC012181.2		AC073575.4	AC048382.2		AC026471.1	AC083799.1
AC007342.4	AC005822.1		AC007383.1	AC007383.1		AC007342.4	AC007842.1		AC008982.2	AC008753.2		AC005104.1		AC009554.2			AC025257.1	AC012306.2		AC073957.3	AC060780.1		AC026748.3	AC083855.2
AC007342.5	AC005833.1		AC007405.4	AC007405.4		AC007342.5	AC007878.1		AC008993.1	AC008763.3		AC005229.4		AC009690.2			AC025423.4	AC012313.1		AC074117.1	AC063960.1		AC027228.2	AC084018.2
AC007342.8	AC005838.3		AC007485.2	AC007406.5		AC007342.8	AC007996.1		AC008993.2	AC008771.1		AC005253.1		AC009779.3			AC025442.1	AC012313.2		AC074138.1	AC064807.1		AC027307.2	AC087222.1
AC007383.1	AC005912.1		AC007560.1	AC007485.2		AC007342.9	AC008012.1		AC009005.1	AC008894.2		AC005255.1		AC009902.2			AC025857.2	AC012313.5		AC078802.2	AC067852.5		AC027607.1	AC087591.1
AC007405.4	AC005943.1		AC007906.2	AC007560.1		AC007383.1	AC008038.1		AC009022.1	AC008915.3		AC005256.1		AC010168.2			AC026202.3	AC012321.1		AC079921.2	AC068338.2		AC027644.3	AC090114.2
AC007485.2	AC006001.3		AC007952.1	AC007731.2		AC007405.4	AC008115.3		AC009053.2	AC008969.1		AC005261.1		AC010186.3			AC026362.1	AC012360.3		AC080112.2	AC068338.3		AC027796.4	AC090181.2
AC007686.3	AC006008.1		AC008012.1	AC007842.1		AC007485.2	AC008124.1		AC009065.9	AC008993.1		AC005261.3		AC010201.2			AC026401.3	AC012467.2		AC083799.1	AC068790.3		AC037459.2	AC091588.3
AC007906.2	AC006027.1		AC008038.1	AC007996.1		AC007906.2	AC008429.2		AC009093.4	AC008993.2		AC005261.5		AC010271.1			AC026471.1	AC012510.1		AC083843.3	AC068790.4		AC040169.1	AC092139.1
AC007952.1	AC006042.1		AC008267.5	AC008012.1		AC007952.4	AC008443.1		AC009118.2	AC009005.1		AC005329.1		AC010319.4			AC026803.2	AC012531.1		AC083855.2	AC068790.5		AC040970.1	AC092171.5
AC007952.4	AC006064.6		AC008429.1	AC008038.1		AC008012.1	AC008555.4		AC009133.6	AC009022.1		AC005330.1		AC010326.3			AC026979.2	AC012615.1		AC083880.1	AC069544.1		AC048382.2	AC092306.1
AC008038.1	AC006077.2		AC008429.2	AC008115.3		AC008038.1	AC008581.1		AC009163.5	AC009053.2		AC005332.4		AC010327.6			AC027307.2	AC012615.6		AC084198.4	AC073046.1		AC055811.1	AC092368.3
AC008115.3	AC006111.2		AC008443.1	AC008124.1		AC008115.3	AC008608.2		AC009244.1	AC009093.4		AC005519.1		AC010331.1			AC027644.3	AC015813.1		AC087752.3	AC073270.2		AC060780.1	AC092375.2
AC008119.1	AC006128.1		AC008443.5	AC008429.2		AC008429.1	AC008735.2		AC009245.1	AC009133.6		AC005523.2		AC010487.1			AC037459.2	AC015849.3		AC090114.2	AC073508.3		AC067838.1	AC092718.4
AC008124.1	AC006213.2		AC008532.1	AC008443.1		AC008429.2	AC008735.4		AC009283.1	AC009244.1		AC005534.1	RNF32-AS1	AC010503.5			AC039056.2	AC015871.3		AC090164.5	AC073896.2		AC067852.5	AC092747.4
AC008147.2	AC006230.1		AC008555.4	AC008537.4		AC008443.1	AC008753.2		AC009412.1	AC009245.1		AC005538.2		AC010542.6			AC040162.3	AC015908.6		AC090587.2	AC073957.3		AC068790.4	AC093297.2
AC008267.5	AC006272.1		AC008581.2	AC008555.1		AC008555.4	AC008763.3		AC009506.2	AC009283.1		AC005540.1		AC010624.3			AC040169.1	AC015912.3		AC091271.1	AC074117.1		AC069120.1	AC093525.4
AC008429.2	AC006277.1		AC008608.2	AC008555.4		AC008608.2	AC008771.1		AC009533.1	AC009403.1		AC005551.1		AC010624.5			AC040169.3	AC015982.2		AC091729.3	AC074138.1		AC069281.2	AC093525.6
AC008438.1	AC006333.1		AC008622.2	AC008581.1		AC008622.2	AC008894.2		AC009779.3	AC009412.1		AC005562.1		AC010642.2			AC040970.1	AC016026.1		AC092139.1	AC074212.1		AC073046.1	AC093525.7
AC008443.1	AC006435.2		AC008695.1	AC008581.2		AC008695.1	AC008915.3		AC009779.4	AC009506.2		AC005606.2		AC010654.1			AC048341.2	AC016026.2		AC092171.5	AC078802.2		AC073508.3	AC093620.1
AC008443.5	AC006449.7		AC008735.2	AC008608.2		AC008735.2	AC008969.1		AC010132.3	AC009533.1		AC005632.6		AC010719.1			AC048344.4	AC016027.1		AC092306.1	AC080037.2		AC073575.4	AC093673.1
AC008532.1	AC006538.2		AC008735.4	AC008695.1		AC008735.4	AC008993.1		AC010323.1	AC009779.3		AC005670.3		AC010733.1			AC048382.2	AC016394.3		AC092338.3	AC080112.2		AC073842.2	AC093827.4
AC008608.2	AC006978.1		AC008753.2	AC008735.2		AC008738.2	AC008993.2		AC010326.3	AC010132.3		AC005822.1		AC010761.1			AC055811.1	AC016394.4		AC092368.3	AC083799.1		AC073957.3	AC097448.1
AC008622.2	AC007009.1		AC008753.3	AC008735.4		AC008753.2	AC009005.1		AC010326.4	AC010168.2		AC005829.1		AC010761.3			AC064836.2	AC016590.2		AC092718.4	AC083855.2		AC074117.1	AC097639.1
AC008649.1	AC007066.2		AC008760.1	AC008753.2		AC008753.3	AC009022.1		AC010327.6	AC010323.1		AC005833.1		AC010761.4			AC067852.5	AC016747.3		AC092747.4	AC083880.1		AC074138.1	AC098595.1
AC008687.2	AC007068.1		AC008894.2	AC008760.1		AC008760.1	AC009041.3		AC010343.1	AC010326.3		AC005838.3		AC010809.1			AC068473.5	AC016773.2		AC092803.1	AC084018.1		AC074212.1	AC099329.1
AC008687.3	AC007191.1		AC008894.3	AC008763.1		AC008764.2	AC009053.2		AC010422.3	AC010326.4		AC005839.1		AC010894.2			AC069148.1	AC016876.3		AC093484.4	AC084198.4		AC078802.2	AC103691.1
AC008735.2	AC007192.1		AC008915.3	AC008763.3		AC008870.3	AC009061.1		AC010422.8	AC010327.6		AC005840.4		AC010969.2			AC069281.2	AC017100.1		AC093525.4	AC087591.1		AC079354.1	AC104066.5
AC008735.4	AC007229.1		AC008957.3	AC008771.1		AC008894.2	AC009065.3		AC010442.1	AC010343.1		AC005912.1		AC010973.2			AC069544.1	AC018653.3		AC093525.6	AC090114.2		AC079466.1	AC104532.2
AC008753.2	AC007255.1		AC008969.1	AC008894.2		AC008894.3	AC009093.4		AC010503.5	AC010422.3		AC005943.1		AC010997.5			AC073046.1	AC018690.1		AC093525.7	AC090181.2		AC079684.2	AC104794.3
AC008753.3	AC007277.1		AC008982.2	AC008894.3		AC008915.3	AC009133.6		AC010522.1	AC010422.8		AC006001.3		AC011445.1			AC073508.3	AC018809.1		AC093673.1	AC091132.1		AC079921.2	AC104958.2
AC008760.1	AC007292.1		AC008993.1	AC008915.3		AC008957.3	AC009163.5		AC010624.5	AC010442.1		AC006001.4		AC011462.4			AC073569.2	AC018904.1		AC093866.1	AC091588.3		AC080112.2	AC106782.5
AC008763.3	AC007318.1		AC008993.2	AC008969.1		AC008969.1	AC009244.1		AC010642.2	AC010503.5		AC006008.1		AC011462.5			AC073957.3	AC019069.1		AC097382.3	AC092119.2		AC083799.1	AC106876.1
AC008870.2	AC007318.3		AC009005.1	AC008993.1		AC008982.2	AC009245.1		AC010761.1	AC010522.1		AC006027.1		AC011468.2			AC074117.1	AC020656.2		AC097448.1	AC092139.1		AC083843.3	AC106886.2
AC008870.3	AC007342.4		AC009022.1	AC008993.2		AC008993.1	AC009283.1		AC010973.2	AC010642.2		AC006042.1		AC011468.5			AC074212.1	AC020907.4		AC097639.1	AC092171.5		AC083855.2	AC107373.2
AC008894.2	AC007342.5		AC009041.3	AC009005.1		AC008993.2	AC009403.1		AC011330.1	AC010719.1		AC006064.6		AC011472.1			AC080112.2	AC020910.5		AC098484.4	AC092306.1		AC084125.4	AC107959.4
AC008894.3	AC007342.8		AC009053.2	AC009022.1		AC009005.1	AC009412.1		AC011447.1	AC010761.1		AC006077.2		AC011472.3			AC083862.1	AC020915.2		AC099329.1	AC092368.3		AC084198.4	AC108010.1
AC008969.1	AC007342.9		AC009065.9	AC009041.3		AC009022.1	AC009506.2		AC011476.3	AC010969.2		AC006111.2		AC011476.3			AC083880.1	AC020915.3		AC103691.1	AC092375.2		AC087222.1	AC108134.1
AC008982.2	AC007383.1		AC009093.4	AC009053.2		AC009041.3	AC009533.1		AC011479.2	AC011330.1		AC006128.1		AC011477.1			AC084125.2	AC020916.1		AC103957.2	AC092718.4		AC087392.5	AC108449.2
AC008993.1	AC007405.3		AC009118.2	AC009065.3		AC009053.2	AC009779.3		AC011479.5	AC011447.1		AC006206.2		AC011477.2			AC084125.4	AC020922.3		AC104024.2	AC092747.4		AC087752.3	AC108673.2
AC008993.2	AC007405.4		AC009133.6	AC009065.6		AC009065.9	AC010132.3		AC011497.2	AC011468.5		AC006213.2		AC011479.5			AC087239.1	AC020978.5		AC104024.3	AC092803.1		AC090587.1	AC108860.2
AC009005.1	AC007406.5		AC009163.5	AC009093.4		AC009090.6	AC010168.2		AC011611.3	AC011476.3		AC006230.1		AC011498.6			AC087533.1	AC021016.1		AC104066.5	AC092910.3		AC090587.2	AC109322.1
AC009022.1	AC007485.2		AC009244.1	AC009118.2		AC009093.4	AC010323.1		AC012085.1	AC011477.1		AC006252.1		AC011611.3			AC087752.3	AC021016.2		AC104667.2	AC093297.2		AC091588.3	AC109460.2
AC009053.2	AC007608.1		AC009245.1	AC009120.1		AC009118.2	AC010326.3		AC012181.1	AC011477.2		AC006262.1		AC011815.1			AC090587.2	AC021078.1		AC104794.3	AC093525.4		AC092139.1	AC110285.2
AC009065.9	AC007608.2		AC009283.1	AC009133.6		AC009133.6	AC010326.4		AC012254.2	AC011479.5		AC006262.2		AC011944.1			AC090739.1	AC021321.1		AC104958.2	AC093525.6		AC092171.5	AC112220.2
AC009084.3	AC007608.4		AC009309.2	AC009163.5		AC009163.5	AC010327.6		AC012306.2	AC011497.2		AC006272.1		AC012073.1			AC091185.1	AC022007.1		AC106739.1	AC093525.7		AC092306.1	AC114271.1
AC009093.4	AC007663.4		AC009403.1	AC009244.1		AC009244.1	AC010343.1		AC012313.1	AC012085.1		AC006277.1		AC012181.1			AC091271.1	AC022098.1		AC106782.5	AC093620.1		AC092338.3	AC116351.2
AC009118.2	AC007731.2		AC009412.1	AC009245.1		AC009245.1	AC010422.3		AC012313.5	AC012181.1		AC006333.1		AC012181.2			AC091564.7	AC022137.4		AC106886.2	AC093627.7		AC092368.3	AC119427.1
AC009133.1	AC007787.2		AC009506.2	AC009283.1		AC009283.1	AC010422.8		AC012360.3	AC012254.2		AC006435.2		AC012306.2			AC092053.4	AC022144.1		AC107068.1	AC093673.1		AC092718.4	AC121338.2
AC009133.6	AC007842.1		AC009509.2	AC009403.1		AC009403.1	AC010442.1		AC012467.2	AC012306.2		AC006449.5		AC012313.1			AC092139.1	AC022211.2		AC108010.1	AC093827.4		AC092747.4	AC125611.3
AC009163.5	AC007878.1		AC009533.1	AC009412.1		AC009412.1	AC010503.5		AC012615.1	AC012313.1		AC006449.7		AC012313.2			AC092171.5	AC022211.4		AC108134.1	AC096921.2		AC092803.1	AC125807.2
AC009244.1	AC007938.3		AC009779.3	AC009506.2		AC009506.2	AC010522.1		AC012615.6	AC012313.5		AC006538.2		AC012313.5			AC092301.1	AC022400.6		AC108449.2	AC097448.1		AC093525.4	AC126755.3
AC009245.1	AC007996.1		AC009779.4	AC009509.2		AC009509.2	AC010542.6		AC012676.5	AC012321.1		AC006978.1		AC012321.1			AC092306.1	AC023043.4		AC108488.3	AC097639.1		AC093525.6	AC127024.5
AC009283.1	AC008012.1		AC009902.2	AC009533.1		AC009533.1	AC010642.2		AC015813.1	AC012467.2		AC007009.1		AC012360.3			AC092338.3	AC023157.2		AC108860.2	AC098595.1		AC093525.7	AC127502.2
AC009412.1	AC008038.1		AC010132.3	AC009779.3		AC009554.2	AC010653.2		AC015813.2	AC012615.1		AC007066.2		AC012363.2			AC092368.3	AC023494.1		AC109322.1	AC099329.1		AC093673.1	AC127526.5
AC009506.2	AC008105.1		AC010323.1	AC009779.4		AC009779.3	AC010719.1		AC015813.5	AC012676.5		AC007068.1		AC012464.1			AC092718.4	AC023509.1		AC109460.2	AC099518.1		AC093827.4	AC130456.2
AC009533.1	AC008115.3		AC010326.3	AC009902.2		AC009779.4	AC010761.1		AC015813.6	AC015813.2		AC007128.1		AC012467.2			AC092747.4	AC023509.3		AC110285.2	AC099778.1		AC093866.1	AC131009.3
AC009554.2	AC008124.1		AC010326.4	AC010132.3		AC010132.3	AC010761.4		AC015849.3	AC015813.5		AC007128.2		AC012510.1			AC092803.1	AC024060.2		AC112907.3	AC103691.1		AC097382.3	AC132192.2
AC009779.3	AC008264.2		AC010327.6	AC010168.2		AC010323.1	AC010969.2		AC015871.8	AC015813.6		AC007191.1		AC012531.1			AC093110.1	AC024075.2		AC114271.1	AC104066.5		AC097448.1	AC132872.1
AC009779.4	AC008267.5		AC010343.1	AC010323.1		AC010326.3	AC010973.2		AC015912.3	AC015871.3		AC007192.1		AC012615.1			AC093297.2	AC024075.3		AC114488.1	AC104794.3		AC097639.1	AC135050.5
AC010132.3	AC008429.2		AC010422.3	AC010326.3		AC010326.4	AC011330.1		AC015982.2	AC015871.8		AC007229.1		AC012615.6			AC093525.4	AC024267.4		AC115618.1	AC104958.2		AC098484.4	AC135050.6
AC010271.1	AC008443.1		AC010422.8	AC010326.4		AC010327.6	AC011447.1		AC016065.1	AC015908.6		AC007255.1		AC012640.4			AC093525.6	AC024267.7		AC119427.1	AC106782.5		AC098595.1	AC136475.2
AC010323.1	AC008507.1		AC010442.1	AC010327.6		AC010343.1	AC011468.2		AC016394.3	AC015912.3		AC007277.1		AC012645.4			AC093525.7	AC024560.2		AC120114.1	AC106876.1		AC099329.1	AC136475.3
AC010326.3	AC008537.4		AC010501.2	AC010331.1		AC010422.3	AC011468.5		AC016394.4	AC015982.2		AC007292.1		AC012676.1			AC093673.1	AC024560.3		AC121338.2	AC106886.2		AC102953.2	AC137630.1
AC010326.4	AC008555.1		AC010503.5	AC010343.1		AC010422.8	AC011476.3		AC016582.2	AC016027.1		AC007318.1		AC015563.3			AC093866.1	AC024560.4		AC122129.1	AC107373.2		AC103957.2	AC137894.1
AC010327.6	AC008555.4		AC010522.1	AC010422.3		AC010442.1	AC011477.1		AC016588.2	AC016394.2		AC007318.3		AC015813.1			AC097382.3	AC024575.2		AC125611.3	AC107375.1		AC104024.2	AC137932.1
AC010331.1	AC008581.1		AC010624.5	AC010422.8		AC010487.1	AC011477.2		AC016734.1	AC016394.4		AC007342.4		AC015849.3			AC097448.1	AC024896.1		AC125807.2	AC107959.4		AC104024.3	AC138028.4
AC010343.1	AC008608.2		AC010642.2	AC010442.1		AC010501.2	AC011479.2		AC016739.1	AC016582.2		AC007342.5		AC015871.3			AC097639.1	AC024909.1		AC126755.3	AC108010.1		AC104066.5	AC138035.1
AC010422.3	AC008610.1		AC010654.1	AC010503.5		AC010503.5	AC011479.5		AC016876.2	AC016734.1		AC007342.8		AC015908.6			AC097641.2	AC025154.2		AC127502.2	AC108134.1		AC104506.1	AC138393.3
AC010422.8	AC008622.2		AC010761.1	AC010507.2		AC010522.1	AC011497.2		AC016876.3	AC016739.1		AC007342.9		AC015912.3			AC099329.1	AC025165.5		AC127521.1	AC108449.2		AC104794.3	AC139530.1
AC010442.1	AC008735.2		AC010894.2	AC010522.1		AC010542.6	AC011611.3		AC017083.3	AC016876.2		AC007383.1		AC015917.2			AC104024.2	AC025181.2		AC127526.5	AC108488.3		AC104841.1	AC139795.2
AC010503.5	AC008735.4		AC010973.2	AC010624.5		AC010624.3	AC012085.1		AC018629.1	AC016876.3		AC007405.3		AC015982.2			AC104066.5	AC025287.3		AC129926.1	AC108860.2		AC104958.2	AC145285.6
AC010522.1	AC008753.2		AC011330.1	AC010642.2		AC010624.5	AC012181.1		AC018638.1	AC018629.1		AC007405.4		AC016026.1			AC104506.1	AC025370.2		AC131009.3	AC109322.1		AC105219.1	AC147651.1
AC010542.6	AC008760.1		AC011447.1	AC010719.1		AC010642.2	AC012254.2		AC018638.2	AC018630.2		AC007406.5		AC016026.2			AC104794.3	AC025423.4		AC131097.2	AC109460.2		AC106739.1	AC232271.1
AC010624.1	AC008763.1		AC011476.3	AC010761.1		AC010761.1	AC012306.2		AC018638.4	AC018638.1		AC007485.2		AC016027.1			AC104841.1	AC025442.2		AC132192.2	AC110285.2		AC106782.5	AC233992.3
AC010624.3	AC008763.3		AC011477.2	AC010969.2		AC010761.3	AC012313.1		AC018638.5	AC018638.2		AC007560.1		AC016394.3			AC104958.2	AC026150.2		AC132872.1	AC112220.2		AC106820.3	AC239868.1
AC010624.5	AC008764.2		AC011479.2	AC011290.2		AC010761.4	AC012313.5		AC018665.1	AC018638.4		AC007608.1		AC016394.4			AC105036.3	AC026333.4		AC133644.2	AC114271.1		AC106886.2	AC244090.1
AC010642.2	AC008764.8		AC011479.5	AC011330.1		AC010973.2	AC012321.1		AC018690.1	AC018638.5		AC007608.2		AC016588.2			AC105206.2	AC026336.3		AC135050.5	AC114488.1		AC107068.1	AC244517.6
AC010653.2	AC008771.1		AC011497.2	AC011445.1		AC011330.1	AC012363.2		AC018865.2	AC018647.2		AC007608.4		AC016590.2			AC106782.5	AC026356.1		AC135050.6	AC115618.1		AC107081.5	AC245041.1
AC010761.1	AC008870.2		AC011498.7	AC011447.1		AC011445.1	AC012467.2		AC020904.2	AC018653.3		AC007663.4		AC016590.3			AC106820.3	AC026362.1		AC136475.2	AC116351.2		AC108010.1	AC245041.2
AC010761.4	AC008894.2		AC011511.1	AC011462.4		AC011447.1	AC012615.1		AC020910.5	AC018665.1		AC007686.3		AC016629.3			AC106886.2	AC026368.1		AC136475.3	AC119427.1		AC108134.1	AC245060.7
AC010973.2	AC008894.3		AC011611.3	AC011468.2		AC011468.2	AC012645.1		AC020915.1	AC019069.1		AC007731.2		AC016747.3			AC107081.5	AC026401.3		AC137630.1	AC120114.1		AC108449.2	AC245140.2
AC011330.1	AC008915.3		AC011815.1	AC011468.5		AC011468.5	AC012676.5		AC020915.3	AC020656.2		AC007787.2		AC016773.2			AC107959.4	AC026471.1		AC137894.1	AC121338.2		AC108488.3	AC245297.4
AC011447.1	AC008969.1		AC011979.1	AC011476.3		AC011476.3	AC015563.3		AC020915.5	AC020910.5		AC007842.1		AC016876.3			AC108010.1	AC026471.4		AC137932.1	AC123768.4		AC109322.1	AC245407.2
AC011462.5	AC008993.1		AC012073.1	AC011477.1		AC011477.2	AC015813.1		AC020916.1	AC020910.6		AC007878.1		AC017100.1			AC108134.1	AC026740.1		AC138028.4	AC125611.3		AC109460.2	AC253536.3
AC011468.5	AC008993.2		AC012085.1	AC011477.2		AC011479.2	AC015813.2		AC020928.1	AC020915.1		AC007906.2		AC018410.1			AC108449.2	AC026748.3		AC138035.1	AC125807.2		AC110285.2	ADIRF-AS1
AC011472.1	AC009005.1		AC012181.1	AC011479.2		AC011479.5	AC015813.5		AC020978.5	AC020915.2		AC007938.3		AC018653.3			AC108488.3	AC027228.2		AC138393.3	AC126755.3		AC110611.2	AF001548.2
AC011472.5	AC009022.1		AC012181.2	AC011479.5		AC011497.2	AC015813.6		AC021078.1	AC020915.3		AC007952.1		AC018690.1			AC109322.1	AC027307.2		AC139100.2	AC127024.5		AC112907.3	AFAP1-AS1
AC011476.3	AC009053.2		AC012254.2	AC011497.2		AC011498.7	AC015849.3		AC022098.1	AC020915.5		AC007952.4		AC018695.4			AC109460.2	AC027644.3		AC139530.1	AC127502.2		AC114271.1	AGAP2-AS1
AC011479.2	AC009061.1		AC012306.2	AC011611.3		AC011511.1	AC015871.3		AC022137.3	AC020916.1		AC007996.1		AC018797.3			AC110285.2	AC027796.4		AC139795.2	AC127521.1		AC114488.1	AL021578.1
AC011479.5	AC009065.5		AC012313.1	AC011979.1		AC011611.3	AC015871.8		AC022137.4	AC020928.1		AC008012.1		AC018809.1			AC112907.3	AC034231.1		AC140479.4	AC127526.5		AC115618.1	AL021707.6
AC011497.2	AC009065.9		AC012313.4	AC012073.1		AC011753.3	AC015908.6		AC022149.1	AC020978.5		AC008038.1		AC018904.1			AC114488.1	AC034236.2		AC144548.1	AC129507.2		AC119427.1	AL022322.1
AC011498.6	AC009084.3		AC012313.5	AC012085.1		AC011815.1	AC015911.4		AC022211.2	AC021016.2		AC008105.1		AC019069.1			AC115618.1	AC037198.2		AC144652.1	AC130456.2		AC120114.1	AL022328.1
AC011611.3	AC009086.2		AC012321.1	AC012181.1		AC012073.1	AC015912.3		AC022211.3	AC021078.1		AC008115.3		AC020558.2			AC119427.1	AC037459.2		AC145124.1	AC131009.3		AC122129.1	AL022328.2
AC011753.3	AC009090.4		AC012358.3	AC012254.2		AC012085.1	AC015982.2		AC022211.4	AC022018.1		AC008119.1		AC020656.2			AC122129.1	AC040162.3		AC145285.6	AC132192.2		AC125611.3	AL023284.4
AC012085.1	AC009090.5		AC012360.3	AC012306.2		AC012181.1	AC016027.1		AC022384.1	AC022137.3		AC008124.1		AC020765.2			AC124016.2	AC040169.1		AC146944.3	AC132872.1		AC125807.2	AL031058.1
AC012181.1	AC009090.6		AC012464.1	AC012313.1		AC012184.2	AC016394.2		AC022400.8	AC022137.4		AC008147.2		AC020906.1			AC124283.3	AC040970.1		AC233992.3	AC132938.4		AC126755.3	AL031282.2
AC012181.2	AC009093.4		AC012467.2	AC012313.4		AC012254.2	AC016394.4		AC022826.2	AC022149.1		AC008264.2		AC020907.1			AC125611.3	AC046143.1		AC234917.3	AC135050.6		AC127024.5	AL031714.1
AC012254.2	AC009093.6		AC012615.1	AC012313.5		AC012306.2	AC016582.2		AC022968.1	AC022211.3		AC008267.5		AC020907.4			AC125807.2	AC046168.2		AC239868.1	AC136475.2		AC127502.2	AL031963.3
AC012306.2	AC009107.2		AC012615.6	AC012313.6		AC012313.1	AC016734.1		AC023043.4	AC022400.8		AC008429.1		AC020910.5			AC127502.2	AC048341.2		AC244033.2	AC136475.3		AC127521.1	AL035461.3
AC012313.1	AC009113.1		AC012640.4	AC012321.1		AC012313.4	AC016739.1		AC023157.2	AC022826.2		AC008429.2		AC020915.2			AC127521.1	AC048382.2		AC244090.1	AC136475.7		AC127526.4	AL035661.1
AC012313.5	AC009118.2		AC012676.5	AC012467.2		AC012313.5	AC016876.2		AC023509.1	AC022968.1		AC008438.1		AC020915.3			AC129926.1	AC060780.1		AC244153.1	AC137894.1		AC127526.5	AL049840.2
AC012321.1	AC009120.1		AC015813.1	AC012615.1		AC012358.3	AC016876.3		AC023512.1	AC023509.1		AC008443.1		AC020916.1			AC131009.3	AC062029.1		AC245041.1	AC137932.1		AC129926.1	AL049840.4
AC012360.3	AC009120.2		AC015813.2	AC012645.1		AC012360.3	AC017083.3		AC024075.2	AC023512.1		AC008443.5		AC020922.3			AC132192.2	AC064807.1		AC245041.2	AC138028.4		AC131009.3	AL049840.5
AC012467.2	AC009120.3		AC015813.5	AC012676.2		AC012464.1	AC018629.1		AC024293.1	AC024060.2		AC008507.1		AC020978.5			AC132872.1	AC064836.2		AC245060.7	AC138035.1		AC132192.2	AL049840.6
AC012615.1	AC009133.1		AC015813.6	AC012676.5		AC012467.2	AC018630.2		AC024909.1	AC024075.2		AC008532.1		AC021016.1			AC132872.3	AC064836.3		AC245140.2	AC138393.3		AC132872.1	AL050341.2
AC012615.6	AC009133.6		AC015849.3	AC015563.3		AC012615.1	AC018638.1		AC024940.3	AC024293.1		AC008537.4		AC021016.2			AC133644.2	AC067838.1		ADIRF-AS1	AC139149.1		AC133644.2	AL078587.2
AC012645.4	AC009244.1		AC015871.3	AC015813.2		AC012615.6	AC018638.2		AC025048.6	AC024580.2		AC008555.1		AC021037.1			AC135050.5	AC067852.5		AF001548.2	AC139530.1		AC135050.6	AL096870.10
AC012676.5	AC009245.1		AC015871.8	AC015813.5		AC012640.4	AC018638.4		AC025257.1	AC024909.1		AC008555.4		AC021078.1			AC135050.6	AC068205.2		AF129075.4	AC139795.2		AC136475.2	AL096870.2
AC013394.1	AC009283.1		AC015911.4	AC015813.6		AC012676.1	AC018638.5		AC025423.2	AC024940.3		AC008581.1		AC021321.1			AC136475.2	AC068338.2		AGAP2-AS1	AC145124.1		AC136475.3	AL109614.1
AC015813.1	AC009318.1		AC015912.3	AC015871.3		AC012676.2	AC018647.2		AC025423.4	AC025154.2		AC008581.2		AC022007.1			AC136475.3	AC068338.3		AL021578.1	AC145285.6		AC137894.1	AL109627.1
AC015813.2	AC009318.2		AC015982.2	AC015871.8		AC012676.5	AC018653.3		AC026304.1	AC025181.2		AC008608.2		AC022075.1			AC137894.1	AC068473.5		AL021707.6	AC147651.1		AC137932.1	AL109811.2
AC015813.5	AC009403.1		AC016027.1	AC015908.6		AC015563.3	AC018665.1		AC026362.1	AC025423.2		AC008610.1		AC022098.1			AC137932.1	AC068580.3		AL022328.1	AC188616.1		AC137932.3	AL117209.1
AC015813.6	AC009412.1		AC016065.1	AC015911.4		AC015813.1	AC018690.1		AC026401.3	AC025423.4		AC008622.2		AC022137.4			AC137932.3	AC068790.3		AL024508.1	AC232271.1		AC138028.4	AL117332.1
AC015849.3	AC009506.2		AC016394.2	AC015912.3		AC015813.2	AC019069.1		AC026403.1	AC026362.1		AC008649.1		AC022144.1			AC138028.4	AC068790.4		AL031058.1	AC233992.3		AC138035.1	AL117379.1
AC015871.8	AC009533.1		AC016394.3	AC015982.2		AC015813.5	AC020656.2		AC026410.3	AC026368.1		AC008687.2		AC022211.2			AC138035.1	AC068790.5		AL031714.1	AC234917.3		AC139530.1	AL118506.1
AC015912.3	AC009690.1		AC016394.4	AC016027.1		AC015813.6	AC020907.1		AC026412.1	AC026401.3		AC008687.3		AC022211.4			AC138956.2	AC068790.7		AL031963.3	AC239868.1		AC139795.2	AL118516.1
AC015982.2	AC009690.2		AC016582.1	AC016065.1		AC015849.3	AC020910.5		AC026464.4	AC026403.1		AC008695.1		AC022400.1			AC139530.1	AC068870.2		AL035461.3	AC244033.2		AC140479.4	AL118558.3
AC016065.1	AC009779.3		AC016582.2	AC016394.2		AC015871.3	AC020910.6		AC026471.1	AC026410.3		AC008735.2		AC022400.6			AC140479.4	AC069120.1		AL035661.1	AC244090.1		AC144548.1	AL121772.3
AC016394.2	AC009779.4		AC016588.2	AC016394.4		AC015871.8	AC020915.1		AC027307.2	AC026412.1		AC008735.4		AC022613.3			AC145285.6	AC069148.1		AL049840.2	AC244517.4		AC144652.1	AL121820.2
AC016394.3	AC009902.2		AC016734.1	AC016582.1		AC015911.4	AC020915.2		AC027309.2	AC026464.4		AC008738.2		AC022966.1			AC147651.1	AC069281.2		AL049840.4	AC244517.6		AC145124.1	AL121832.2
AC016394.4	AC010132.3		AC016739.1	AC016582.2		AC015912.3	AC020915.3		AC027612.3	AC026464.6		AC008753.2		AC023024.1			AC239868.1	AC069544.1		AL049840.5	AC245014.3		AC145285.6	AL121832.3
AC016582.2	AC010168.2		AC016876.2	AC016590.2		AC015917.2	AC020915.5		AC027644.3	AC026471.1		AC008753.3		AC023043.4			AC243960.3	AC073046.1		AL049840.6	AC245041.1		AC146944.3	AL122035.1
AC016588.2	AC010186.2		AC016876.3	AC016590.3		AC015982.2	AC020916.1		AC034102.1	AC026740.1		AC008760.1		AC023157.2			AC245014.3	AC073195.2		AL050341.2	AC245041.2		AC147651.1	AL122035.2
AC016590.2	AC010186.3		AC017083.3	AC016734.1		AC016027.1	AC020928.1		AC034236.1	AC026748.3		AC008763.1		AC023494.1			AC245052.4	AC073389.1		AL096828.3	AC245060.7		AC233992.3	AL122058.1
AC016629.3	AC010201.2		AC018629.1	AC016739.1		AC016065.1	AC020978.5		AC037459.2	AC027228.2		AC008763.3		AC023509.1			AC245060.7	AC073487.1		AL096870.10	AC245140.2		AC234917.3	AL132639.2
AC016734.1	AC010319.4		AC018630.2	AC016876.2		AC016394.3	AC021016.2		AC040169.1	AC027307.2		AC008764.2		AC023509.3			AC245140.2	AC073508.3		AL096870.2	AC245297.4		AC239868.1	AL132655.2
AC016739.1	AC010323.1		AC018638.1	AC016876.3		AC016394.4	AC021078.1		AC040970.1	AC027309.2		AC008764.8		AC023946.1			AC245407.2	AC073575.4		AL109614.1	AC245407.2		AC242988.2	AL132712.2
AC016876.2	AC010326.3		AC018638.2	AC017083.3		AC016582.2	AC022018.1		AC044787.1	AC027612.3		AC008771.1		AC024060.2			ADIRF-AS1	AC073611.1		AL109627.1	AC245884.8		AC243919.2	AL133215.2
AC016876.3	AC010326.4		AC018638.4	AC017100.1		AC016588.2	AC022034.1		AC046176.1	AC027644.3		AC008870.2		AC024075.2			AF001548.2	AC073842.2		AL109811.2	AC253536.3		AC244033.2	AL133367.1
AC017083.3	AC010327.6		AC018638.5	AC018629.1		AC016629.3	AC022075.1		AC048382.2	AC034102.1		AC008870.3		AC024075.3			AF129075.3	AC073896.2		AL117332.1	ADIRF-AS1		AC244090.1	AL135905.1
AC018410.1	AC010331.1		AC018647.2	AC018630.2		AC016734.1	AC022137.3		AC055811.4	AC034236.1		AC008894.2		AC024267.4			AF129075.4	AC073896.3		AL118506.1	ADNP-AS1		AC245041.1	AL135925.1
AC018628.2	AC010343.1		AC018653.3	AC018638.1		AC016739.1	AC022137.4		AC055839.2	AC037459.2		AC008894.3		AC024267.7			AGAP2-AS1	AC073957.3		AL118516.1	AF001548.2		AC245041.2	AL135999.1
AC018629.1	AC010422.3		AC018665.1	AC018638.2		AC016876.2	AC022149.1		AC064799.1	AC040169.1		AC008915.3		AC024560.2			AL021578.1	AC074117.1		AL118558.3	AFAP1-AS1		AC245060.7	AL136295.6
AC018638.1	AC010422.8		AC018690.1	AC018638.4		AC016876.3	AC022211.3		AC067852.2	AC044787.1		AC008957.3		AC024560.3			AL021878.2	AC074138.1		AL121759.2	AGAP2-AS1		AC245140.2	AL136295.7
AC018638.2	AC010442.1		AC018865.2	AC018638.5		AC017083.3	AC022384.1		AC067968.1	AC046168.2		AC008969.1		AC024560.4			AL022328.3	AC074212.1		AL121772.3	AL021578.1		AC247036.1	AL137003.1
AC018638.4	AC010487.1		AC019069.1	AC018647.2		AC018410.1	AC022400.1		AC068580.4	AC046176.1		AC008982.2		AC024575.2			AL031058.1	AC078846.1		AL121832.2	AL021707.6		AC253536.3	AL137058.2
AC018638.5	AC010503.5		AC020904.2	AC018653.3		AC018629.1	AC022400.8		AC068631.4	AC048341.2		AC008993.1		AC024896.1			AL031118.1	AC078860.3		AL122035.1	AL022322.1		ADIRF-AS1	AL137782.1
AC018665.1	AC010507.2		AC020910.5	AC018665.1		AC018630.2	AC022826.2		AC068831.8	AC048382.2		AC008993.2		AC024909.1			AL031670.1	AC078883.1		AL122035.2	AL023284.4		AF001548.2	AL137785.1
AC018690.1	AC010522.1		AC020910.6	AC019069.1		AC018638.1	AC022968.1		AC069288.1	AC055811.4		AC009005.1		AC025154.2			AL031714.1	AC079414.3		AL132655.2	AL023803.2		AF129075.4	AL138479.2
AC018695.4	AC010542.6		AC020915.1	AC020656.2		AC018638.2	AC023509.1		AC073046.1	AC055839.2		AC009022.1		AC025165.5			AL031717.1	AC080112.2		AL133338.1	AL031058.1		AGAP2-AS1	AL138756.1
AC018797.3	AC010624.5		AC020915.3	AC020907.1		AC018638.4	AC023512.1		AC073063.1	AC060780.1		AC009041.3		AC025181.2			AL031963.3	AC083799.1		AL133346.1	AL031282.2		AL021578.1	AL138966.2
AC018809.1	AC010642.2		AC020915.5	AC020907.4		AC018638.5	AC024060.2		AC073508.3	AC064799.1		AC009053.2		AC025257.1			AL035071.1	AC083809.1		AL133477.1	AL031714.1		AL021707.6	AL139246.5
AC018865.2	AC010653.2		AC020916.1	AC020910.5		AC018647.2	AC024075.2		AC073548.1	AC064807.1		AC009061.1		AC025287.3			AL035587.2	AC083843.3		AL135905.1	AL031985.3		AL022328.1	AL139287.1
AC020558.2	AC010719.1		AC020928.1	AC020910.6		AC018653.3	AC024293.1		AC073857.1	AC067852.2		AC009065.3		AC025370.2			AL035661.1	AC083855.2		AL135925.1	AL035461.3		AL022328.2	AL139349.1
AC020765.2	AC010733.1		AC020978.5	AC020915.1		AC018665.1	AC024580.2		AC073861.1	AC067968.1		AC009065.5		AC025423.4			AL049840.2	AC083880.1		AL135999.1	AL035587.2		AL023803.2	AL139384.2
AC020904.2	AC010761.1		AC021037.1	AC020915.2		AC018690.1	AC024909.1		AC073896.1	AC068338.2		AC009065.6		AC025442.1			AL049840.4	AC084018.1		AL136162.1	AL035661.1		AL031058.1	AL158206.1
AC020906.1	AC010761.4		AC021078.1	AC020915.3		AC018695.4	AC024940.3		AC073957.3	AC068580.4		AC009065.9		AC025442.2			AL049840.5	AC084018.2		AL136295.6	AL049840.2		AL031600.1	AL158212.3
AC020907.4	AC010809.1		AC021087.5	AC020915.5		AC018865.2	AC025154.2		AC074117.1	AC068631.4		AC009084.3		AC025857.2			AL049840.6	AC084125.2		AL136295.7	AL049840.4		AL031670.1	AL160006.1
AC020910.5	AC010969.2		AC022007.1	AC020916.1		AC018904.1	AC025181.2		AC074143.1	AC068831.8		AC009086.2		AC026150.2			AL049840.7	AC084125.4		AL137003.1	AL049840.5		AL031714.1	AL160408.2
AC020915.1	AC010973.2		AC022075.1	AC020928.1		AC019069.1	AC025198.1		AC078819.1	AC068888.1		AC009090.4		AC026202.3			AL050341.2	AC084198.4		AL137058.2	AL049840.6		AL031963.3	AL161421.1
AC020915.2	AC010997.5		AC022098.1	AC020978.5		AC020904.2	AC025257.1		AC078899.1	AC069288.1		AC009090.5		AC026333.4			AL078587.2	AC087222.1		AL138689.1	AL050341.2		AL035461.3	AL161431.1
AC020915.3	AC011290.2		AC022107.1	AC021016.2		AC020907.4	AC025423.2		AC079140.2	AC069499.2		AC009090.6		AC026336.3			AL096870.10	AC087292.2		AL138789.1	AL078587.2		AL035661.1	AL161669.3
AC020915.5	AC011330.1		AC022137.3	AC021078.1		AC020910.5	AC025423.4		AC079250.1	AC073046.1		AC009093.4		AC026356.1			AL096870.2	AC087591.1		AL138966.2	AL096870.10		AL035661.2	AL161729.1
AC020916.1	AC011447.1		AC022137.4	AC021087.5		AC020910.6	AC025442.1		AC079781.5	AC073111.4		AC009093.6		AC026362.1			AL109614.1	AC090114.2		AL139246.5	AL096870.2		AL049795.2	AL161772.1
AC020928.1	AC011462.4		AC022149.1	AC021092.1		AC020915.1	AC026362.1		AC080112.2	AC073335.1		AC009107.2		AC026368.1			AL109627.1	AC090116.1		AL139287.1	AL109614.1		AL049840.2	AL162258.1
AC020978.5	AC011468.5		AC022211.2	AC022018.1		AC020915.3	AC026368.1		AC083798.2	AC073508.3		AC009113.1		AC026401.3			AL109811.2	AC090181.2		AL139289.1	AL109627.1		AL049840.4	AL162377.1
AC021016.2	AC011472.3		AC022211.3	AC022034.1		AC020915.5	AC026401.3		AC083899.1	AC073548.1		AC009118.2		AC026471.1			AL109955.1	AC090198.1		AL139352.1	AL109811.2		AL049840.5	AL162581.1
AC021078.1	AC011476.3		AC022211.4	AC022075.1		AC020916.1	AC026403.1		AC087632.2	AC073861.1		AC009120.1		AC026471.4			AL117209.1	AC090739.1		AL158206.1	AL117332.1		AL049840.6	AL353622.1
AC022098.1	AC011477.1		AC022384.1	AC022107.1		AC020928.1	AC026410.3		AC087721.2	AC073896.1		AC009120.2		AC026740.1			AL117332.1	AC091132.1		AL158212.3	AL117379.1		AL049840.7	AL354733.3
AC022137.3	AC011477.2		AC022400.8	AC022137.3		AC020978.5	AC026412.1		AC087752.3	AC073896.2		AC009120.3		AC026748.3			AL117379.1	AC091271.1		AL160006.1	AL118506.1		AL050341.2	AL354743.2
AC022137.4	AC011479.5		AC022413.2	AC022137.4		AC021016.2	AC026464.4		AC090114.3	AC073957.3		AC009133.1		AC026803.2			AL118506.1	AC091588.3		AL160408.2	AL118516.1		AL096870.10	AL354836.1
AC022149.1	AC011483.3		AC022826.2	AC022149.1		AC021078.1	AC026464.6		AC090587.2	AC074117.1		AC009133.6		AC026979.2			AL118516.1	AC091729.3		AL161421.1	AL118558.3		AL096870.2	AL354953.1
AC022211.2	AC011497.2		AC022968.1	AC022211.3		AC021087.5	AC026471.1		AC091057.1	AC074138.1		AC009163.5		AC027228.2			AL121658.1	AC092119.2		AL161431.1	AL121772.3		AL109614.1	AL355001.2
AC022211.3	AC011498.6		AC023024.1	AC022384.1		AC021106.1	AC026740.1		AC091429.1	AC074143.1		AC009244.1		AC027307.2			AL121759.2	AC092139.1		AL161669.3	AL121820.2		AL109627.1	AL355312.4
AC022211.4	AC011498.7		AC023024.2	AC022400.5		AC022007.1	AC026748.3		AC091959.3	AC074212.1		AC009245.1		AC027607.1			AL121761.1	AC092143.2		AL161772.1	AL121829.2		AL109811.2	AL355353.2
AC022384.1	AC011511.1		AC023043.4	AC022400.8		AC022075.1	AC027228.2		AC091982.3	AC078819.1		AC009283.1		AC027644.3			AL121772.3	AC092171.2		AL162258.1	AL121832.2		AL117209.1	AL355987.4
AC022400.8	AC011511.4		AC023157.2	AC022826.2		AC022098.1	AC027290.3		AC092017.1	AC078899.1		AC009309.2		AC027796.4			AL121832.2	AC092171.4		AL162581.1	AL121832.3		AL117332.1	AL356488.2
AC022613.3	AC011753.3		AC023509.1	AC022966.1		AC022107.1	AC027307.2		AC092139.1	AC079140.2		AC009318.1		AC034231.1			AL121906.2	AC092171.5		AL353138.1	AL121944.2		AL117379.1	AL356740.1
AC022826.2	AC011944.1		AC023512.1	AC022968.1		AC022137.3	AC027309.2		AC092171.3	AC079250.1		AC009318.2		AC034236.2			AL132655.2	AC092301.1		AL353150.1	AL122035.1		AL118506.1	AL356740.2
AC022968.1	AC012073.1		AC024060.2	AC023509.1		AC022137.4	AC027607.1		AC092171.5	AC079781.5		AC009403.1		AC036176.1			AL133215.2	AC092306.1		AL353748.3	AL122035.2		AL118516.1	AL356740.3
AC023043.1	AC012085.1		AC024075.2	AC023509.3		AC022149.1	AC027612.3		AC092295.2	AC080112.2		AC009412.1		AC036214.2			AL133243.2	AC092338.3		AL353807.5	AL122058.1		AL118558.3	AL357033.3
AC023043.4	AC012181.1		AC024293.1	AC023512.1		AC022211.2	AC027644.3		AC092306.1	AC083798.2		AC009506.2		AC037198.2			AL133338.1	AC092368.3		AL354733.3	AL132639.2		AL121658.1	AL357033.4
AC023157.2	AC012181.2		AC024580.2	AC024060.2		AC022211.3	AC034102.1		AC092338.3	AC083799.1		AC009509.2		AC037459.2			AL133346.1	AC092375.2		AL354743.2	AL132655.2		AL121759.2	AL358472.3
AC023509.1	AC012254.2		AC024909.1	AC024075.2		AC022211.4	AC034236.1		AC092368.3	AC083855.2		AC009533.1		AC039056.2			AL133477.1	AC092718.4		AL354836.1	AL132712.2		AL121761.1	AL358472.4
AC023512.1	AC012306.2		AC024940.3	AC024293.1		AC022384.1	AC036214.2		AC092447.2	AC083899.1		AC009554.2		AC040162.3			AL135925.1	AC092747.4		AL354872.1	AL133215.2		AL121832.2	AL359091.4
AC023818.1	AC012313.1		AC025048.6	AC024575.2		AC022400.1	AC037459.2		AC092718.4	AC084824.2		AC009690.1		AC040169.1			AL135999.1	AC092803.1		AL355001.2	AL133367.1		AL121832.3	AL359258.2
AC023946.1	AC012313.2		AC025257.1	AC024580.2		AC022400.6	AC040169.1		AC092747.4	AC087591.1		AC009690.2		AC040169.3			AL136295.6	AC092910.3		AL355075.6	AL135905.1		AL122035.1	AL359513.1
AC024075.2	AC012313.5		AC025423.2	AC024909.1		AC022400.8	AC044787.1		AC092803.1	AC087632.2		AC009779.3		AC040970.1			AL136295.7	AC093297.2		AL355312.4	AL135925.1		AL122035.2	AL359921.1
AC024293.1	AC012313.6		AC025423.4	AC024940.3		AC022826.2	AC046168.2		AC092919.3	AC090114.2		AC009779.4		AC046143.1			AL137782.1	AC093525.4		AL355353.2	AL135999.1		AL132639.2	AL359921.2
AC024896.1	AC012321.1		AC026202.3	AC025154.2		AC022968.1	AC046176.1		AC093155.1	AC090114.3		AC009902.2		AC046168.2			AL137800.1	AC093525.6		AL355802.3	AL136295.6		AL132655.1	AL360012.1
AC024909.1	AC012358.3		AC026304.1	AC025181.2		AC023024.2	AC048338.1		AC093249.6	AC090181.2		AC010132.3		AC048341.2			AL138478.1	AC093525.7		AL355987.4	AL136295.7		AL132655.2	AL360181.2
AC024940.3	AC012360.3		AC026362.1	AC025257.1		AC023043.4	AC048341.2		AC093323.1	AC091057.1		AC010168.2		AC048344.4			AL138689.1	AC093620.1		AL356740.3	AL137003.1		AL133215.2	AL365181.3
AC025048.6	AC012467.2		AC026401.3	AC025423.2		AC023157.2	AC048382.2		AC093512.2	AC091132.3		AC010186.2		AC048382.2			AL138789.1	AC093673.1		AL357033.3	AL137058.2		AL133338.1	AL365330.1
AC025257.1	AC012510.1		AC026403.1	AC025423.4		AC023509.1	AC055811.4		AC093525.4	AC091167.1		AC010186.3		AC055811.1			AL138885.3	AC093827.4		AL357033.4	AL137785.1		AL133346.1	AL390719.2
AC025423.2	AC012531.1		AC026410.3	AC025442.1		AC023512.1	AC055839.2		AC093525.6	AC091429.1		AC010201.2		AC060780.1			AL139095.5	AC095057.3		AL358472.2	AL138479.2		AL133367.1	AL391121.1
AC025423.4	AC012615.1		AC026412.1	AC025449.1		AC024060.2	AC060780.1		AC093525.7	AC091588.3		AC010271.1		AC062029.1			AL139246.5	AC096921.2		AL358472.3	AL138756.1		AL133406.2	AL391244.2
AC025442.1	AC012615.6		AC026464.4	AC026150.2		AC024075.2	AC064799.1		AC093525.8	AC091959.3		AC010319.4		AC063960.1			AL139287.1	AC097376.3		AL358472.4	AL138966.2		AL133477.1	AL391422.4
AC025857.2	AC012618.2		AC026464.6	AC026362.1		AC024293.1	AC064807.1		AC093536.1	AC091982.3		AC010323.1		AC064807.1			AL139289.1	AC097448.1		AL359091.4	AL139246.5		AL133499.1	AL391988.1
AC026202.3	AC012676.5		AC026471.1	AC026368.1		AC024580.2	AC067852.2		AC093673.1	AC092017.1		AC010326.3		AC064836.2			AL139349.1	AC097639.1		AL359921.1	AL139287.1		AL135905.1	AL392172.1
AC026304.1	AC015813.1		AC026748.3	AC026401.3		AC024909.1	AC067968.1		AC093752.1	AC092139.1		AC010326.4		AC064836.3			AL139407.1	AC098484.4		AL360012.1	AL139289.1		AL135925.1	AL451042.2
AC026362.1	AC015813.2		AC027228.2	AC026403.1		AC024940.3	AC068338.2		AC093840.1	AC092171.3		AC010327.6		AC067838.1			AL139423.1	AC099329.1		AL360181.2	AL139349.1		AL135999.1	AL499602.1
AC026401.3	AC015813.5		AC027307.2	AC026410.3		AC025048.6	AC068580.4		AC093866.1	AC092171.5		AC010331.1		AC067852.5			AL157394.3	AC099522.2		AL365181.3	AL139384.2		AL136295.6	AL512274.1
AC026403.1	AC015813.6		AC027309.2	AC026412.1		AC025181.2	AC068631.4		AC093909.1	AC092295.2		AC010343.1		AC068205.2			AL158196.1	AC099778.1		AL365330.1	AL158206.1		AL136295.7	AL583722.1
AC026410.3	AC015849.3		AC027612.3	AC026464.4		AC025257.1	AC068831.8		AC093909.6	AC092306.1		AC010422.3		AC068338.2			AL158206.1	AC102953.2		AL390719.2	AL158212.3		AL137003.1	AL590004.3
AC026412.1	AC015871.3		AC027644.3	AC026464.6		AC025423.2	AC068888.1		AC097263.1	AC092368.3		AC010422.8		AC068338.3			AL158212.3	AC103691.1		AL391121.1	AL160006.1		AL137058.2	AL590064.1
AC026464.4	AC015871.8		AC034102.1	AC026471.1		AC025423.4	AC069288.1		AC097382.3	AC092375.2		AC010442.1		AC068473.5			AL160006.1	AC104066.5		AL391244.2	AL160408.2		AL137129.1	AL590666.2
AC026471.1	AC015908.6		AC034231.1	AC026740.1		AC026304.1	AC069499.2		AC097448.1	AC092447.2		AC010487.1		AC068580.3			AL160408.2	AC104532.2		AL391422.4	AL161421.1		AL137782.1	AL590705.1
AC026803.2	AC015912.3		AC034236.1	AC026748.3		AC026362.1	AC073046.1		AC097639.1	AC092647.5		AC010501.2		AC068790.3			AL161421.1	AC104794.3		AL391425.1	AL161669.3		AL138479.2	AL590714.1
AC026979.2	AC015982.2		AC037459.2	AC027228.2		AC026401.3	AC073111.4		AC098591.3	AC092683.1		AC010503.5		AC068790.4			AL161431.1	AC104841.1		AL391988.1	AL161729.1		AL138689.1	AL591895.1
AC027290.3	AC016026.1		AC040169.1	AC027307.2		AC026403.1	AC073335.1		AC098614.2	AC092718.3		AC010507.2		AC068790.5			AL161669.3	AC104958.2		AL392172.1	AL161772.1		AL138789.1	AL592295.4
AC027307.2	AC016026.2		AC040970.1	AC027309.2		AC026410.3	AC073508.3		AC098934.1	AC092718.4		AC010522.1		AC068790.7			AL162231.2	AC105339.2		AL442125.1	AL162258.1		AL139246.5	AL596442.3
AC027309.2	AC016027.1		AC044787.1	AC027612.3		AC026412.1	AC073548.1		AC099329.1	AC092747.4		AC010542.6		AC068870.2			AL162274.2	AC106782.5		AL445524.1	AL162258.2		AL139287.1	AL606834.1
AC027601.2	AC016065.1		AC044860.1	AC027644.3		AC026464.4	AC073861.1		AC099336.2	AC092868.2		AC010624.1		AC069120.1			AL162581.1	AC106820.3		AL499602.1	AL162377.1		AL139289.1	AL645933.3
AC027612.3	AC016394.2		AC046176.1	AC034102.1		AC026464.6	AC073896.1		AC099560.2	AC092919.3		AC010624.3		AC069148.1			AL353150.1	AC106876.1		AL512274.1	AL162581.1		AL139349.1	AL645933.5
AC027644.3	AC016394.3		AC048338.1	AC034236.1		AC026471.1	AC073896.2		AC100810.1	AC093155.1		AC010624.5		AC069281.2			AL354733.3	AC106886.2		AL590004.3	AL353622.1		AL139352.1	AL662791.1
AC034102.1	AC016394.4		AC048382.2	AC034236.2		AC026748.3	AC073957.3		AC100861.1	AC093249.6		AC010642.2		AC069544.1			AL354836.1	AC107068.1		AL590064.1	AL353748.3		AL158206.1	AL671710.1
AC034236.1	AC016582.2		AC055811.2	AC036176.1		AC027228.2	AC074117.1		AC104024.2	AC093297.2		AC010653.2		AC073046.1			AL355075.6	AC107081.5		AL590666.2	AL353759.1		AL158212.3	AL671762.1
AC037459.2	AC016590.2		AC055811.4	AC037459.2		AC027307.2	AC074138.1		AC104066.5	AC093323.1		AC010654.1		AC073195.2			AL355310.2	AC107375.1		AL590705.1	AL354707.1		AL160006.1	AL691432.2
AC039056.2	AC016734.1		AC055839.2	AC040169.1		AC027309.2	AC074143.1		AC104452.1	AC093512.2		AC010719.1		AC073270.2			AL355312.4	AC107959.4		AL590714.1	AL354733.3		AL160408.2	AL691482.4
AC040162.3	AC016739.1		AC060780.1	AC044787.1		AC027607.1	AC074212.1		AC104563.1	AC093525.4		AC010733.1		AC073283.1			AL355353.2	AC108010.1		AL591895.1	AL354743.2		AL161421.1	AL731571.1
AC040169.1	AC016747.3		AC062029.1	AC046168.2		AC027612.3	AC078819.1		AC104794.3	AC093525.6		AC010761.1		AC073389.1			AL355802.3	AC108134.1		AL596442.3	AL354836.1		AL161431.1	AL731577.2
AC040169.3	AC016773.2		AC064799.1	AC046176.1		AC027644.3	AC078899.1		AC104958.2	AC093525.7		AC010761.3		AC073487.1			AL355987.4	AC108449.2		AL606834.1	AL354953.1		AL161669.3	AL844908.2
AC040970.1	AC016876.2		AC064807.1	AC048338.1		AC027796.4	AC079140.2		AC105052.3	AC093599.2		AC010761.4		AC073508.3			AL356488.2	AC108488.3		AL645608.7	AL354993.2		AL161772.1	ANKRD10-IT1
AC044787.1	AC016876.3		AC064836.2	AC048341.2		AC034102.1	AC079250.1		AC106782.5	AC093620.1		AC010809.1		AC073569.2			AL356740.3	AC108673.3		AL645608.8	AL355001.2		AL161891.1	AP000254.2
AC046176.1	AC017100.1		AC067852.2	AC048382.2		AC034236.1	AC079781.5		AC106795.1	AC093627.5		AC010894.2		AC073575.4			AL357033.2	AC108860.2		AL645933.3	AL355312.4		AL162258.2	AP000525.1
AC048341.2	AC018629.1		AC067930.5	AC055811.4		AC037459.2	AC080037.2		AC106886.2	AC093673.1		AC010969.2		AC073611.1			AL357033.3	AC109322.1		AL645933.5	AL355353.2		AL162377.1	AP000640.1
AC048344.4	AC018630.2		AC067968.1	AC055839.2		AC040162.1	AC080112.2		AC106886.6	AC093752.1		AC010973.2		AC073842.2			AL357033.4	AC109460.2		AL662791.1	AL355987.4		AL162581.1	AP000695.1
AC048382.2	AC018635.1		AC068580.4	AC060780.1		AC040169.1	AC083798.2		AC107075.1	AC093827.4		AC010997.5		AC073896.2			AL358472.2	AC109460.3		AL662797.2	AL356488.2		AL353150.1	AP000786.1
AC055811.1	AC018638.1		AC068631.4	AC063960.1		AC040970.1	AC083799.1		AC107871.1	AC093840.1		AC011290.2		AC073896.3			AL359091.4	AC110285.2		AL671710.1	AL356488.3		AL353622.1	AP001062.1
AC055811.4	AC018638.2		AC068831.8	AC064799.1		AC044787.1	AC083855.2		AC108010.1	AC093909.1		AC011330.1		AC073957.3			AL359513.1	AC112220.2		AL671762.1	AL356740.1		AL353807.5	AP001160.3
AC055839.2	AC018638.4		AC068870.2	AC064807.1		AC046176.1	AC083899.1		AC108134.1	AC093909.6		AC011445.1		AC074117.1			AL359921.1	AC112907.3		AL691432.2	AL356740.2		AL354733.3	AP001505.1
AC064799.1	AC018638.5		AC068888.1	AC067852.2		AC048338.1	AC084018.2		AC108449.2	AC096677.1		AC011447.1		AC074138.1			AL359922.2	AC113410.5		AL691482.4	AL356740.3		AL354836.1	AP001527.2
AC064836.2	AC018647.2		AC069288.1	AC067852.5		AC048382.2	AC084824.2		AC108488.2	AC097448.1		AC011462.4		AC074212.1			AL360012.1	AC114271.1		AL731571.1	AL357033.3		AL355001.2	AP001625.2
AC067852.2	AC018653.3		AC069499.2	AC067968.1		AC055811.1	AC087222.1		AC108488.3	AC097493.3		AC011462.5		AC078802.2			AL360181.2	AC114488.1		AL731577.2	AL357033.4		AL355075.6	AP001816.1
AC067852.5	AC018665.1		AC073046.1	AC068338.2		AC055811.2	AC087385.1		AC109322.1	AC097639.1		AC011468.2		AC078846.1			AL365181.3	AC114490.1		AL844908.2	AL358472.4		AL355312.4	AP001931.2
AC067930.5	AC018690.1		AC073063.1	AC068338.3		AC055811.4	AC087591.1		AC109460.2	AC098484.3		AC011468.5		AC078860.3			AL365330.1	AC115618.1		AL928970.1	AL359091.4		AL355802.3	AP002360.2
AC067931.1	AC018809.1		AC073111.4	AC068580.4		AC055839.2	AC087632.2		AC110079.1	AC098591.3		AC011472.1		AC078883.1			AL390719.2	AC116158.1		ALMS1-IT1	AL359258.2		AL355987.4	AP002387.2
AC067968.1	AC018865.2		AC073136.1	AC068631.4		AC058822.1	AC087721.2		AC110285.2	AC098614.2		AC011472.3		AC079354.1			AL391121.1	AC116158.3		AP000254.2	AL359513.1		AL356299.3	AP003307.2
AC068473.5	AC018904.1		AC073283.1	AC068790.3		AC060780.1	AC090114.2		AC110994.3	AC098934.1		AC011472.5		AC079414.3			AL391244.2	AC116317.1		AP000525.1	AL359921.1		AL356740.3	AP003352.1
AC068580.4	AC019069.1		AC073508.3	AC068790.4		AC064799.1	AC090114.3		AC112191.2	AC099329.1		AC011476.3		AC079466.1			AL391422.4	AC116913.1		AP000547.3	AL360012.1		AL357033.3	AP003392.1
AC068631.4	AC020656.2		AC073548.1	AC068790.5		AC067838.1	AC090181.2		AC112497.2	AC099336.2		AC011477.1		AC079684.2			AL391425.1	AC118344.1		AP000786.1	AL360181.2		AL357033.4	AP003498.3
AC068831.8	AC020659.1		AC073575.4	AC068831.8		AC067852.2	AC091057.1		AC112777.1	AC099560.2		AC011477.2		AC079921.2			AL391834.2	AC119403.1		AP000851.1	AL365181.3		AL358472.2	AP003900.1
AC068888.1	AC020763.4		AC073857.1	AC068888.1		AC067852.5	AC091132.3		AC112907.3	AC100810.1		AC011479.2		AC080037.2			AL392172.1	AC119427.1		AP000894.4	AL365330.1		AL358472.3	AP005329.3
AC068946.2	AC020907.4		AC073861.1	AC069288.1		AC067968.1	AC091153.1		AC113191.1	AC100861.1		AC011479.5		AC080112.2			AL442125.1	AC120114.1		AP001033.4	AL390198.1		AL358472.4	AP006621.3
AC069148.1	AC020910.5		AC073896.1	AC069499.2		AC068134.3	AC091167.1		AC113404.3	AC102945.2		AC011483.3		AC083799.1			AL442125.2	AC121338.2		AP001160.3	AL390719.2		AL359091.4	AP006621.4
AC069281.2	AC020910.6		AC073957.3	AC069544.1		AC068580.4	AC091429.1		AC113935.1	AC103691.1		AC011497.2		AC083809.1			AL445524.1	AC122129.1		AP001453.4	AL391121.1		AL359921.1	APTR
AC069288.1	AC020915.1		AC074117.1	AC073046.1		AC068631.4	AC091588.3		AC114488.1	AC104066.5		AC011498.6		AC083843.3			AL451042.2	AC123768.4		AP001505.1	AL391244.2		AL359922.2	ARHGAP5-AS1
AC069368.1	AC020915.2		AC074138.1	AC073111.4		AC068790.4	AC091959.3		AC114490.2	AC104447.1		AC011498.7		AC083855.2			AL451050.2	AC124016.2		AP001527.2	AL391422.4		AL360181.2	ARRDC1-AS1
AC069544.1	AC020915.3		AC074143.1	AC073270.2		AC068831.8	AC091982.3		AC115223.1	AC104452.1		AC011511.1		AC083862.1			AL499602.1	AC124067.4		AP001816.1	AL391988.1		AL365181.3	ASB16-AS1
AC073046.1	AC020915.5		AC078802.2	AC073335.1		AC069120.1	AC092017.1		AC115618.1	AC104563.1		AC011511.4		AC083880.1			AL512274.1	AC124248.1		AP001931.2	AL392172.1		AL365330.1	ASH1L-AS1
AC073063.1	AC020916.1		AC078819.1	AC073508.3		AC069281.2	AC092139.1		AC115837.1	AC104794.3		AC011611.3		AC084018.1			AL512791.1	AC124319.1		AP002360.2	AL450345.2		AL390719.2	ATXN1-AS1
AC073136.1	AC020917.4		AC078899.1	AC073548.1		AC069288.1	AC092171.3		AC116366.3	AC104958.2		AC011753.3		AC084018.2			AL590004.3	AC125257.1		AP002387.2	AL499602.1		AL391121.1	BACE1-AS
AC073476.1	AC020922.3		AC079140.2	AC073612.1		AC069499.2	AC092171.5		AC116533.1	AC105052.3		AC011815.1		AC084125.2			AL590666.2	AC125494.1		AP002478.1	AL512274.1		AL391244.2	BAIAP2-DT
AC073508.3	AC020928.1		AC079250.1	AC073861.1		AC073046.1	AC092295.2		AC117378.1	AC105942.1		AC011944.1		AC084125.4			AL590705.1	AC125611.3		AP003307.2	AL590004.3		AL391422.4	BBOX1-AS1
AC073548.1	AC020978.5		AC079781.5	AC073896.1		AC073063.1	AC092306.1		AC118549.1	AC106782.5		AC011979.1		AC084198.4			AL590714.1	AC125807.2		AP003352.1	AL590064.1		AL391425.1	BCYRN1
AC073569.2	AC021016.1		AC079921.2	AC073896.2		AC073111.4	AC092368.3		AC118553.2	AC106795.1		AC012073.1		AC087222.1			AL591895.1	AC126407.1		AP003392.1	AL590560.3		AL391988.1	BLACAT1
AC073610.1	AC021016.2		AC080112.2	AC073957.3		AC073476.1	AC092375.2		AC119427.1	AC106876.1		AC012085.1		AC087239.1			AL592166.1	AC126755.3		AP003498.3	AL590666.2		AL392172.1	BX470102.1
AC073610.2	AC021078.1		AC083798.2	AC074117.1		AC073508.3	AC092447.2		AC119751.3	AC106886.2		AC012181.1		AC087292.2			AL596442.3	AC127024.2		AP003559.1	AL590705.1		AL442125.1	BX537318.1
AC073857.1	AC021092.1		AC083799.1	AC074138.1		AC073548.1	AC092647.5		AC120057.2	AC106886.6		AC012181.2		AC087392.5			AL603756.1	AC127024.5		AP003900.1	AL590714.1		AL445524.1	BX842570.1
AC073861.1	AC021321.1		AC083843.3	AC074143.1		AC073575.4	AC092683.1		AC122129.1	AC107032.1		AC012184.2		AC087533.1			AL606500.1	AC127502.2		AP005329.3	AL591895.1		AL499602.1	C1RL-AS1
AC073896.1	AC022007.1		AC083855.2	AC074212.1		AC073842.2	AC092718.3		AC124067.2	AC107075.1		AC012254.2		AC087591.1			AL606834.1	AC127526.5		AP005482.4	AL592295.4		AL512274.1	C2CD4D-AS1
AC073957.3	AC022018.1		AC083880.1	AC078802.2		AC073857.1	AC092718.4		AC124947.2	AC107959.4		AC012306.2		AC087752.3			AL645608.7	AC131009.3		AP005899.1	AL596442.3		AL589986.2	C5orf66
AC074117.1	AC022098.1		AC083899.1	AC078819.1		AC073861.1	AC092747.4		AC125232.1	AC108010.1		AC012313.1		AC090114.2			AL645608.8	AC131097.1		AP006621.3	AL606834.1		AL590004.3	CAPN10-DT
AC074143.1	AC022107.1		AC084198.4	AC078899.1		AC073896.1	AC092868.2		AC125611.3	AC108134.1		AC012313.2		AC090116.1			AL645933.3	AC131097.2		AP006621.4	AL645933.3		AL590064.1	CARD8-AS1
AC074212.1	AC022137.3		AC087632.2	AC079140.2		AC073957.3	AC092919.3		AC125807.2	AC108449.2		AC012313.4		AC090164.5			AL645933.4	AC132192.2		APTR	AL645933.5		AL590666.2	CASC9
AC078819.1	AC022137.4		AC087721.2	AC079250.1		AC074117.1	AC093155.1		AC126474.2	AC108488.2		AC012313.5		AC090181.2			AL645933.5	AC132872.1		ARHGAP5-AS1	AL662791.1		AL590705.1	CCDC183-AS1
AC078899.1	AC022144.1		AC087752.3	AC079781.5		AC074138.1	AC093249.6		AC126755.1	AC108860.2		AC012313.6		AC090198.1			AL662791.1	AC132872.3		ARRDC1-AS1	AL671710.1		AL590714.1	CD2BP2-DT
AC079140.2	AC022149.1		AC090114.2	AC080037.2		AC074143.1	AC093297.2		AC127502.1	AC109322.1		AC012321.1		AC090587.1			AL662797.2	AC133528.1		ASB16-AS1	AL671762.1		AL591895.1	CEBPA-DT
AC079250.1	AC022211.2		AC090114.3	AC080112.2		AC074212.1	AC093323.1		AC127502.2	AC109460.2		AC012358.3		AC090587.2			AL662884.3	AC135050.5		ASH1L-AS1	AL691432.2		AL596442.3	CECR7
AC079594.2	AC022211.3		AC090164.5	AC083798.2		AC078802.2	AC093512.2		AC127521.1	AC110079.1		AC012360.3		AC090739.1			AL662890.1	AC135050.6		ASMTL-AS1	AL691482.4		AL606500.1	CHROMR
AC079781.5	AC022211.4		AC090587.2	AC083799.1		AC078819.1	AC093525.4		AC128688.1	AC110285.2		AC012363.2		AC091132.1			AL669830.2	AC136443.3		ATP2A1-AS1	AL731571.1		AL606834.1	CIRBP-AS1
AC080112.2	AC022211.5		AC090607.2	AC083855.2		AC078899.1	AC093525.6		AC129492.3	AC110285.6		AC012464.1		AC091185.1			AL671710.1	AC136475.2		ATP6V1G2-DDX39B	AL731577.2		AL606970.1	COA6-AS1
AC083798.2	AC022400.5		AC091057.1	AC083880.1		AC079140.2	AC093525.7		AC129926.1	AC112128.1		AC012467.2		AC091271.1			AL671762.1	AC136475.3		ATXN1-AS1	AL772307.1		AL645608.2	COLCA1
AC083862.1	AC022400.6		AC091057.6	AC083899.1		AC079250.1	AC093599.2		AC130689.1	AC112191.2		AC012510.1		AC091564.7			AL691432.2	AC137894.1		BACE1-AS	AL831711.1		AL645608.7	CTBP1-DT
AC083880.1	AC022400.7		AC091132.3	AC084018.1		AC079354.1	AC093620.1		AC131009.3	AC112220.2		AC012531.1		AC091588.3			AL691482.4	AC137932.1		BAIAP2-DT	AL844908.2		AL645608.8	CU634019.6
AC083899.1	AC022400.8		AC091271.1	AC084198.4		AC079466.1	AC093627.5		AC131212.3	AC112255.1		AC012615.1		AC091729.3			AL731566.2	AC137932.3		BCYRN1	AP000525.1		AL645933.3	CU638689.5
AC084125.2	AC022400.9		AC091429.1	AC084824.2		AC079594.2	AC093673.1		AC131235.2	AC112497.2		AC012615.6		AC092053.4			AL731571.1	AC138028.4		BLACAT1	AP000640.1		AL645933.5	DANCR
AC084125.4	AC022413.2		AC091729.3	AC087591.1		AC079684.2	AC093752.1		AC131392.1	AC112777.1		AC012618.2		AC092119.2			AL731577.2	AC138035.1		BX470102.1	AP000695.1		AL662791.1	DBF4B
AC084824.2	AC022826.2		AC091959.3	AC087632.2		AC079781.5	AC093827.4		AC132008.2	AC113191.1		AC012640.4		AC092139.1			AL772307.1	AC138393.3		BX537318.1	AP000786.1		AL662797.2	DCST1-AS1
AC087239.1	AC022968.1		AC091982.3	AC087721.2		AC079921.2	AC093840.1		AC132192.2	AC113404.3		AC012645.1		AC092143.2			AL928970.1	AC138696.2		BX539320.1	AP001062.1		AL671710.1	DGCR11
AC087533.1	AC023024.2		AC092017.1	AC090114.2		AC080112.2	AC093909.1		AC132812.1	AC113935.1		AC012645.4		AC092171.2			ALMS1-IT1	AC138932.6		BX842570.1	AP001160.3		AL671762.1	DGUOK-AS1
AC087632.2	AC023043.1		AC092139.1	AC090114.3		AC083798.2	AC093909.6		AC132872.1	AC114271.1		AC012676.1		AC092171.4			ANKRD10-IT1	AC139100.2		C1RL-AS1	AP001453.4		AL691432.2	DHRS4-AS1
AC087721.2	AC023043.4		AC092171.3	AC090181.2		AC083799.1	AC096677.1		AC133644.2	AC114490.2		AC012676.2		AC092171.5			AP000254.2	AC139530.1		C5orf66	AP001505.1		AL691482.4	DLGAP1-AS1
AC087752.3	AC023055.1		AC092171.5	AC091057.1		AC083843.3	AC097359.2		AC135050.6	AC115223.1		AC012676.5		AC092301.1			AP000525.1	AC139795.2		C6orf99	AP001527.2		AL731566.2	DNAJC3-DT
AC090114.3	AC023157.2		AC092295.2	AC091132.1		AC083855.2	AC097448.1		AC135068.6	AC115837.1		AC013394.1		AC092306.1			AP000547.3	AC142472.1		C8orf31	AP001816.1		AL731571.1	DOCK9-DT
AC090587.2	AC023494.1		AC092306.1	AC091132.3		AC083899.1	AC097493.3		AC135977.1	AC116347.1		AC015563.3		AC092338.3			AP000593.3	AC144548.1		CARD8-AS1	AP001931.2		AL731577.2	EIF3J-DT
AC090739.1	AC023509.1		AC092338.3	AC091167.1		AC084125.4	AC097639.1		AC135983.3	AC116366.3		AC015813.1		AC092368.3			AP000692.1	AC145207.5		CASC19	AP002360.2		AL928970.1	ELF3-AS1
AC091057.1	AC023509.3		AC092368.3	AC091429.1		AC084198.4	AC098484.3		AC136475.2	AC116533.1		AC015813.2		AC092375.2			AP000695.2	AC145207.7		CCDC18-AS1	AP002381.2		ANKRD10-IT1	ELFN1-AS1
AC091185.1	AC023512.1		AC092447.2	AC091588.3		AC084824.2	AC098582.1		AC136475.3	AC117378.1		AC015813.5		AC092718.4			AP000894.4	AC145285.6		CCDC84-DT	AP002387.2		AP000525.1	EML2-AS1
AC091271.1	AC023908.3		AC092647.5	AC091959.3		AC087222.1	AC098591.3		AC136632.1	AC118344.4		AC015813.6		AC092747.4			AP001033.4	AC145423.3		CD2BP2-DT	AP003307.2		AP000786.1	EMSLR
AC091429.1	AC024060.2		AC092718.4	AC091982.3		AC087385.1	AC098595.1		AC137894.1	AC118549.1		AC015849.3		AC092803.1			AP001062.1	AC146944.3		CDK6-AS1	AP003352.1		AP000851.1	EPB41L4A-AS1
AC091564.7	AC024075.2		AC092747.4	AC092017.1		AC087392.5	AC098614.2		AC137932.1	AC118553.2		AC015871.3		AC092910.3			AP001160.1	AC147651.1		CEBPA-DT	AP003392.1		AP000866.6	ERVK13-1
AC091959.3	AC024075.3		AC092803.1	AC092119.2		AC087632.2	AC098934.1		AC138028.4	AC119427.1		AC015871.8		AC093110.1			AP001453.4	AC188616.1		CEBPB-AS1	AP003498.3		AP001062.1	EXOC3-AS1
AC091982.3	AC024267.4		AC092919.3	AC092139.1		AC087721.2	AC099329.1		AC138035.1	AC120057.2		AC015908.6		AC093297.2			AP001505.1	AC232271.1		CHROMR	AP003900.1		AP001453.4	FAM111A-DT
AC092017.1	AC024267.7		AC093155.1	AC092171.3		AC087752.3	AC099336.2		AC138392.1	AC120114.3		AC015911.4		AC093484.4			AP001527.2	AC233992.3		CIRBP-AS1	AP005329.3		AP001505.1	FBXL19-AS1
AC092053.4	AC024293.1		AC093249.6	AC092171.5		AC090114.3	AC099548.2		AC138811.2	AC121338.2		AC015912.3		AC093525.4			AP001816.1	AC234917.3		CKMT2-AS1	AP006621.3		AP001527.2	FEZF1-AS1
AC092117.2	AC024560.2		AC093323.1	AC092295.2		AC090543.3	AC099560.2		AC138866.1	AC122718.1		AC015917.2		AC093525.6			AP001931.2	AC239868.1		COX10-AS1	AP006621.4		AP001816.1	FGD5-AS1
AC092139.1	AC024560.3		AC093484.4	AC092306.1		AC090587.1	AC100810.1		AC138932.1	AC124067.2		AC015982.2		AC093525.7			AP002360.2	AC243919.2		CRIM1-DT	APTR		AP001931.2	FLNB-AS1
AC092171.3	AC024560.4		AC093512.2	AC092368.3		AC090587.2	AC100861.1		AC138969.1	AC124947.2		AC016026.1		AC093620.1			AP002387.2	AC244033.2		CTBP1-AS	ARHGAP5-AS1		AP002360.2	FLVCR1-DT
AC092171.5	AC024575.2		AC093525.4	AC092375.2		AC090607.2	AC102945.2		AC139256.3	AC125232.1		AC016026.2		AC093627.7			AP003065.2	AC244090.1		CTBP1-DT	ARRDC1-AS1		AP002387.2	FOXCUT
AC092295.2	AC024580.2		AC093525.6	AC092447.2		AC091057.1	AC103691.1		AC139530.1	AC125611.3		AC016027.1		AC093673.1			AP003307.2	AC244197.2		CU634019.6	ASB16-AS1		AP002478.1	FOXD2-AS1
AC092301.1	AC024896.1		AC093525.7	AC092647.5		AC091057.6	AC104066.5		AC140479.4	AC125807.2		AC016065.1		AC093827.4			AP003352.1	AC245014.3		CU638689.5	ASH1L-AS1		AP003307.2	FOXN3-AS1
AC092306.1	AC024909.1		AC093525.8	AC092683.1		AC091132.3	AC104447.1		AC141586.1	AC126283.2		AC016394.2		AC093866.1			AP003392.1	AC245052.4		CYTOR	ASMTL-AS1		AP003352.1	FP236383.3
AC092338.3	AC024940.3		AC093536.1	AC092718.3		AC091429.1	AC104452.1		AC145285.6	AC126474.2		AC016394.3		AC095057.3			AP003559.1	AC245060.7		DANCR	ATP2A1-AS1		AP003392.1	FP236383.4
AC092368.3	AC025154.2		AC093673.1	AC092718.4		AC091588.3	AC104532.1		AC239868.1	AC126755.1		AC016394.4		AC096921.2			AP003900.1	AC245140.2		DBF4B	ATXN1-AS1		AP003498.3	FP236383.5
AC092447.2	AC025165.5		AC093752.1	AC092747.4		AC091959.3	AC104532.2		AC241585.1	AC126755.3		AC016582.1		AC097376.3			AP005212.4	AC245297.4		DCST1-AS1	BACE1-AS		AP003900.1	FP671120.7
AC092718.3	AC025181.2		AC093840.1	AC092803.1		AC091982.3	AC104563.1		AC241585.2	AC127024.5		AC016582.2		AC097382.3			AP005233.2	AC245407.2		DGCR11	BAIAP2-DT		AP005242.1	FP671120.8
AC092718.4	AC025283.2		AC093866.1	AC092868.2		AC092017.1	AC104794.3		AC243919.1	AC127496.7		AC016588.2		AC097448.1			AP005329.2	AC245884.1		DGUOK-AS1	BBOX1-AS1		AP005329.3	FUT8-AS1
AC092747.4	AC025287.3		AC093884.1	AC092910.3		AC092139.1	AC104958.2		AC243960.2	AC127502.2		AC016590.2		AC097639.1			AP005329.3	AC245884.8		DHRS4-AS1	BCYRN1		AP005482.4	GABPB1-AS1
AC092803.1	AC025370.2		AC093909.1	AC092919.3		AC092171.3	AC105052.2		AC244517.5	AC127526.5		AC016590.3		AC097641.2			AP005899.1	AC245884.9		DLEU1	BLACAT1		AP005899.1	GAS5
AC092919.3	AC025423.2		AC093909.6	AC093155.1		AC092171.5	AC105052.3		AC245060.4	AC128688.1		AC016629.3		AC098484.4			AP006621.3	AC253536.3		DLEU2	BTG3-AS1		AP006621.3	GAS6-AS1
AC093110.1	AC025423.4		AC096677.1	AC093249.6		AC092295.2	AC105942.1		AC245060.7	AC129492.3		AC016734.1		AC098595.1			AP006621.4	AC253536.6		DLGAP1-AS1	BX470102.1		AP006621.4	GAS8-AS1
AC093155.1	AC025442.2		AC097263.1	AC093297.2		AC092306.1	AC106782.5		AC245100.8	AC130689.1		AC016739.1		AC099329.1			AP006623.1	ADAM1A		DLGAP1-AS2	BX537318.1		APCDD1L-DT	GATA6-AS1
AC093249.6	AC025449.1		AC097382.3	AC093323.1		AC092338.3	AC106795.1		AC245140.2	AC131009.3		AC016747.3		AC099518.1			AP4B1-AS1	ADCY6-DT		DNAJC3-DT	BX842570.1		APTR	GPRC5D-AS1
AC093297.2	AC026150.2		AC097448.1	AC093512.2		AC092368.3	AC106876.1		AC246787.1	AC131212.3		AC016773.2		AC099522.2			APTR	ADIRF-AS1		EIF3J-DT	C1orf220		ARHGAP5-AS1	H19
AC093323.1	AC026304.1		AC097639.1	AC093525.4		AC092447.2	AC106886.2		AC253572.1	AC131235.2		AC016876.2		AC099778.1			ARAP1-AS2	ADNP-AS1		ELF3-AS1	C1RL-AS1		ARRDC1-AS1	HCG11
AC093512.2	AC026333.4		AC098484.4	AC093525.6		AC092647.5	AC106886.6		ACAA1	AC131392.1		AC016876.3		AC102953.2			ARHGAP5-AS1	AF001548.2		ELOA-AS1	C6orf99		ASB16-AS1	HCG15
AC093525.4	AC026336.3		AC098487.1	AC093525.7		AC092718.4	AC107032.1		ACACA	AC132008.2		AC017083.3		AC103691.1			ARRDC1-AS1	AF111169.1		EMC3-AS1	CAPN10-DT		ASH1L-AS1	HCG18
AC093525.6	AC026356.1		AC098591.3	AC093536.1		AC092747.4	AC107075.1		ACAD10	AC132192.2		AC017100.1		AC103957.2			ASB16-AS1	AF129075.4		EML2-AS1	CARD8-AS1		ASMTL-AS1	HCP5
AC093525.7	AC026362.1		AC098614.2	AC093591.1		AC092803.1	AC107373.2		ACAD11	AC132812.1		AC018410.1		AC104024.2			ASH1L-AS1	AFAP1-AS1		EMSLR	CASC9		ATP2A1-AS1	HEIH
AC093525.8	AC026368.1		AC098934.1	AC093599.2		AC092919.3	AC107959.4		ACAD8	AC132872.1		AC018628.2		AC104024.3			ASMTL-AS1	AGAP2-AS1		ENTPD1-AS1	CCDC183-AS1		ATP6V1G2-DDX39B	HNF1A-AS1
AC093525.9	AC026401.3		AC098934.2	AC093620.1		AC093155.1	AC108010.1		ACAD9	AC132872.4		AC018629.1		AC104066.5			ATP2A1-AS1	AL008729.2		EPB41L4A-AS1	CCDC84-DT		ATXN1-AS1	HOXB-AS3
AC093536.1	AC026403.1		AC099329.1	AC093627.5		AC093249.6	AC108134.1		ACADM	AC135048.4		AC018630.2		AC104506.1			ATP6V1G2-DDX39B	AL021578.1		ERVK13-1	CD2BP2-DT		BACE1-AS	IGFL2-AS1
AC093591.3	AC026410.3		AC099336.2	AC093627.7		AC093323.1	AC108449.2		ACADS	AC135050.6		AC018635.1		AC104532.2			ATXN1-AS1	AL021707.2		EXOC3-AS1	CEBPA-DT		BAIAP2-DT	IL10RB-DT
AC093673.1	AC026412.1		AC099560.2	AC093673.1		AC093512.2	AC108488.2		ACADSB	AC135068.6		AC018638.1		AC104667.2			BACE1-AS	AL021707.3		FAM111A-DT	CECR7		BCYRN1	ILF3-DT
AC093752.1	AC026464.4		AC100810.1	AC093752.1		AC093525.4	AC108673.2		ACADVL	AC135983.3		AC018638.2		AC104794.3			BAIAP2-DT	AL021707.6		FAM198B-AS1	CHROMR		BLACAT1	INE1
AC093840.1	AC026464.6		AC100861.1	AC093827.4		AC093525.6	AC108860.2		ACAP2	AC136475.2		AC018638.4		AC104841.1			BCYRN1	AL022238.3		FAM225A	CIRBP-AS1		BTG3-AS1	ITGB2-AS1
AC093866.1	AC026471.1		AC102945.2	AC093840.1		AC093525.7	AC109322.1		ACAP3	AC136475.3		AC018638.5		AC104958.2			BLACAT1	AL022322.1		FAM225B	CKMT2-AS1		BX470102.1	JMJD1C-AS1
AC093909.1	AC026471.4		AC103691.1	AC093909.1		AC093525.8	AC109460.2		ACAT1	AC136632.1		AC018647.2		AC105036.3			BTG3-AS1	AL022328.1		FBXL19-AS1	COLCA1		BX537318.1	JPX
AC093909.6	AC026740.1		AC103957.2	AC093909.6		AC093536.1	AC110079.1		ACAT2	AC137834.1		AC018653.3		AC105206.2			BX470102.1	AL022328.2		FGD5-AS1	CTBP1-DT		BX539320.1	KCNQ1OT1
AC096677.1	AC026748.3		AC104024.2	AC096677.1		AC093673.1	AC110285.2		ACBD3	AC137894.1		AC018665.1		AC105219.1			BX537318.1	AL023284.4		FLG-AS1	CU633906.2		BX842570.1	KDM7A-DT
AC097263.1	AC027228.2		AC104024.3	AC096887.2		AC093752.1	AC110285.6		ACBD4	AC137932.1		AC018690.1		AC105339.2			BX842570.1	AL023803.2		FLNB-AS1	CU634019.6		C1QTNF1-AS1	KMT2E-AS1
AC097382.3	AC027290.3		AC104066.5	AC096921.2		AC093827.4	AC112128.1		ACBD5	AC138028.4		AC018695.4		AC106739.1			C5orf66	AL024508.1		FLVCR1-DT	CU638689.5		C1RL-AS1	KRT7-AS
AC097448.1	AC027307.2		AC104452.1	AC097263.1		AC093840.1	AC112191.2		ACBD6	AC138035.1		AC018797.3		AC106782.5			C6orf99	AL031058.1		FOXCUT	DANCR		C5orf66	KRTAP5-AS1
AC097639.1	AC027309.2		AC104563.1	AC097359.2		AC093866.1	AC112220.2		ACCS	AC138356.2		AC018809.1		AC106820.3			CARD8-AS1	AL031123.2		FOXD2-AS1	DBF4B		C6orf99	LBX2-AS1
AC097641.2	AC027612.3		AC104667.2	AC097448.1		AC093884.1	AC112255.1		ACD	AC138392.1		AC018865.2		AC106876.1			CASC19	AL031282.2		FOXN3-AS1	DDN-AS1		C8orf31	LENG8-AS1
AC098484.3	AC027644.3		AC104794.3	AC097493.3		AC093909.1	AC112497.2		ACER2	AC138393.1		AC018904.1		AC106886.2			CASC8	AL031600.1		FP236383.3	DGCR11		CAPN10-DT	LIMD1-AS1
AC098591.3	AC027796.4		AC104958.2	AC097639.1		AC093909.6	AC112777.1		ACER3	AC138393.3		AC019069.1		AC107068.1			CCDC18-AS1	AL031673.1		FP236383.4	DGUOK-AS1		CARD8-AS1	LINC00115
AC098614.2	AC034102.1		AC105052.3	AC098484.3		AC097263.1	AC113191.1		ACIN1	AC138866.1		AC020558.2		AC107081.5			CD2BP2-DT	AL031714.1		FP236383.5	DHRS4-AS1		CASC19	LINC00165
AC098934.1	AC034231.1		AC105942.1	AC098591.3		AC097382.3	AC113404.3		ACLY	AC138932.1		AC020656.2		AC107373.2			CEBPA-DT	AL031717.1		FP671120.8	DLEU1		CCDC183-AS1	LINC00205
AC099329.1	AC034236.1		AC106739.1	AC098595.1		AC097448.1	AC113935.1		ACO1	AC138969.1		AC020659.1		AC107375.1			CIRBP-AS1	AL031778.1		FUT8-AS1	DLGAP1-AS1		CCDC18-AS1	LINC00239
AC099336.2	AC034236.2		AC106782.5	AC098614.2		AC097493.3	AC114271.1		ACO2	AC139256.3		AC020763.4		AC107959.4			COA6-AS1	AL031963.3		GABPB1-AS1	DNAAF4-CCPG1		CCDC84-DT	LINC00294
AC099560.2	AC037198.2		AC106795.1	AC098934.1		AC097639.1	AC114490.2		ACOT11	AC139530.1		AC020765.2		AC108010.1			CRIM1-DT	AL031985.3		GAS5	DNAJC3-DT		CD2BP2-DT	LINC00324
AC100810.1	AC037459.2		AC106886.2	AC099329.1		AC098484.3	AC115223.1		ACOT13	AC139795.1		AC020904.2		AC108134.1			CTBP1-AS	AL035071.1		GAS5-AS1	DOCK9-DT		CDK6-AS1	LINC00342
AC100861.1	AC040162.1		AC106886.6	AC099336.2		AC098484.4	AC115837.1		ACOT7	AC139795.2		AC020906.1		AC108449.2			CTBP1-DT	AL035461.3		GAS6-AS1	EIF3J-DT		CEBPA-DT	LINC00511
AC104024.2	AC040162.3		AC107032.1	AC099518.1		AC098591.3	AC116347.1		ACOT8	AC141586.1		AC020907.1		AC108488.3			CU634019.6	AL035661.1		H19	ELF3-AS1		CECR7	LINC00543
AC104066.5	AC040169.1		AC107068.1	AC099548.2		AC098595.1	AC116351.2		ACOT9	AC145285.6		AC020907.4		AC108673.2			CU638689.5	AL049840.2		HCG11	ELFN1-AS1		CHROMR	LINC00571
AC104452.1	AC040970.1		AC107075.1	AC099560.2		AC098614.2	AC116366.3		ACOX1	AC147651.1		AC020910.5		AC108673.3			CYTOR	AL049840.4		HCG15	ELOA-AS1		CIRBP-AS1	LINC00623
AC104506.1	AC044787.1		AC107871.1	AC099778.1		AC098934.1	AC116533.1		ACOX3	AC159540.2		AC020910.6		AC108860.2			DANCR	AL049840.5		HCG18	EML2-AS1		CKMT2-AS1	LINC00641
AC104563.1	AC046143.1		AC108010.1	AC100810.1		AC098934.2	AC117378.1		ACP1	AC232271.1		AC020915.1		AC109322.1			DBF4B	AL049840.6		HCP5	EMSLR		COX10-AS1	LINC00648
AC104794.3	AC046168.2		AC108134.1	AC100861.1		AC099329.1	AC118344.4		ACP2	AC233723.2		AC020915.2		AC109460.2			DCST1-AS1	AL050341.2		HDAC4-AS1	ENTPD1-AS1		CRIM1-DT	LINC00659
AC104841.1	AC046176.1		AC108449.2	AC102945.2		AC099336.2	AC118549.1		ACP6	AC233992.3		AC020915.3		AC109460.3			DGCR11	AL078587.2		HECW2-AS1	EPB41L4A-AS1		CTBP1-AS	LINC00665
AC104958.2	AC048341.2		AC108488.2	AC103691.1		AC099560.2	AC118553.2		ACSF2	AC239868.1		AC020915.5		AC110285.2			DGUOK-AS1	AL096701.4		HEIH	ERVK13-1		CTBP1-DT	LINC00680
AC105036.3	AC048382.2		AC108488.3	AC104066.5		AC100810.1	AC119427.1		ACSF3	AC241377.4		AC020916.1		AC110611.2			DHRS4-AS1	AL096870.10		HOXB-AS3	EXOC3-AS1		CU634019.6	LINC00847
AC105052.2	AC055811.4		AC108860.2	AC104447.1		AC100861.1	AC120057.2		ACSL1	AC241585.1		AC020917.4		AC112220.2			DLGAP1-AS1	AL096870.2		HOXC-AS2	FAM111A-DT		CU638689.5	LINC00857
AC105052.3	AC055839.2		AC109322.1	AC104452.1		AC102945.2	AC120114.3		ACSL3	AC241585.2		AC020922.3		AC112907.3			DLGAP1-AS2	AL109614.1		IDH1-AS1	FAM198B-AS1		CYTOR	LINC00863
AC105206.2	AC060780.1		AC109460.2	AC104532.1		AC102953.2	AC121338.2		ACSL4	AC243919.1		AC020928.1		AC113410.5			DNAJC3-DT	AL109615.4		IGFL2-AS1	FBXL19-AS1		DANCR	LINC00888
AC106782.5	AC062029.1		AC110079.1	AC104563.1		AC103957.2	AC122688.3		ACSL5	AC243960.2		AC020978.5		AC114271.1			EIF3J-DT	AL109627.1		ILF3-DT	FEZF1-AS1		DBF4B	LINC00920
AC106795.1	AC064799.1		AC110285.2	AC104794.3		AC104024.2	AC122718.1		ACSS2	AC244090.1		AC021016.1		AC114488.1			ELF3-AS1	AL109811.2		INE1	FGD5-AS1		DCST1-AS1	LINC00963
AC106820.3	AC064807.1		AC110994.3	AC104958.2		AC104024.3	AC124067.2		ACTA2	AC244517.5		AC021016.2		AC114490.1			ELOA-AS1	AL117209.1		ITGB2-AS1	FLNB-AS1		DGCR11	LINC00997
AC106886.2	AC064836.2		AC112191.2	AC105052.3		AC104066.5	AC124947.2		ACTB	AC244669.1		AC021037.1		AC115618.1			EMC3-AS1	AL117332.1		JMJD1C-AS1	FLVCR1-DT		DGUOK-AS1	LINC01001
AC106886.5	AC064836.3		AC112497.2	AC105942.1		AC104452.1	AC125232.1		ACTG1	AC245060.4		AC021078.1		AC116158.1			EML2-AS1	AL117379.1		JPX	FOXCUT		DHRS4-AS1	LINC01003
AC106886.6	AC067838.1		AC112777.1	AC106782.5		AC104506.1	AC125611.3		ACTG1P15	AC245060.7		AC021087.5		AC116158.3			EMSLR	AL118505.1		KDM7A-DT	FOXD2-AS1		DLGAP1-AS1	LINC01006
AC107075.1	AC067852.2		AC112907.3	AC106795.1		AC104563.1	AC125807.1		ACTL6A	AC245100.8		AC021092.1		AC116317.1			EPB41L4A-AS1	AL118506.1		KMT2E-AS1	FOXN3-AS1		DLGAP1-AS2	LINC01011
AC107081.5	AC067852.5		AC113191.1	AC106876.1		AC104794.3	AC125807.2		ACTN1	AC245140.2		AC021106.1		AC116351.2			ERVK13-1	AL118516.1		KTN1-AS1	FP236383.3		DNAJC3-DT	LINC01023
AC107871.1	AC067930.5		AC113404.3	AC106886.2		AC104841.1	AC126283.2		ACTN4	AC245297.4		AC021321.1		AC116913.1			EXOC3-AS1	AL118558.3		LBX2-AS1	FP236383.4		EIF3J-DT	LINC01089
AC107959.4	AC067931.1		AC113935.1	AC106886.6		AC104958.2	AC126474.2		ACTR10	AC245407.2		AC022007.1		AC118344.1			FAM111A-DT	AL121772.3		LENG8-AS1	FP236383.5		ELF3-AS1	LINC01106
AC108010.1	AC067968.1		AC114271.1	AC107032.1		AC105052.2	AC126755.1		ACTR1A	AC245884.3		AC022018.1		AC119403.1			FAM198B-AS1	AL121820.2		LIF-AS1	FP671120.7		ELOA-AS1	LINC01123
AC108134.1	AC068134.3		AC114488.1	AC107075.1		AC105052.3	AC126755.3		ACTR1B	AC246787.1		AC022034.1		AC119427.1			FAM225A	AL121829.2		LIMD1-AS1	FP671120.8		EMC3-AS1	LINC01124
AC108449.2	AC068205.2		AC114490.2	AC107373.2		AC105219.1	AC127024.5		ACTR2	AC253536.3		AC022075.1		AC120114.1			FAM225B	AL121832.1		LINC00174	FUT8-AS1		EML2-AS1	LINC01128
AC108488.2	AC068338.2		AC115223.1	AC107375.1		AC105942.1	AC127496.7		ACTR3	AC253572.1		AC022098.1		AC121338.2			FBXL19-AS1	AL121832.2		LINC00205	GABPB1-AS1		EMSLR	LINC01133
AC108488.3	AC068338.3		AC115618.1	AC107959.4		AC106739.1	AC127502.2		ACTR3B	ACAA1		AC022107.1		AC122129.1			FGD5-AS1	AL121832.3		LINC00235	GAS5		ENTPD1-AS1	LINC01145
AC109322.1	AC068473.5		AC115837.1	AC108010.1		AC106782.5	AC127526.5		ACTR3C	ACACA		AC022137.3		AC123768.4			FLG-AS1	AL122035.2		LINC00239	GATA6-AS1		EPB41L4A-AS1	LINC01184
AC109326.1	AC068522.1		AC116347.1	AC108134.1		AC106795.1	AC128688.1		ACTR5	ACACB		AC022137.4		AC124016.2			FLNB-AS1	AL122058.1		LINC00265	GPRC5D-AS1		ERVK13-1	LINC01278
AC109460.2	AC068580.3		AC116366.3	AC108449.2		AC106820.3	AC129492.3		ACTR6	ACAD10		AC022144.1		AC124067.4			FLVCR1-DT	AL132655.1		LINC00294	H19		EXOC3-AS1	LINC01291
AC110079.1	AC068580.4		AC116533.1	AC108488.2		AC106886.2	AC130456.2		ACTR8	ACAD11		AC022149.1		AC124248.1			FOXD2-AS1	AL132655.2		LINC00319	HCG11		FAM111A-DT	LINC01310
AC110285.2	AC068631.4		AC116562.3	AC108488.3		AC106886.6	AC130456.7		ACVR1	ACAD8		AC022211.2		AC124283.3			FOXP4-AS1	AL133215.2		LINC00337	HCG15		FAM198B-AS1	LINC01311
AC110994.3	AC068790.3		AC117378.1	AC108860.2		AC107068.1	AC130689.1		ACVR1B	ACAD9		AC022211.3		AC124319.1			FP236383.3	AL133243.2		LINC00339	HCG18		FAM225A	LINC01315
AC112191.2	AC068790.4		AC117382.1	AC109322.1		AC107075.1	AC131009.3		ACVR2A	ACADM		AC022211.4		AC125257.1			FP236383.4	AL133338.1		LINC00342	HCP5		FAM225B	LINC01521
AC112497.2	AC068790.5		AC117503.4	AC109460.2		AC107081.5	AC131212.3		ACVR2B	ACADS		AC022211.5		AC125494.1			FP236383.5	AL133367.1		LINC00511	HEIH		FBXL19-AS1	LINC01534
AC112777.1	AC068790.7		AC118344.4	AC110079.1		AC107871.1	AC131235.2		ACY1	ACADSB		AC022384.1		AC125611.3			FP671120.8	AL133406.2		LINC00514	HNF1A-AS1		FEZF1-AS1	LINC01547
AC112907.3	AC068831.8		AC118549.1	AC110285.2		AC108010.1	AC131392.1		ACYP1	ACADVL		AC022400.1		AC125807.2			GABPB1-AS1	AL133410.1		LINC00543	HOXB-AS3		FGD5-AS1	LINC01559
AC113191.1	AC068870.2		AC118553.2	AC110285.6		AC108134.1	AC132008.2		ADA	ACAP2		AC022400.5		AC126407.1			GAS5	AL133477.1		LINC00623	HOXC-AS2		FIRRE	LINC01578
AC113404.3	AC068888.1		AC119427.1	AC110994.3		AC108449.2	AC132192.2		ADAM10	ACAP3		AC022400.6		AC126755.3			GAS6-AS1	AL133520.1		LINC00630	IL10RB-DT		FLG-AS1	LINC01670
AC113935.1	AC068946.2		AC119751.3	AC112128.1		AC108488.2	AC132812.1		ADAM15	ACAT1		AC022400.7		AC127024.2			GAS6-DT	AL135905.1		LINC00641	ILF3-DT		FLNB-AS1	LINC01671
AC114488.1	AC069120.1		AC120057.2	AC112191.2		AC108488.3	AC132872.1		ADAM17	ACAT2		AC022400.8		AC127024.5			H19	AL135925.1		LINC00648	INE1		FLVCR1-DT	LINC01709
AC114490.2	AC069148.1		AC120114.1	AC112220.2		AC109322.1	AC132872.4		ADAM8	ACBD3		AC022400.9		AC127502.2			HCG11	AL135999.1		LINC00659	ITGB2-AS1		FOXCUT	LINC01770
AC114495.2	AC069281.2		AC120114.3	AC112255.1		AC109460.2	AC135048.4		ADAM9	ACBD4		AC022413.2		AC127521.1			HCP5	AL136221.1		LINC00665	JAKMIP2-AS1		FOXD2-AS1	LINC01806
AC115223.1	AC069288.1		AC120114.4	AC112497.2		AC110079.1	AC135050.5		ADAMTS14	ACBD5		AC022613.3		AC127526.4			HDAC4-AS1	AL136295.6		LINC00680	JMJD1C-AS1		FOXN3-AS1	LINC01836
AC115618.1	AC069499.2		AC121338.2	AC112777.1		AC110285.2	AC135050.6		ADAMTSL5	ACBD6		AC022826.2		AC127526.5			HEIH	AL136295.7		LINC00842	JPX		FP236383.3	LINC01978
AC115837.1	AC069544.1		AC122129.1	AC113191.1		AC110611.2	AC135068.6		ADAP1	ACBD7		AC022966.1		AC129507.2			HOXB-AS3	AL136304.1		LINC00847	KCNQ1OT1		FP236383.4	LINC01996
AC116366.3	AC073046.1		AC122718.1	AC113404.3		AC110994.3	AC135977.1		ADAR	ACCS		AC022968.1		AC129926.1			HOXC-AS2	AL137003.1		LINC00857	KDM7A-DT		FP236383.5	LINC02038
AC116533.1	AC073063.1		AC124067.2	AC113935.1		AC112128.1	AC135983.3		ADARB1	ACD		AC023024.1		AC130456.2			IBA57-DT	AL137058.2		LINC00863	KMT2E-AS1		FP671120.8	LINC02210
AC117378.1	AC073111.4		AC124947.2	AC114271.1		AC112191.2	AC136475.2		ADAT1	ACER2		AC023024.2		AC131009.3			IDH1-AS1	AL137785.1		LINC00888	KRT7-AS		GABPB1-AS1	LINC02313
AC117503.4	AC073195.2		AC125232.1	AC114488.1		AC112497.2	AC136475.3		ADAT2	ACER3		AC023043.1		AC131097.1			IDI2-AS1	AL137802.2		LINC00909	KRTAP5-AS1		GAS5	LINC02361
AC118549.1	AC073335.1		AC125611.3	AC114490.2		AC112777.1	AC136632.1		ADAT3	ACIN1		AC023043.4		AC131097.2			IER3-AS1	AL138478.1		LINC00920	LBX2-AS1		GAS6-AS1	LINC02381
AC118553.2	AC073349.2		AC125807.2	AC115223.1		AC112907.3	AC137630.1		ADCK2	ACLY		AC023055.1		AC132192.2			IGFL2-AS1	AL138479.2		LINC00963	LENG8-AS1		GAS8-AS1	LINC02575
AC119427.1	AC073389.1		AC126474.2	AC115618.1		AC113191.1	AC137834.1		ADCK5	ACO1		AC023157.2		AC132872.1			ILF3-DT	AL138756.1		LINC00973	LIMD1-AS1		GASAL1	LINC02604
AC119751.3	AC073476.1		AC126755.1	AC115837.1		AC113404.3	AC137894.1		ADCY3	ACO2		AC023494.1		AC132872.3			INE1	AL138885.3		LINC00997	LINC00115		GATA6-AS1	LINC02747
AC120057.2	AC073487.1		AC126755.3	AC116347.1		AC113935.1	AC137932.1		ADCY6	ACOT11		AC023509.1		AC132938.4			ITGB2-AS1	AL139089.1		LINC01003	LINC00174		GCC2-AS1	LLPH-DT
AC120057.3	AC073508.3		AC127496.7	AC116351.2		AC114271.1	AC138028.4		ADCY7	ACOT13		AC023509.3		AC133528.1			JMJD1C-AS1	AL139287.1		LINC01006	LINC00205		H19	LMNTD2-AS1
AC120114.4	AC073548.1		AC127502.1	AC116366.3		AC114488.1	AC138035.1		ADCY9	ACOT7		AC023512.1		AC133644.2			JPX	AL139289.1		LINC01023	LINC00239		HCG11	LOXL1-AS1
AC122129.1	AC073575.4		AC127502.2	AC116533.1		AC114490.2	AC138356.2		ADD1	ACOT8		AC023818.1		AC135050.5			KDM7A-DT	AL139317.3		LINC01106	LINC00294		HCG15	MAFG-DT
AC122688.3	AC073610.1		AC127521.1	AC117378.1		AC115223.1	AC138392.1		ADD3	ACOT9		AC023908.3		AC135050.6			KMT2E-AS1	AL139349.1		LINC01123	LINC00324		HCG18	MALAT1
AC124016.2	AC073611.1		AC127526.5	AC117382.1		AC115618.1	AC138393.1		ADGRA2	ACOX1		AC023946.1		AC136443.3			LBX2-AS1	AL139384.2		LINC01124	LINC00339		HCP5	MAN1B1-DT
AC124067.2	AC073612.1		AC128688.1	AC118344.4		AC115837.1	AC138393.3		ADGRA3	ACOX3		AC024060.2		AC136475.2			LENG8-AS1	AL139423.1		LINC01128	LINC00342		HECW2-AS1	MAPKAPK5-AS1
AC124283.3	AC073842.2		AC129492.3	AC118549.1		AC116347.1	AC138866.1		ADGRE5	ACP1		AC024075.2		AC136475.3			LIMD1-AS1	AL158206.1		LINC01133	LINC00511		HEIH	MCF2L-AS1
AC124947.2	AC073857.1		AC129926.1	AC118553.2		AC116366.3	AC138866.2		ADGRG1	ACP2		AC024075.3		AC136475.7			LINC00205	AL158212.3		LINC01145	LINC00543		HOXB-AS3	MED14OS
AC125232.1	AC073861.1		AC130689.1	AC119427.1		AC116533.1	AC138932.1		ADGRG6	ACP6		AC024267.4		AC137630.1			LINC00239	AL158214.2		LINC01184	LINC00623		IGFL2-AS1	MELTF-AS1
AC125611.3	AC073896.1		AC131009.3	AC120057.2		AC116562.3	AC138969.1		ADGRL1	ACSF2		AC024267.7		AC137894.1			LINC00294	AL160006.1		LINC01224	LINC00638		ILF3-DT	MHENCR
AC125807.2	AC073896.2		AC131097.2	AC120114.1		AC117378.1	AC139256.3		ADH5	ACSF3		AC024293.1		AC137932.1			LINC00342	AL160408.2		LINC01260	LINC00641		INE1	MINCR
AC126389.1	AC073896.3		AC131212.3	AC120114.3		AC117382.1	AC139530.1		ADH5P4	ACSL1		AC024560.2	MIR30A	AC137932.3			LINC00623	AL161421.1		LINC01278	LINC00648		IPO9-AS1	MIR200CHG
AC126474.2	AC073957.3		AC131235.2	AC121338.2		AC118344.4	AC139795.1		ADI1	ACSL3		AC024560.3		AC138028.4			LINC00641	AL161669.3		LINC01291	LINC00649		ITGB2-AS1	MIR210HG
AC126755.1	AC074117.1		AC131392.1	AC122718.1		AC118549.1	AC139795.2		ADIPOR1	ACSL4		AC024560.4		AC138035.1			LINC00659	AL161729.4		LINC01300	LINC00653		JAKMIP2-AS1	MIR22HG
AC127496.7	AC074138.1		AC132008.2	AC123768.4		AC118553.2	AC141586.1		ADIPOR2	ACSL5		AC024575.2		AC138393.3			LINC00665	AL161772.1		LINC01311	LINC00659		JMJD1C-AS1	MIR31HG
AC127502.1	AC074143.1		AC132192.2	AC124067.2		AC119427.1	AC145285.6		ADIRF-AS1	ACSM3		AC024580.2		AC138696.2			LINC00847	AL162258.1		LINC01315	LINC00665		JPX	MIR34AHG
AC127502.2	AC074212.1		AC132812.1	AC124947.2		AC119751.3	AC146949.1		ADK	ACSS2		AC024896.1		AC138932.6			LINC00857	AL162258.2		LINC01356	LINC00680		KC877982.1	MIR3648-1
AC127521.1	AC078819.1		AC132872.1	AC125232.1		AC120057.2	AC147651.1		ADM5	ACTB		AC024909.1		AC138956.2			LINC00888	AL162458.1		LINC01411	LINC00847		KDM7A-DT	MIR3648-2
AC128688.1	AC078846.1		AC133644.2	AC125611.3		AC120114.1	AC159540.2		ADNP	ACTG1		AC024940.3		AC139100.2			LINC00920	AL162581.1		LINC01480	LINC00857		KMT2E-AS1	MIR4453HG
AC129492.3	AC078860.3		AC135048.4	AC125807.1		AC120114.3	AC232271.1		ADNP2	ACTG1P20		AC025048.6		AC139149.1			LINC00963	AL353150.1		LINC01521	LINC00858		LBX2-AS1	MIRLET7A1HG
AC129926.1	AC078883.1		AC135050.5	AC125807.2		AC122129.1	AC233723.2		ADO	ACTL6A		AC025154.2		AC139530.1			LINC00973	AL353622.1		LINC01547	LINC00863		LENG8-AS1	MIRLET7BHG
AC130689.1	AC078899.1		AC135050.6	AC126283.2		AC122688.3	AC233992.3		ADORA2B	ACTL8		AC025165.5		AC139795.2			LINC00987	AL353748.3		LINC01559	LINC00888		LIMD1-AS1	MMP25-AS1
AC131009.3	AC079140.2		AC135068.6	AC126474.2		AC124067.2	AC239868.1		ADPGK	ACTN1		AC025181.2		AC140479.4			LINC00997	AL353807.5		LINC01578	LINC00909		LINC00174	MRPL20-AS1
AC131009.4	AC079250.1		AC135721.1	AC126755.1		AC124947.2	AC241377.4		ADPRM	ACTN4		AC025198.1		AC142472.1			LINC01001	AL354707.1		LINC01670	LINC00920		LINC00205	MUC20-OT1
AC131212.3	AC079414.3		AC135977.1	AC126755.3		AC125232.1	AC241585.1		ADPRS	ACTR10		AC025257.1		AC144548.1			LINC01003	AL354733.3		LINC01703	LINC00963		LINC00235	MZF1-AS1
AC131235.2	AC079781.5		AC135983.3	AC127024.5		AC125611.3	AC241585.2		ADRM1	ACTR1A		AC025283.2		AC144652.1			LINC01006	AL354740.1		LINC01709	LINC00987		LINC00239	NEAT1
AC131392.1	AC080112.2		AC136475.2	AC127496.7		AC125807.1	AC242376.2		ADSL	ACTR1B		AC025287.3		AC145124.1			LINC01011	AL354743.2		LINC01770	LINC00997		LINC00265	NFYC-AS1
AC132008.2	AC083798.2		AC136475.3	AC127502.2		AC125807.2	AC243919.1		ADSS1	ACTR2		AC025370.2		AC145207.5			LINC01023	AL354836.1		LINC01806	LINC01001		LINC00294	NIPBL-DT
AC132192.2	AC083799.1		AC136632.1	AC127521.1		AC126474.2	AC243960.2		ADSS2	ACTR3		AC025423.2		AC145207.7			LINC01054	AL355001.2		LINC01836	LINC01003		LINC00313	NNT-AS1
AC132812.1	AC083809.1		AC137630.1	AC127526.5		AC126755.1	AC244090.1		AEBP2	ACTR3B		AC025423.4		AC145285.6			LINC01106	AL355312.4		LINC01843	LINC01006		LINC00319	NOP14-AS1
AC132872.1	AC083843.3		AC137894.1	AC128688.1		AC126755.3	AC244517.5		AEN	ACTR3C		AC025442.1		AC145423.3			LINC01123	AL355353.2		LINC01881	LINC01011		LINC00337	NORAD
AC132872.3	AC083855.2		AC137932.1	AC129492.3		AC127024.5	AC244517.6		AF001548.2	ACTR5		AC025442.2		AC146944.3			LINC01133	AL355385.1		LINC01963	LINC01023		LINC00339	NPTN-IT1
AC132872.4	AC083880.1		AC138028.4	AC129507.2		AC127502.1	AC244669.1		AF129075.4	ACTR6		AC025449.1		AC147651.1			LINC01145	AL355388.1		LINC01979	LINC01089		LINC00342	NRAV
AC132938.6	AC083899.1		AC138035.1	AC130456.2		AC127502.2	AC245041.1		AF201337.1	ACTR8		AC025857.2		AC188616.1			LINC01184	AL355488.1		LINC01996	LINC01106		LINC00511	NUP50-DT
AC133644.2	AC084018.1		AC138150.2	AC130456.7		AC127521.1	AC245041.2		AFAP1	ACVR1		AC026150.2		AC232271.1			LINC01224	AL355802.3		LINC02035	LINC01123		LINC00543	OIP5-AS1
AC135050.5	AC084018.2		AC138356.2	AC130689.1		AC127526.4	AC245060.4		AFDN	ACVR1B		AC026202.3		AC233992.3			LINC01278	AL355987.4		LINC02210	LINC01124		LINC00628	OTUD6B-AS1
AC135050.6	AC084125.2		AC138392.1	AC131009.3		AC127526.5	AC245060.7		AFF1	ACVR2A		AC026304.1		AC234917.3			LINC01300	AL356488.2		LINC02273	LINC01128		LINC00641	PAN3-AS1
AC135050.7	AC084125.4		AC138393.1	AC131212.3		AC128688.1	AC245100.8		AFF4	ACY1		AC026333.4		AC239868.1			LINC01311	AL356740.1		LINC02313	LINC01133		LINC00659	PAX8-AS1
AC135068.6	AC084198.4		AC138393.3	AC131235.2		AC129492.3	AC245140.2		AFG3L1P	ACYP1		AC026336.3		AC242988.2			LINC01315	AL356740.2		LINC02331	LINC01145		LINC00665	PAXIP1-AS1
AC135977.1	AC084824.2		AC138811.2	AC131392.1		AC129926.1	AC245297.4		AFG3L2	ADA		AC026356.1		AC243919.2			LINC01356	AL356740.3		LINC02361	LINC01184		LINC00680	PAXIP1-AS2
AC135983.3	AC087222.1		AC138866.1	AC131649.2		AC130689.1	AC245407.2		AFMID	ADAL		AC026362.1		AC243960.3			LINC01411	AL357033.3		LINC02381	LINC01278		LINC00842	PCAT6
AC136475.10	AC087292.2		AC138932.1	AC132008.2		AC131009.3	AC245884.3		AFTPH	ADAM10		AC026368.1		AC244033.2			LINC01480	AL357033.4		LINC02387	LINC01291		LINC00847	PCAT7
AC136475.2	AC087500.1		AC138969.1	AC132192.2		AC131212.3	AC246787.1		AGA	ADAM15		AC026401.3		AC244090.1			LINC01564	AL357079.1		LINC02604	LINC01310		LINC00857	PCCA-DT
AC136475.3	AC087591.1		AC139100.2	AC132812.1		AC131235.2	AC253536.3		AGAP1	ADAM17		AC026403.1		AC244153.1			LINC01578	AL358115.1		LINC02637	LINC01311		LINC00888	PDCD4-AS1
AC136632.1	AC087632.2		AC139256.3	AC132872.1		AC131392.1	AC253572.1		AGAP2-AS1	ADAM8		AC026410.3		AC244197.2			LINC01670	AL358472.2		LINC02732	LINC01315		LINC00920	PICSAR
AC137894.1	AC090114.2		AC139530.1	AC132872.4		AC132008.2	ACAA1		AGAP3	ADAM9		AC026412.1		AC244517.4			LINC01709	AL358472.3		LINC02747	LINC01355		LINC00963	PIK3CD-AS2
AC137932.1	AC090114.3		AC139530.2	AC132938.4		AC132192.2	ACAA2		AGAP4	ADAMTS14		AC026464.4		AC244517.6			LINC01770	AL358472.4		LINC02783	LINC01521		LINC00973	PINK1-AS
AC137932.3	AC090116.1		AC139795.1	AC133435.1		AC132812.1	ACACA		AGAP6	ADAMTS6		AC026464.6		AC245014.3			LINC01775	AL358472.5		LINC02802	LINC01534		LINC00987	PITPNA-AS1
AC138028.4	AC090181.2		AC139795.2	AC135048.4		AC132872.1	ACACB		AGAP9	ADAMTSL2		AC026471.1		AC245041.1			LINC01806	AL359091.3		LINC02846	LINC01547		LINC00997	PLAC4
AC138035.1	AC090198.1		AC140479.2	AC135050.2		AC133644.2	ACAD10		AGBL5	ADAMTSL5		AC026471.4		AC245041.2			LINC01843	AL359091.4		LINC02875	LINC01559		LINC01003	PPP1R14B-AS1
AC138392.1	AC090607.2		AC140479.4	AC135050.6		AC135048.4	ACAD11		AGER	ADAP1		AC026740.1		AC245052.4			LINC01881	AL359513.1		LMNTD2-AS1	LINC01578		LINC01006	PPP1R26-AS1
AC138811.2	AC090739.1		AC141586.1	AC135068.6		AC135050.6	ACAD8		AGFG1	ADAR		AC026748.3		AC245060.7			LINC02035	AL359921.1		LOXL1-AS1	LINC01670		LINC01023	PRKCQ-AS1
AC138866.1	AC090984.1		AC144548.1	AC135721.1		AC135050.7	ACAD9		AGFG2	ADARB1		AC026803.2		AC245140.2			LINC02086	AL359921.2		MAFG-DT	LINC01671		LINC01089	PRR34-AS1
AC138932.1	AC091057.1		AC144652.1	AC135977.1		AC135068.6	ACADM		AGGF1	ADAT1		AC026979.2		AC245297.4			LINC02178	AL359922.2		MALAT1	LINC01709		LINC01106	PRRT3-AS1
AC138956.2	AC091132.1		AC145124.1	AC135983.3		AC135977.1	ACADS		AGK	ADAT2		AC027228.2		AC245407.2			LINC02210	AL360181.2		MAN1B1-DT	LINC01770		LINC01123	PSMA3-AS1
AC138969.1	AC091132.3		AC145285.6	AC136475.2		AC135983.3	ACADSB		AGL	ADAT3		AC027290.3		AC245884.1			LINC02273	AL365181.3		MAPKAPK5-AS1	LINC01801		LINC01124	PSORS1C3
AC139256.3	AC091153.1		AC146944.3	AC136475.3		AC136475.2	ACADVL		AGO1	ADCK1		AC027307.2		AC245884.8			LINC02381	AL365203.2		MAST4-AS1	LINC01806		LINC01128	PTOV1-AS2
AC139530.1	AC091167.1		AC146949.1	AC136475.7		AC136475.3	ACAP2		AGO2	ADCK2		AC027309.2		AC245884.9			LINC02560	AL365330.1		MCF2L-AS1	LINC01836		LINC01133	PXN-AS1
AC139887.2	AC091271.1		AC233699.1	AC136632.1		AC136632.1	ACAP3		AGO3	ADCK5		AC027601.2		AC247036.1			LINC02747	AL390066.2		MCM3AP-AS1	LINC01843		LINC01145	RAB11B-AS1
AC140479.4	AC091429.1		AC233723.2	AC137834.1		AC137894.1	ACAT1		AGO4	ADCY3		AC027607.1		AC253536.3			LINC02802	AL390719.2		MED14OS	LINC01876		LINC01184	RAB4B-EGLN2
AC141586.1	AC091588.3		AC233992.3	AC137894.1		AC137932.1	ACAT2		AGPAT1	ADCY6		AC027612.3		AC253536.6			LINC02846	AL390728.6		MELTF-AS1	LINC01978		LINC01224	RAD51-AS1
AC145285.6	AC091729.3		AC234917.3	AC137932.1		AC137932.3	ACBD3		AGPAT2	ADCY7		AC027644.3		ADAM1A			LINC02875	AL391056.1		MHENCR	LINC01996		LINC01260	RARA-AS1
AC146949.1	AC091959.3		AC239868.1	AC138028.4		AC138028.4	ACBD4		AGPAT3	ADCY9		AC027796.4		ADCY6-DT			LMNTD2-AS1	AL391121.1		MINCR	LINC02035		LINC01278	RBM12B-AS1
AC147651.1	AC091982.3		AC241377.4	AC138035.1		AC138035.1	ACBD5		AGPAT5	ADD1		AC034102.1		ADIRF-AS1			LOXL1-AS1	AL391244.2		MIR1915HG	LINC02038		LINC01291	RBM5-AS1
AC233968.1	AC092017.1		AC241585.1	AC138356.2		AC138356.2	ACBD6		AGPS	ADD3		AC034231.1		ADNP-AS1			MAFG-DT	AL391422.4		MIR200CHG	LINC02210		LINC01300	RHPN1-AS1
AC239868.1	AC092119.2		AC241585.2	AC138392.1		AC138392.1	ACBD7		AGRN	ADGRA3		AC034236.1		AF001548.2			MALAT1	AL391834.2		MIR205HG	LINC02256		LINC01311	RMRP
AC241377.4	AC092139.1		AC243919.1	AC138393.1		AC138393.1	ACCS		AGTPBP1	ADGRE5		AC034236.2		AF111169.1			MAPKAPK5-AS1	AL391988.1		MIR210HG	LINC02331		LINC01315	RN7SK
AC241585.1	AC092143.2		AC243960.2	AC138393.3		AC138811.2	ACD		AGTRAP	ADGRG1		AC036176.1		AF129075.3			MATN1-AS1	AL392172.1		MIR222HG	LINC02361		LINC01356	RN7SL1
AC241585.2	AC092171.2		AC244033.2	AC138811.2		AC138866.1	ACER2		AHCTF1	ADGRG6		AC036214.2		AF129075.4			MCF2L-AS1	AL442125.1		MIR22HG	LINC02381		LINC01411	RNASEH1-AS1
AC243919.1	AC092171.3		AC244090.1	AC138866.1		AC138866.2	ACER3		AHCTF1P1	ADGRL1		AC037198.2		AFAP1-AS1			MCM3AP-AS1	AL445222.2		MIR302CHG	LINC02575		LINC01480	RPARP-AS1
AC243960.2	AC092171.4		AC244153.1	AC138866.2		AC138932.1	ACIN1		AHCY	ADH5		AC037459.2		AGAP2-AS1			MED14OS	AL445524.1		MIR31HG	LINC02604		LINC01521	RUSC1-AS1
AC243960.3	AC092171.5		AC244517.5	AC138932.1		AC138969.1	ACKR4		AHCYL1	ADI1		AC039056.2		AL008729.2			MED8-AS1	AL450326.1		MIR34AHG	LINC02672		LINC01534	SCAMP1-AS1
AC244517.5	AC092295.2		AC244669.1	AC138969.1		AC139256.3	ACLY		AHCYL2	ADIPOR1		AC040162.1		AL021578.1			MELTF-AS1	AL451050.2		MIR3648-1	LINC02747		LINC01547	SCARNA9
AC245014.3	AC092301.1		AC245041.1	AC139149.1		AC139530.1	ACO1		AHDC1	ADIPOR2		AC040162.3		AL021707.2			MHENCR	AL499602.1		MIR3648-2	LINC02875		LINC01559	SEMA3F-AS1
AC245052.4	AC092306.1		AC245041.2	AC139256.3		AC139795.1	ACO2		AHI1	ADIRF		AC040169.1		AL021707.3			MIF-AS1	AL512274.1		MIR4435-2HG	LLPH-DT		LINC01578	SERTAD4-AS1
AC245060.4	AC092329.4		AC245060.4	AC139530.1		AC139795.2	ACOT1		AHNAK	ADIRF-AS1		AC040169.3		AL021707.6			MINCR	AL513218.1		MIR4453HG	LMNTD2-AS1		LINC01594	SH3BP5-AS1
AC245060.7	AC092338.3		AC245060.7	AC139795.1		AC140479.2	ACOT11		AHNAK2	ADK		AC040970.1		AL021878.2			MIR1915HG	AL513327.1		MIRLET7A1HG	LOXL1-AS1		LINC01670	SH3PXD2A-AS1
AC245100.8	AC092368.3		AC245100.3	AC139795.2		AC140479.4	ACOT13		AHR	ADM5		AC044787.1		AL022238.3			MIR200CHG	AL513548.1		MIRLET7BHG	LPP-AS2		LINC01671	SLC12A9-AS1
AC245140.2	AC092375.2		AC245100.8	AC139887.2		AC141586.1	ACOT2		AHSA1	ADNP		AC044860.1		AL022322.1			MIR222HG	AL513550.1		MMP25-AS1	LSAMP-AS1		LINC01709	SLC25A21-AS1
AC245407.2	AC092447.2		AC245140.2	AC140479.2		AC144548.1	ACOT7		AHSA2P	ADNP2		AC046143.1		AL022328.1			MIR22HG	AL583810.1		MNX1-AS1	MAFG-DT		LINC01770	SLC25A25-AS1
AC246787.1	AC092647.5		AC246787.1	AC141586.1		AC144652.1	ACOT8		AIDA	ADO		AC046168.2		AL022328.2			MIR302CHG	AL590004.3		MRPL20-AS1	MALAT1		LINC01806	SLC9A3-AS1
AC253572.1	AC092683.1		AC253572.1	AC145124.1		AC145124.1	ACOT9		AIDAP1	ADORA2B		AC046176.1		AL022328.3			MIR34AHG	AL590064.1		MRPL23-AS1	MAN1B1-DT		LINC01836	SLCO4A1-AS1
ACAA1	AC092718.3		ACAA1	AC145285.6		AC145207.9	ACOX1		AIFM1	ADPGK		AC048338.1		AL023284.4			MIR3648-1	AL590560.3		MUC20-OT1	MAPKAPK5-AS1		LINC01843	SLX1A-SULT1A3
ACACA	AC092718.4		ACACA	AC146944.1		AC145285.6	ACOX3		AIFM2	ADPRM		AC048341.2		AL023803.2			MIR3648-2	AL590666.2		MZF1-AS1	MCF2L-AS1		LINC01881	SLX1B-SULT1A4
ACAD10	AC092747.4		ACAD10	AC146949.1		AC146944.3	ACP1		AIG1	ADPRS		AC048344.4		AL024508.1			MIR4435-2HG	AL590705.1		NALT1	MCM3AP-AS1		LINC01963	SMARCA5-AS1
ACAD11	AC092803.1		ACAD11	AC147651.1		AC147651.1	ACP2		AIMP1	ADRM1		AC048382.2		AL031058.1			MIR4453HG	AL590714.1		NBR2	MED14OS		LINC01996	SNHG1
ACAD8	AC092868.2		ACAD8	AC159540.2		AC211429.2	ACP3		AIMP2	ADSL		AC055811.1		AL031118.1			MIRLET7A1HG	AL591895.1		NEAT1	MELTF-AS1		LINC02035	SNHG10
ACAD9	AC092910.3		ACAD9	AC188616.1		AC233992.3	ACP6		AIP	ADSS2		AC055811.2		AL031123.2			MIRLET7BHG	AL596442.3		NFYC-AS1	MHENCR		LINC02210	SNHG11
ACADM	AC092919.3		ACADM	AC211429.2		AC234917.3	ACSF2		AJM1	AEBP2		AC055811.4		AL031282.2			MMP25-AS1	AL606834.1		NIPBL-DT	MINCR		LINC02273	SNHG12
ACADS	AC093155.1		ACADS	AC226118.1		AC239868.1	ACSF3		AJUBA	AEN		AC055839.2		AL031600.1			MNX1-AS1	AL606970.1		NNT-AS1	MIR200CHG		LINC02313	SNHG15
ACADSB	AC093162.3		ACADSB	AC232271.1		AC241585.1	ACSL1		AK1	AF001548.2		AC058822.1		AL031670.1			MRPL20-AS1	AL645933.3		NOP14-AS1	MIR210HG		LINC02331	SNHG16
ACADVL	AC093249.6		ACADVL	AC233723.2		AC241585.2	ACSL3		AK2	AFAP1		AC060780.1		AL031673.1			MRPL23-AS1	AL645933.5		NORAD	MIR22HG		LINC02361	SNHG17
ACAP2	AC093297.2		ACAP2	AC233968.1		AC242376.2	ACSL4		AK3	AFAP1-AS1		AC062029.1		AL031714.1			MUC20-OT1	AL662791.1		NPTN-IT1	MIR31HG		LINC02365	SNHG18
ACAP3	AC093323.1		ACAP3	AC233992.3		AC242988.2	ACSL5		AK4	AFDN		AC063960.1		AL031717.1			MZF1-AS1	AL662797.2		NRAV	MIR34AHG		LINC02381	SNHG19
ACAT1	AC093512.2		ACAT1	AC234917.3		AC243919.1	ACSM3		AK4P1	AFF1		AC064799.1		AL031778.1			NALT1	AL662884.3		NUP50-DT	MIR3648-1		LINC02604	SNHG20
ACAT2	AC093525.4		ACAT2	AC239868.1		AC243919.2	ACSS1		AK6	AFF4		AC064807.1		AL031963.3			NAPA-AS1	AL669830.2		ODC1-DT	MIR3648-2		LINC02637	SNHG21
ACBD3	AC093525.6		ACBD3	AC241377.4		AC243960.2	ACSS2		AKAP1	AFG3L1P		AC064836.2		AL031985.3			NEAT1	AL671710.1		OIP5-AS1	MIR3936HG		LINC02747	SNHG22
ACBD4	AC093525.7		ACBD4	AC241585.1		AC244033.2	ACTB		AKAP10	AFG3L2		AC064836.3		AL035071.1			NFYC-AS1	AL671762.1		OTUD6B-AS1	MIR4453HG		LINC02802	SNHG29
ACBD5	AC093525.8		ACBD5	AC241585.2		AC244090.1	ACTG1		AKAP11	AFMID		AC067838.1		AL035461.3			NIPBL-DT	AL691432.2		PANK2-AS1	MIRLET7A1HG		LINC02846	SNHG3
ACBD6	AC093599.2		ACBD6	AC241952.2		AC244517.5	ACTG1P20		AKAP13	AFTPH		AC067852.2		AL035587.2			NNT-AS1	AL691482.4		PAXIP1-AS1	MIRLET7BHG		LINC02875	SNHG30
ACCS	AC093620.1		ACCS	AC243919.1		AC245041.1	ACTG1P3		AKAP17A	AGA		AC067852.5		AL035661.1			NOP14-AS1	AL731566.2		PCAT6	MMP25-AS1		LLPH-DT	SNHG32
ACD	AC093627.5		ACD	AC243960.2		AC245041.2	ACTL6A		AKAP8	AGAP1		AC067930.5		AL035661.2			NORAD	AL731569.1		PCAT7	MNX1-AS1		LMNTD2-AS1	SNHG4
ACER2	AC093673.1		ACER2	AC244033.2		AC245060.4	ACTL8		AKAP8L	AGAP2-AS1		AC067931.1		AL049795.2			NPTN-IT1	AL731571.1		PCCA-DT	MRPL20-AS1		LOXL1-AS1	SNHG5
ACER3	AC093752.1		ACER3	AC244090.1		AC245060.7	ACTN1		AKAP9	AGAP3		AC067968.1		AL049840.2			NRAV	AL731577.2		PINCR	MRPL23-AS1		MAFG-DT	SNHG6
ACIN1	AC093827.4		ACIN1	AC244517.4		AC245100.8	ACTN4		AKIP1	AGAP4		AC068134.3		AL049840.4			NUP50-DT	AL844908.2		PINK1-AS	MUC20-OT1		MAL2-AS1	SNHG7
ACLY	AC093840.1		ACKR2	AC244517.5		AC245140.2	ACTR10		AKIRIN1	AGAP6		AC068205.2		AL049840.5			ODF2-AS1	AL928970.1		PITPNA-AS1	MZF1-AS1		MALAT1	SNHG8
ACO1	AC093909.1		ACLY	AC244517.6		AC245884.3	ACTR1A		AKIRIN2	AGAP9		AC068338.2		AL049840.6			OIP5-AS1	ANKRD10-IT1		PPP1R14B-AS1	NAPA-AS1		MAPKAPK5-AS1	SNHG9
ACO2	AC093909.6		ACO1	AC244669.1		AC246787.1	ACTR1B		AKNA	AGBL5		AC068338.3		AL049840.7			OTUD6B-AS1	AP000254.2		PPP1R26-AS1	NBR2		MAST4-AS1	SPINT1-AS1
ACOT11	AC095057.3		ACO2	AC245014.3		AC247036.1	ACTR2		AKR1A1	AGER		AC068473.5		AL050341.2			PANK2-AS1	AP000525.1		PRKCQ-AS1	NDUFV2-AS1		MCF2L-AS1	SREBF2-AS1
ACOT13	AC096677.1		ACOT1	AC245041.1		AC253536.3	ACTR3		AKR1B1	AGFG1		AC068522.1		AL078587.2			PARTICL	AP000692.1		PRR34-AS1	NEAT1		MCM3AP-AS1	ST20-AS1
ACOT7	AC096921.2		ACOT11	AC245041.2		AC253572.1	ACTR3B		AKR7A2	AGFG2		AC068580.3		AL096701.4			PAXBP1-AS1	AP000695.1		PRRT3-AS1	NFYC-AS1		MED14OS	ST7-AS1
ACOT8	AC097263.1		ACOT13	AC245060.4		ACAA1	ACTR3C		AKR7A2P1	AGGF1		AC068580.4		AL096828.3			PAXIP1-AS1	AP000786.1		PSMA3-AS1	NIPBL-DT		MELTF-AS1	STAG3L5P-PVRIG2P-PILRB
ACOT9	AC097376.3		ACOT2	AC245060.7		ACACA	ACTR5		AKT1	AGK		AC068631.4		AL096870.10			PCAT19	AP000866.6		PSMD6-AS2	NKILA		MGAT3-AS1	STARD7-AS1
ACOX1	AC097448.1		ACOT7	AC245100.8		ACAD10	ACTR6		AKT1S1	AGL		AC068790.3		AL096870.2			PCAT6	AP000894.4		PTOV1-AS2	NNT-AS1		MHENCR	SVIL-AS1
ACOX3	AC097493.3		ACOT8	AC245140.2		ACAD11	ACTR8		AKT2	AGO1		AC068790.4		AL109614.1			PCAT7	AP001062.1		PURPL	NOP14-AS1		MINCR	TAPBPL
ACP1	AC097639.1		ACOT9	AC245297.4		ACAD8	ACVR1		AKTIP	AGO2		AC068790.5		AL109615.4			PCBP2-OT1	AP001160.3		PVT1	NORAD		MIR1915HG	TERC
ACP2	AC098484.3		ACOX1	AC245407.2		ACAD9	ACVR1B		AL021578.1	AGO3		AC068790.7		AL109627.1			PCCA-DT	AP001267.1		PXN-AS1	NPTN-IT1		MIR200CHG	THAP7-AS1
ACP6	AC098484.4		ACOX3	AC245884.3		ACADM	ACVR2A		AL031058.1	AGO4		AC068831.8		AL109811.2			PINK1-AS	AP001412.1		RAB11B-AS1	NRAV		MIR205HG	THAP9-AS1
ACSF2	AC098582.1		ACP1	AC245884.8		ACADS	ACY1		AL031274.1	AGPAT1		AC068870.2		AL109955.1			PITPNA-AS1	AP001453.2		RAB30-DT	NRSN2-AS1		MIR210HG	THUMPD3-AS1
ACSF3	AC098591.3		ACP2	AC246787.1		ACADSB	ACY3		AL031587.5	AGPAT2		AC068888.1		AL117209.1			POLH-AS1	AP001453.4		RAB4B-EGLN2	NUP50-DT		MIR222HG	TMEM147-AS1
ACSL1	AC098614.2		ACP3	AC253536.3		ACADVL	ACYP1		AL031714.1	AGPAT3		AC068946.2		AL117332.1			PPP1R14B-AS1	AP001505.1		RAD51-AS1	OIP5-AS1		MIR22HG	TMEM202-AS1
ACSL3	AC098934.1		ACP6	AC253572.1		ACAP2	ACYP2		AL031729.1	AGPAT5		AC069120.1		AL117379.1			PPP1R26-AS1	AP001527.2		RARA-AS1	OTUD6B-AS1		MIR302CHG	TMEM44-AS1
ACSL4	AC099329.1		ACSF2	ACAA1		ACAP3	ADA		AL031963.3	AGPS		AC069148.1		AL118505.1			PRC1-AS1	AP001625.2		RBM12B-AS1	PAN3-AS1		MIR31HG	TMEM51-AS1
ACSL5	AC099336.2		ACSF3	ACAA2		ACAT1	ADAL		AL034430.1	AGR2		AC069281.2		AL118506.1			PRKCZ-AS1	AP001816.1		RMRP	PANK2-AS1		MIR34AHG	TMPO-AS1
ACSS2	AC099522.2		ACSL1	ACACA		ACAT2	ADAM10		AL035411.1	AGRN		AC069288.1		AL118516.1			PRR34-AS1	AP001931.2		RN7SK	PAX8-AS1		MIR3648-1	TNRC6C-AS1
ACTA2	AC099560.2		ACSL3	ACACB		ACBD3	ADAM15		AL035661.1	AGTPBP1		AC069368.1		AL118558.3			PRRT3-AS1	AP002360.2		RN7SL1	PAXIP1-AS1		MIR3648-2	TOLLIP-AS1
ACTB	AC099778.1		ACSL4	ACAD10		ACBD4	ADAM17		AL049629.2	AGTRAP		AC069499.2		AL121658.1			PSMA3-AS1	AP002490.1		RNASEH1-AS1	PAXIP1-AS2		MIR3936HG	TONSL-AS1
ACTBP7	AC100810.1		ACSL5	ACAD11		ACBD5	ADAM8		AL049840.2	AHCTF1		AC069544.1		AL121759.2			PTOV1-AS2	AP002807.1		RPARP-AS1	PCAT6		MIR4435-2HG	TP53TG1
ACTG1	AC100861.1		ACSS2	ACAD8		ACBD6	ADAM9		AL049840.4	AHCTF1P1		AC073046.1		AL121761.1			PURPL	AP002840.2		RUSC1-AS1	PCAT7		MIR4453HG	TPM1-AS
ACTG1P15	AC102945.2		ACTA2	ACAD9		ACCS	ADAMTS14		AL049840.5	AHCY		AC073063.1		AL121772.3			PVT1	AP003065.2		SCARNA9	PCCA-DT		MIR600HG	TPM3P9
ACTL10	AC102953.2		ACTB	ACADM		ACD	ADAMTS17		AL049840.6	AHCYL1		AC073111.4		AL121820.2			PXN-AS1	AP003307.2		SERTAD4-AS1	PDCD4-AS1		MIRLET7A1HG	TRIM52-AS1
ACTL6A	AC103691.1		ACTBL2	ACADS		ACER2	ADAMTS6		AL049844.2	AHCYL2		AC073136.1		AL121829.2			RAB11B-AS1	AP003352.1		SFTA1P	PINK1-AS		MIRLET7BHG	TSPEAR-AS1
ACTN1	AC104066.5		ACTG1	ACADSB		ACER3	ADAMTSL2		AL049873.1	AHDC1		AC073195.2		AL121832.1			RAB4B-EGLN2	AP003392.1		SH3PXD2A-AS1	PITPNA-AS1		MMP25-AS1	TSPEAR-AS2
ACTN4	AC104447.1		ACTG1P15	ACADVL		ACIN1	ADAMTSL5		AL050331.1	AHI1		AC073270.2		AL121832.2			RAD21-AS1	AP003419.3		SLC16A1-AS1	PPP1R14B-AS1		MNX1-AS1	TUG1
ACTR10	AC104452.1		ACTL6A	ACAP2		ACKR2	ADAP1		AL050341.2	AHNAK		AC073283.1		AL121832.3			RAD51-AS1	AP003498.3		SLC25A21-AS1	PPP1R26-AS1		MRPL20-AS1	U47924.2
ACTR1A	AC104532.2		ACTN1	ACAP3		ACLY	ADAR		AL078621.1	AHNAK2		AC073335.1		AL121906.2			RARA-AS1	AP003900.1		SLC9A3-AS1	PRKCQ-AS1		MUC20-OT1	UBA6-AS1
ACTR1B	AC104563.1		ACTN4	ACAT1		ACO1	ADARB1		AL096870.10	AHR		AC073349.2		AL121944.2			RBM12B-AS1	AP005233.2		SLX1A-SULT1A3	PRR34-AS1		MZF1-AS1	UBL7-AS1
ACTR2	AC104581.4		ACTR10	ACAT2		ACO2	ADAT1		AL096870.2	AHSA1		AC073389.1		AL122035.1			RBM5-AS1	AP005329.3		SLX1B-SULT1A4	PRRT3-AS1		NALT1	UCA1
ACTR3	AC104794.3		ACTR1A	ACBD3		ACOT1	ADAT2		AL109614.1	AHSA2P		AC073476.1		AL122035.2			RMRP	AP006222.2		SMARCA5-AS1	PSMA3-AS1		NEAT1	URB1-AS1
ACTR3B	AC104841.1		ACTR1B	ACBD4		ACOT11	ADAT3		AL109627.1	AIDA		AC073487.1		AL122058.1			RN7SK	AP006621.3		SMG7-AS1	PSORS1C3		NFYC-AS1	USP27X-AS1
ACTR3C	AC104958.2		ACTR2	ACBD5		ACOT13	ADCK1		AL109811.2	AIFM1		AC073508.3		AL132639.2			RN7SL1	AP006621.4		SNHG1	PTOV1-AS1		NIPBL-DT	USP46-AS1
ACTR5	AC105052.2		ACTR3	ACBD6		ACOT2	ADCK2		AL109918.1	AIFM2		AC073548.1		AL132655.1			RNF213-AS1	AP006623.1		SNHG10	PTOV1-AS2		NNT-AS1	VASH1-AS1
ACTR6	AC105052.3		ACTR3B	ACBD7		ACOT7	ADCK5		AL117332.1	AIG1		AC073569.2		AL132655.2			RPARP-AS1	APTR		SNHG11	PXN-AS1		NOP14-AS1	VIM-AS1
ACTR8	AC105339.2		ACTR3C	ACCS		ACOT8	ADCY3		AL118506.1	AIMP1		AC073575.4		AL132712.2			RUSC1-AS1	ARHGAP5-AS1		SNHG12	RAB11B-AS1		NORAD	VPS9D1-AS1
ACVR1	AC105942.1		ACTR5	ACD		ACOT9	ADCY6		AL118516.1	AIMP2		AC073610.1		AL133215.2			SBNO1-AS1	ARRDC1-AS1		SNHG15	RAB30-DT		NPTN-IT1	WAC-AS1
ACVR1B	AC106782.5		ACTR6	ACER2		ACOX1	ADCY7		AL121594.1	AIP		AC073610.2		AL133243.2			SCARNA9	ASB16-AS1		SNHG16	RAB4B-EGLN2		NRAV	WASIR2
ACVR2A	AC106795.1		ACTR8	ACER3		ACOX3	ADCY9		AL121753.2	AJM1		AC073611.1		AL133338.1			SERTAD4-AS1	ASH1L-AS1		SNHG17	RAD51-AS1		NUP50-DT	XIST
ACVR2B	AC106820.3		ACVR1	ACIN1		ACP1	ADD1		AL121759.2	AJUBA		AC073612.1		AL133346.1			SLC25A21-AS1	ASMTL-AS1		SNHG18	RARA-AS1		OIP5-AS1	YTHDF3-AS1
ACY1	AC106876.1		ACVR1B	ACKR4		ACP2	ADD3		AL121832.2	AK1		AC073842.2		AL133367.1			SLC9A3-AS1	ATP2A1-AS1		SNHG19	RBM12B-AS1		OTUD6B-AS1	Z68871.1
ACYP1	AC106886.2		ACVR2A	ACLY		ACP3	ADGRA3		AL121845.3	AK2		AC073857.1		AL133406.2			SLCO4A1-AS1	ATP6V1G2-DDX39B		SNHG20	RBM5-AS1		PANK2-AS1	Z95115.1
ACYP2	AC106886.5		ACVR2B	ACO1		ACP6	ADGRE5		AL121900.1	AK3		AC073861.1		AL133410.1			SLX1A-SULT1A3	ATXN1-AS1		SNHG21	RGMB-AS1		PARTICL	ZBTB11-AS1
AD000813.1	AC106886.6		ACY1	ACO2		ACSF2	ADGRF4		AL132655.2	AK4		AC073896.1		AL133477.1			SLX1B-SULT1A4	AUXG01000058.1		SNHG22	RHPN1-AS1		PAXIP1-AS1	ZFAND2A
ADA	AC107032.1		ACYP1	ACOT1		ACSF3	ADGRG1		AL132780.1	AK4P1		AC073896.2		AL133499.1			SMARCA5-AS1	BACE1-AS		SNHG26	RMRP		PCAT6	ZFAS1
ADAM10	AC107068.1		ADA	ACOT11		ACSL1	ADGRG6		AL133260.1	AK6		AC073896.3		AL133520.1			SNHG1	BAIAP2-DT		SNHG29	RN7SK		PCAT7	ZKSCAN2-DT
ADAM15	AC107075.1		ADAL	ACOT13		ACSL3	ADGRL1		AL133268.1	AKAP1		AC073957.3		AL135905.1			SNHG10	BCYRN1		SNHG3	RN7SL1		PCCA-DT	ZNF426-DT
ADAM17	AC107081.5		ADAM10	ACOT2		ACSL4	ADH5		AL133338.1	AKAP10		AC074117.1		AL135925.1			SNHG11	BLACAT1		SNHG30	RNASEH1-AS1		PINCR	ZNF503-AS2
ADAM8	AC107375.1		ADAM15	ACOT7		ACSL5	ADI1		AL133346.1	AKAP11		AC074138.1		AL135999.1			SNHG12	BOLA3-AS1		SNHG32	RPARP-AS1		PINK1-AS	ZNF529-AS1
ADAM9	AC107959.4		ADAM17	ACOT8		ACSM3	ADIPOR1		AL133477.1	AKAP13		AC074143.1		AL136162.1			SNHG15	BTG3-AS1		SNHG4	RUSC1-AS1		PITPNA-AS1	ZNF793-AS1
ADAMTS13	AC108010.1		ADAM8	ACOT9		ACSS2	ADIPOR2		AL135905.2	AKAP17A		AC074212.1		AL136221.1			SNHG16	BX470102.1		SNHG5	SCAMP1-AS1		PPP1R14B-AS1
ADAMTS14	AC108134.1		ADAM9	ACOX1		ACTA2	ADIRF		AL135925.1	AKAP8		AC078802.2		AL136295.6			SNHG17	BX537318.1		SNHG6	SCARNA9		PPP1R26-AS1
ADAMTSL5	AC108449.2		ADAMTS14	ACOX3		ACTB	ADIRF-AS1		AL135999.1	AKAP8L		AC078819.1		AL136295.7			SNHG18	BX842570.1		SNHG7	SERTAD4-AS1		PRKCQ-AS1
ADAP1	AC108488.2		ADAMTSL2	ACP1		ACTBL2	ADK		AL136295.1	AKAP9		AC078846.1		AL136304.1			SNHG19	C1orf220		SNHG8	SH3BP5-AS1		PRKCZ-AS1
ADAR	AC108488.3		ADAMTSL5	ACP2		ACTBP2	ADM		AL136295.5	AKIP1		AC078860.3		AL137003.1			SNHG20	C1RL-AS1		SNHG9	SLC25A21-AS1		PRR34-AS1
ADARB1	AC108673.3		ADAP1	ACP3		ACTG1	ADM2		AL136295.6	AKIRIN1		AC078883.1		AL137058.2			SNHG21	C2CD4D-AS1		SOCS2-AS1	SLC25A25-AS1		PRRT3-AS1
ADAT1	AC108704.2		ADAR	ACP6		ACTG1P15	ADM5		AL136295.7	AKIRIN2		AC078899.1		AL137129.1			SNHG22	C5orf66		SPINT1-AS1	SLC44A3-AS1		PSMA3-AS1
ADAT2	AC108860.2		ADARB1	ACSF2		ACTG1P20	ADNP		AL138689.1	AKNA		AC079140.2		AL137782.1			SNHG29	C8orf44		SREBF2-AS1	SLC5A4-AS1		PSMD6-AS2
ADAT3	AC109322.1		ADAT1	ACSF3		ACTL6A	ADNP2		AL138752.2	AKR1A1		AC079250.1		AL137785.1			SNHG3	CAPN10-DT		ST20-AS1	SLC9A3-AS1		PSORS1C3
ADCK2	AC109460.2		ADAT2	ACSL1		ACTL8	ADO		AL138789.1	AKR1B1		AC079354.1		AL137800.1			SNHG30	CARD8-AS1		ST7-AS1	SLCO4A1-AS1		PTOV1-AS2
ADCK5	AC109460.3		ADAT3	ACSL3		ACTN1	ADORA2B		AL139011.2	AKR1B10		AC079414.3		AL137802.2			SNHG32	CASC9		STAG3L5P-PVRIG2P-PILRB	SLX1A-SULT1A3		PURPL
ADCY3	AC110079.1		ADCK1	ACSL4		ACTN4	ADPGK		AL139095.2	AKR7A2		AC079466.1		AL138478.1			SNHG4	CBR3-AS1		SVIL-AS1	SLX1B-SULT1A4		PVT1
ADCY6	AC110285.2		ADCK2	ACSL5		ACTR10	ADPRM		AL139246.5	AKT1		AC079594.2		AL138479.2			SNHG5	CCDC183-AS1		TERC	SMARCA5-AS1		PXN-AS1
ADCY7	AC110285.6		ADCK5	ACSM3		ACTR1A	ADPRS		AL139287.1	AKT1S1		AC079684.2		AL138689.1			SNHG6	CCDC18-AS1		THAP7-AS1	SNHG1		RAB11B-AS1
ADCY9	AC110994.3		ADCY3	ACSS1		ACTR1B	ADRM1		AL139289.1	AKT2		AC079781.5		AL138756.1			SNHG7	CD2BP2-DT		THAP9-AS1	SNHG10		RAB30-DT
ADD1	AC112128.1		ADCY6	ACSS2		ACTR2	ADSL		AL139300.1	AKTIP		AC079921.2		AL138789.1			SNHG8	CEBPA-DT		THUMPD3-AS1	SNHG11		RAD51-AS1
ADD3	AC112191.2		ADCY7	ACTA2		ACTR3	ADSS2		AL157400.5	AL021578.1		AC080037.2		AL138885.3			SNHG9	CECR7		TMEM147-AS1	SNHG12		RARA-AS1
ADGRA2	AC112220.2		ADCY9	ACTB		ACTR3B	AEBP2		AL157935.3	AL021707.6		AC080112.2		AL138966.2			SOCS2-AS1	CERS6-AS1		TMEM202-AS1	SNHG15		RBM12B-AS1
ADGRA3	AC112255.1		ADD1	ACTG1		ACTR3C	AEN		AL158050.1	AL022322.1		AC083798.2		AL139089.1			SOS1-IT1	CHKB-DT		TMEM44-AS1	SNHG16		RMRP
ADGRB2	AC112497.2		ADD3	ACTG1P20		ACTR5	AF001548.2		AL158206.1	AL023284.4		AC083799.1		AL139095.5			SPACA6P-AS	CHROMR		TMPO-AS1	SNHG17		RN7SK
ADGRE5	AC112777.1		ADGRA2	ACTL6A		ACTR6	AF201337.1		AL158212.3	AL031058.1		AC083809.1		AL139246.5			SPINT1-AS1	CIRBP-AS1		TNFRSF10A-AS1	SNHG18		RN7SL1
ADGRG1	AC112907.3		ADGRA3	ACTL8		ACTR8	AFAP1		AL158801.6	AL031274.1		AC083843.3		AL139287.1			SREBF2-AS1	CKMT2-AS1		TNRC6C-AS1	SNHG19		RNASEH1-AS1
ADGRG6	AC113191.1		ADGRB2	ACTN1		ACVR1	AFAP1-AS1		AL160006.1	AL031282.2		AC083855.2		AL139289.1			ST7-AS1	COA6-AS1		TOLLIP-AS1	SNHG20		RPARP-AS1
ADGRL1	AC113404.3		ADGRE5	ACTN4		ACVR1B	AFDN		AL160408.2	AL031587.5		AC083862.1		AL139317.3			STAG3L5P-PVRIG2P-PILRB	COLCA1		TP53TG1	SNHG21		RUSC1-AS1
ADH5	AC113410.5		ADGRF4	ACTR10		ACVR2A	AFF1		AL161421.1	AL031714.1		AC083880.1		AL139349.1			SVIL-AS1	COX10-AS1		TPM3P9	SNHG22		SCARNA13
ADH5P4	AC113935.1		ADGRG1	ACTR1A		ACVR2B	AFF4		AL161431.1	AL031729.1		AC083899.1		AL139352.1			TCERG1L-AS1	CTBP1-AS		TPT1-AS1	SNHG29		SCARNA9
ADI1	AC114271.1		ADGRG6	ACTR1B		ACY1	AFG3L1P		AL161669.3	AL034430.1		AC084018.1		AL139384.2			THAP9-AS1	CTBP1-DT		TRIM31-AS1	SNHG3		SERTAD4-AS1
ADIPOR1	AC114291.1		ADGRL1	ACTR2		ACYP1	AFG3L2		AL161787.1	AL035411.1		AC084018.2		AL139407.1			THUMPD3-AS1	CU634019.6		TRIM52-AS1	SNHG30		SH3PXD2A-AS1
ADIPOR2	AC114488.1		ADH5	ACTR3		ACYP2	AFMID		AL162151.2	AL035461.3		AC084125.2		AL139423.1			TMEM147-AS1	CU638689.5		TSPEAR-AS2	SNHG32		SLC16A1-AS1
ADIRF	AC114490.1		ADH5P4	ACTR3B		AD001527.2	AFTPH		AL162581.1	AL035661.1		AC084125.4		AL157394.3			TMEM202-AS1	CYMP-AS1		TSPOAP1-AS1	SNHG4		SLC25A21-AS1
ADIRF-AS1	AC114490.2		ADI1	ACTR3C		ADA	AGA		AL162595.1	AL049629.2		AC084198.4		AL158196.1			TMPO-AS1	DANCR		TUG1	SNHG5		SLC25A25-AS1
ADK	AC114546.3		ADIPOR1	ACTR5		ADAL	AGAP1		AL353150.1	AL049840.2		AC084824.2		AL158206.1			TOLLIP-AS1	DBF4B		U47924.2	SNHG6		SLC9A3-AS1
ADM5	AC115223.1		ADIPOR2	ACTR6		ADAM10	AGAP2-AS1		AL353743.1	AL049840.4		AC087222.1		AL158212.3			TP53TG1	DBH-AS1		U62317.1	SNHG7		SLX1A-SULT1A3
ADNP	AC115618.1		ADIRF-AS1	ACTR8		ADAM15	AGAP3		AL354714.2	AL049840.5		AC087239.1		AL158214.2			TPM3P9	DGCR11		UBA6-AS1	SNHG8		SLX1B-SULT1A4
ADNP2	AC115837.1		ADK	ACVR1		ADAM17	AGAP4		AL354733.3	AL049840.6		AC087292.2		AL160006.1			TPT1-AS1	DGCR5		UBL7-AS1	SNHG9		SMARCA5-AS1
ADO	AC116158.1		ADM2	ACVR1B		ADAM8	AGAP6		AL354836.1	AL049873.1		AC087385.1		AL160408.2			TRIM52-AS1	DGUOK-AS1		UBR5-AS1	SPACA6P-AS		SNHG1
ADORA2A	AC116158.3		ADM5	ACVR2A		ADAM9	AGAP9		AL355075.6	AL050331.1		AC087392.5		AL161421.1			TSPEAR-AS2	DHRS4-AS1		UCA1	SPINT1-AS1		SNHG10
ADORA2B	AC116317.1		ADNP	ACVR2B		ADAMTS14	AGBL5		AL355312.4	AL050341.2		AC087500.1		AL161431.1			TUG1	DLEU1		URB1-AS1	SREBF2-AS1		SNHG11
ADPGK	AC116347.1		ADNP2	ACY1		ADAMTSL2	AGER		AL355802.1	AL078587.2		AC087533.1		AL161669.3			U47924.2	DLGAP1-AS1		USP27X-AS1	ST20-AS1		SNHG12
ADPRM	AC116366.3		ADO	ACY3		ADAMTSL5	AGFG1		AL355802.3	AL078621.1		AC087591.1		AL161729.1			UBR5-AS1	DLGAP1-AS2		USP46-AS1	ST7-AS1		SNHG15
ADPRS	AC116533.1		ADORA1	ACYP1		ADAP1	AGFG2		AL355987.4	AL096870.10		AC087632.2		AL161729.4			UCA1	DM1-AS		VASH1-AS1	STAG3L5P-PVRIG2P-PILRB		SNHG16
ADRM1	AC116913.1		ADORA2B	ADA		ADAR	AGGF1		AL355999.1	AL096870.2		AC087721.2		AL161772.1			URB1-AS1	DNAAF4-CCPG1		VPS9D1-AS1	STARD7-AS1		SNHG17
ADSL	AC117378.1		ADPGK	ADAL		ADARB1	AGK		AL356740.3	AL109614.1		AC087752.3		AL161891.1			VASH1-AS1	DNAJC3-DT		WAC-AS1	SVIL-AS1		SNHG18
ADSS1	AC117382.1		ADPRM	ADAM10		ADAT1	AGL		AL356968.2	AL109627.1		AC090114.2		AL162231.2			VPS9D1-AS1	DOCK9-DT		WARS2-AS1	TAPBPL		SNHG19
ADSS2	AC117503.4		ADPRS	ADAM15		ADAT2	AGO1		AL357033.3	AL109811.2		AC090114.3		AL162258.1			WAC-AS1	EIF3J-DT		XIST	TAPT1-AS1		SNHG20
AEBP2	AC118281.1		ADRM1	ADAM17		ADAT3	AGO2		AL357033.4	AL109918.1		AC090116.1		AL162258.2			XIST	ELF3-AS1		YTHDF3-AS1	TFAP2A-AS1		SNHG21
AEN	AC118344.1		ADSL	ADAM21		ADCK1	AGO3		AL358113.1	AL117332.1		AC090164.5		AL162274.2			YTHDF3-AS1	ELOA-AS1		Z68871.1	THAP7-AS1		SNHG22
AF001548.2	AC118344.4		ADSS1	ADAM8		ADCK2	AGO4		AL358472.2	AL117379.1		AC090181.2		AL162377.1			Z68871.1	EMC3-AS1		Z82243.1	THAP9-AS1		SNHG26
AF129075.3	AC118549.1		ADSS2	ADAM9		ADCK5	AGPAT1		AL358472.6	AL118506.1		AC090198.1		AL162458.1			Z95115.1	EMSLR		Z95115.1	THUMPD3-AS1		SNHG29
AF129075.4	AC118553.2		AEBP2	ADAMTS13		ADCY3	AGPAT2		AL359091.4	AL118516.1		AC090543.3		AL162581.1			Z98884.1	ENTPD1-AS1		ZBED5-AS1	TIPARP-AS1		SNHG3
AF201337.1	AC119403.1		AEN	ADAMTS14		ADCY6	AGPAT3		AL359921.1	AL118558.3		AC090587.1		AL353138.1			Z98884.2	EPB41L4A-AS1		ZBTB11-AS1	TMEM147-AS1		SNHG30
AFAP1	AC119427.1		AF001548.2	ADAMTS6		ADCY7	AGPAT5		AL360181.2	AL121594.1		AC090587.2		AL353150.1			ZEB1-AS1	ERICD		ZEB1-AS1	TMEM202-AS1		SNHG32
AFDN	AC120057.2		AF129075.4	ADAMTSL2		ADCY9	AGPS		AL365181.3	AL121772.3		AC090607.2		AL353622.1			ZFAND2A	ERVK13-1		ZFAND2A	TMEM44-AS1		SNHG4
AFF1	AC120114.1		AF201337.1	ADAMTSL5		ADD1	AGR2		AL365205.1	AL121820.2		AC090739.1		AL353748.3			ZFAS1	ETV5-AS1		ZFAS1	TMPO-AS1		SNHG5
AFF4	AC120114.3		AFAP1	ADAP1		ADD3	AGRN		AL365330.1	AL121832.2		AC090984.1		AL353759.1			ZKSCAN2-DT	EXOC3-AS1		ZNF426-DT	TNRC6C-AS1		SNHG6
AFG3L1P	AC121338.2		AFDN	ADAR		ADGRA2	AGTPBP1		AL390039.1	AL121832.3		AC091057.1		AL353807.5			ZNF426-DT	FAM111A-DT		ZNF503-AS2	TOLLIP-AS1		SNHG7
AFG3L2	AC122129.1		AFF1	ADARB1		ADGRA3	AGTRAP		AL390719.1	AL121845.3		AC091057.6		AL354707.1			ZNF529-AS1	FAM13A-AS1		ZNF529-AS1	TONSL-AS1		SNHG8
AFMID	AC122688.3		AFF4	ADAT1		ADGRE5	AHCTF1		AL390719.2	AL121900.1		AC091132.1		AL354733.3			ZNF687-AS1	FAM198B-AS1		ZNF687-AS1	TP53TG1		SNHG9
AFTPH	AC122718.1		AFG3L1P	ADAT2		ADGRF4	AHCTF1P1		AL390728.4	AL122035.2		AC091132.3		AL354740.1			ZNF793-AS1	FAM225A		ZNF793-AS1	TPM1-AS		SOCS2-AS1
AGA	AC123768.4		AFG3L2	ADAT3		ADGRG1	AHCY		AL391058.1	AL122058.1		AC091153.1		AL354743.2			ZNRD2-AS1	FAM225B			TPM3P9		SPACA6P-AS
AGAP1	AC124016.2		AFMID	ADCK1		ADGRG6	AHCYL1		AL391121.1	AL132655.2		AC091167.1		AL354836.1				FBXL19-AS1			TPT1-AS1		SPINT1-AS1
AGAP2-AS1	AC124067.2		AFTPH	ADCK2		ADGRL1	AHCYL2		AL391244.2	AL133215.2		AC091185.1		AL354872.1				FEZF1-AS1			TRAM2-AS1		SREBF2-AS1
AGAP3	AC124067.4		AGA	ADCK5		ADH5	AHDC1		AL391422.4	AL133268.1		AC091271.1		AL354953.1				FGD5-AS1			TRIM52-AS1		ST20-AS1
AGAP4	AC124068.1		AGAP1	ADCY3		ADH5P4	AHI1		AL391425.1	AL133367.1		AC091429.1		AL354993.2				FIRRE			TSPEAR-AS1		ST7-AS1
AGAP6	AC124248.1		AGAP10P	ADCY6		ADI1	AHNAK		AL392172.1	AL133517.1		AC091564.7		AL355001.2				FLNB-AS1			TSPEAR-AS2		STAG3L5P-PVRIG2P-PILRB
AGAP9	AC124319.1		AGAP2-AS1	ADCY7		ADIPOR1	AHNAK2		AL441992.2	AL135905.1		AC091588.3		AL355075.6				FLVCR1-DT			TSPOAP1-AS1		SVIL-AS1
AGBL5	AC124944.2		AGAP3	ADCY9		ADIPOR2	AHR		AL442125.1	AL135905.2		AC091729.3		AL355310.2				FOXCUT			TUG1		TERC
AGER	AC124947.2		AGAP4	ADD1		ADIRF	AHSA1		AL445423.3	AL135925.1		AC091959.3		AL355312.4				FOXD2-AS1			U47924.2		THAP7-AS1
AGFG1	AC125232.1		AGAP6	ADD3		ADIRF-AS1	AHSA2P		AL445524.1	AL135999.1		AC091982.3		AL355353.2				FOXN3-AS1			UBA6-AS1		THAP9-AS1
AGFG2	AC125257.1		AGAP9	ADGRA3		ADK	AIDA		AL450405.1	AL136295.1		AC092017.1		AL355385.1				FOXP4-AS1			UBL7-AS1		THUMPD3-AS1
AGGF1	AC125494.1		AGBL5	ADGRE5		ADM2	AIDAP1		AL451085.3	AL136295.5		AC092053.4		AL355388.1				FP236383.3			UCA1		TMEM147-AS1
AGK	AC125611.3		AGER	ADGRG1		ADM5	AIF1L		AL499602.1	AL136295.6		AC092117.2		AL355488.1				FP236383.4			URB1-AS1		TMEM202-AS1
AGL	AC125807.2		AGFG1	ADGRG6		ADNP	AIFM1		AL512274.1	AL136295.7		AC092119.2		AL355802.3				FP236383.5			USP27X-AS1		TMEM44-AS1
AGO1	AC126283.2		AGFG2	ADGRL1		ADNP2	AIFM2		AL512785.2	AL137003.1		AC092139.1		AL355987.4				FP671120.7			USP46-AS1		TMPO-AS1
AGO2	AC126407.1		AGGF1	ADH5		ADO	AIG1		AL513175.2	AL137058.2		AC092143.2		AL356299.3				FP671120.8			VASH1-AS1		TNFRSF10A-AS1
AGO3	AC126474.2		AGK	ADH5P4		ADORA1	AIMP1		AL583856.1	AL137785.1		AC092171.2		AL356488.2				FTX			VIM-AS1		TP53TG1
AGO4	AC126755.1		AGL	ADI1		ADORA2B	AIMP2		AL589666.1	AL138479.2		AC092171.3		AL356488.3				FUT8-AS1			VPS9D1-AS1		TPM3P9
AGPAT1	AC126755.3		AGO1	ADIPOR1		ADPGK	AIP		AL589743.1	AL138724.2		AC092171.4		AL356740.1				GABPB1-AS1			WAC-AS1		TRIM31-AS1
AGPAT2	AC127024.2		AGO2	ADIPOR2		ADPRHL1	AJM1		AL590004.3	AL138752.2		AC092171.5		AL356740.2				GARS1-DT			WARS2-AS1		TRIM52-AS1
AGPAT3	AC127024.5		AGO3	ADIRF		ADPRM	AJUBA		AL590617.2	AL138756.1		AC092295.2		AL356740.3				GAS5			WASIR2		TSPEAR-AS2
AGPAT5	AC127496.7		AGO4	ADIRF-AS1		ADPRS	AK1		AL590666.2	AL139095.2		AC092301.1		AL357033.2				GATA6-AS1			XIST		TSPOAP1-AS1
AGPS	AC127502.1		AGPAT1	ADK		ADRM1	AK2		AL590705.1	AL139287.1		AC092306.1		AL357033.3				GPRC5D-AS1			YTHDF3-AS1		TUG1
AGRN	AC127502.2		AGPAT2	ADM		ADSL	AK3		AL590714.1	AL139300.1		AC092329.4		AL357033.4				H19			Z68871.1		U47924.2
AGTPBP1	AC127526.5		AGPAT3	ADM5		ADSS1	AK4		AL590867.2	AL139349.1		AC092338.3		AL357079.1				HCG11			Z92544.1		UBL7-AS1
AGTRAP	AC128688.1		AGPAT5	ADNP		ADSS2	AK4P1		AL591684.2	AL139384.2		AC092368.3		AL358115.1				HCG15			Z95115.1		UCA1
AHCTF1	AC129492.3		AGPS	ADNP2		AEBP2	AK6		AL591806.4	AL157400.5		AC092375.2		AL358472.2				HCG18			Z97192.1		UCKL1-AS1
AHCTF1P1	AC130304.1		AGRN	ADNP-AS1		AEN	AKAP1		AL591895.1	AL157935.3		AC092447.2		AL358472.3				HCP5			ZBED5-AS1		URB1-AS1
AHCY	AC130689.1		AGTPBP1	ADO		AF001548.2	AKAP10		AL596442.3	AL158050.1		AC092647.5		AL358472.4				HEIH			ZBTB11-AS1		USP27X-AS1
AHCYL1	AC131009.3		AGTRAP	ADORA2B		AF129075.4	AKAP11		AL606834.1	AL158206.1		AC092683.1		AL358472.5				HMGA2-AS1			ZEB1-AS1		USP46-AS1
AHCYL2	AC131009.4		AHCTF1	ADPGK		AF201337.1	AKAP13		AL627230.1	AL158212.3		AC092718.3		AL359091.3				HNF1A-AS1			ZFAND2A		VASH1-AS1
AHDC1	AC131097.1		AHCTF1P1	ADPRM		AFAP1	AKAP17A		AL645608.7	AL158801.6		AC092718.4		AL359091.4				HOXB-AS3			ZFAS1		VPS9D1-AS1
AHI1	AC131097.2		AHCY	ADPRS		AFDN	AKAP8		AL645608.8	AL160006.1		AC092747.4		AL359258.2				HOXC-AS1			ZKSCAN2-DT		WAC-AS1
AHNAK	AC131212.3		AHCYL1	ADRM1		AFF1	AKAP8L		AL645933.3	AL160408.2		AC092803.1		AL359513.1				HOXC-AS2			ZNF22-AS1		WARS2-AS1
AHNAK2	AC131235.2		AHCYL2	ADSL		AFF4	AKAP9		AL645933.5	AL161421.1		AC092868.2		AL359921.1				IL10RB-DT			ZNF337-AS1		XIST
AHR	AC131392.1		AHDC1	ADSS1		AFG3L1P	AKIP1		AL662791.1	AL161669.3		AC092910.3		AL359921.2				ILF3-DT			ZNF426-DT		Z68871.1
AHSA1	AC132008.2		AHI1	ADSS2		AFG3L2	AKIRIN1		AL662797.2	AL161772.1		AC092919.3		AL359922.2				INE1			ZNF436-AS1		Z92544.1
AHSA2P	AC132192.2		AHNAK	AEBP2		AFMID	AKIRIN2		AL669831.1	AL161787.1		AC093110.1		AL360012.1				ITGB2-AS1			ZNF503-AS2		Z95115.1
AIDA	AC132812.1		AHNAK2	AEN		AFTPH	AKNA		AL669918.1	AL162151.2		AC093155.1		AL360181.2				JAKMIP2-AS1			ZNF529-AS1		ZBED5-AS1
AIDAP1	AC132872.1		AHR	AF001548.2		AGA	AKR1A1		AL671710.1	AL162258.1		AC093162.3		AL365181.3				JMJD1C-AS1			ZNF674-AS1		ZBTB11-AS1
AIFM1	AC132872.3		AHSA1	AF201337.1		AGAP1	AKR1B1		AL671762.1	AL162581.1		AC093249.6		AL365203.2				JPX			ZNF793-AS1		ZEB1-AS1
AIFM2	AC132872.4		AHSA2P	AFAP1		AGAP10P	AKR1B10		AL691432.2	AL162595.1		AC093297.2		AL365330.1				KCNQ1OT1			ZNRD2-AS1		ZFAND2A
AIG1	AC132938.6		AIDA	AFAP1-AS1		AGAP2-AS1	AKR1C3		AL691482.4	AL163636.2		AC093323.1		AL390066.2				KDM7A-DT					ZFAS1
AIMP1	AC133435.1		AIDAP1	AFDN		AGAP3	AKR7A2		AL731571.1	AL353622.1		AC093484.4		AL390198.1				KMT2E-AS1					ZNF426-DT
AIMP2	AC133528.1		AIFM1	AFF1		AGAP4	AKR7A3		AL731577.2	AL353743.1		AC093512.2		AL390719.2				LBX2-AS1					ZNF433-AS1
AIP	AC133552.2		AIFM2	AFF4		AGAP5	AKT1		AL732372.3	AL354714.2		AC093525.4		AL390728.6				LENG8-AS1					ZNF503-AS2
AJM1	AC134878.1		AIG1	AFG3L1P		AGAP6	AKT1S1		AL928654.4	AL354733.3		AC093525.6		AL391056.1				LIMD1-AS1					ZNF529-AS1
AJUBA	AC135048.4		AIMP1	AFG3L2		AGAP9	AKT2		AL928970.1	AL354743.2		AC093525.7		AL391121.1				LINC00115					ZNF687-AS1
AK1	AC135050.2		AIMP2	AFMID		AGBL5	AKTIP		ALAD	AL354836.1		AC093525.8		AL391244.2				LINC00174					ZNF793-AS1
AK2	AC135050.5		AIP	AFTPH		AGER	AL021578.1		ALAS1	AL355001.2		AC093525.9		AL391422.4				LINC00205
AK3	AC135050.6		AJM1	AGA		AGFG1	AL021707.6		ALCAM	AL355312.4		AC093536.1		AL391425.1				LINC00235
AK4	AC135050.7		AJUBA	AGAP1		AGFG2	AL021920.2		ALDH16A1	AL355353.2		AC093591.1		AL391834.2				LINC00239
AK4P1	AC135068.6		AK1	AGAP10P		AGGF1	AL022322.1		ALDH18A1	AL355802.1		AC093591.3		AL391988.1				LINC00265
AK6	AC135721.1		AK2	AGAP2-AS1		AGK	AL022328.1		ALDH1B1	AL355987.4		AC093599.2		AL392172.1				LINC00294
AKAP1	AC135983.3		AK3	AGAP3		AGL	AL022328.2		ALDH2	AL356488.2		AC093620.1		AL442125.1				LINC00324
AKAP10	AC136443.3		AK4	AGAP4		AGO1	AL023284.4		ALDH3A1	AL356740.1		AC093627.5		AL442125.2				LINC00339
AKAP11	AC136475.2		AK4P1	AGAP5		AGO2	AL031058.1		ALDH3A2	AL356740.2		AC093627.7		AL445222.2				LINC00342
AKAP13	AC136475.3		AK4P3	AGAP6		AGO3	AL031274.1		ALDH3B1	AL356740.3		AC093673.1		AL445524.1				LINC00511
AKAP17A	AC136632.1		AK6	AGAP9		AGO4	AL031282.2		ALDH4A1	AL357033.3		AC093752.1		AL450326.1				LINC00514
AKAP8	AC137834.1		AKAP1	AGBL5		AGPAT1	AL031587.5		ALDH5A1	AL357033.4		AC093827.4		AL450345.2				LINC00543
AKAP8L	AC137894.1		AKAP10	AGER		AGPAT2	AL031714.1		ALDH6A1	AL358113.1		AC093840.1		AL451042.2				LINC00622
AKAP9	AC137932.1		AKAP11	AGFG1		AGPAT3	AL031729.1		ALDH7A1	AL358472.4		AC093866.1		AL451050.2				LINC00623
AKIP1	AC137932.3		AKAP13	AGFG2		AGPAT5	AL031777.2		ALDH9A1	AL358472.6		AC093884.1		AL499602.1				LINC00641
AKIRIN1	AC138028.4		AKAP17A	AGGF1		AGPS	AL031963.3		ALDOA	AL359091.4		AC093909.1		AL512274.1				LINC00648
AKIRIN2	AC138035.1		AKAP8	AGK		AGRN	AL034430.1		ALDOC	AL359513.1		AC093909.6		AL512791.1				LINC00649
AKNA	AC138150.2		AKAP8L	AGL		AGTPBP1	AL035411.1		ALG1	AL359921.1		AC095057.3		AL513218.1				LINC00653
AKR1A1	AC138356.2		AKAP9	AGO1		AGTRAP	AL035461.3		ALG10	AL360181.2		AC096677.1		AL513327.1				LINC00659
AKR1B1	AC138392.1		AKIP1	AGO2		AHCTF1	AL035661.1		ALG11	AL360181.3		AC096887.2		AL513548.1				LINC00665
AKR1C2	AC138393.1		AKIRIN1	AGO3		AHCTF1P1	AL049629.2		ALG12	AL365181.3		AC096921.2		AL513550.1				LINC00680
AKR1C3	AC138393.3		AKIRIN2	AGO4		AHCY	AL049840.2		ALG13	AL365205.1		AC097263.1		AL583722.1				LINC00842
AKR7A2	AC138409.1		AKNA	AGPAT1		AHCYL1	AL049840.4		ALG1L	AL365330.1		AC097359.2		AL583810.1				LINC00847
AKR7A2P1	AC138409.2		AKR1A1	AGPAT2		AHCYL2	AL049840.5		ALG2	AL390039.1		AC097376.3		AL589986.2				LINC00852
AKT1	AC138696.2		AKR1B1	AGPAT3		AHDC1	AL049840.6		ALG3	AL390719.2		AC097382.3		AL590004.3				LINC00857
AKT1S1	AC138866.1		AKR7A2	AGPAT5		AHI1	AL049873.1		ALG5	AL390728.4		AC097448.1		AL590064.1				LINC00858
AKT2	AC138932.1		AKR7A2P1	AGPS		AHNAK	AL050331.1		ALG6	AL391058.1		AC097493.3		AL590560.3				LINC00863
AKTIP	AC138932.6		AKT1	AGR2		AHNAK2	AL050341.2		ALG8	AL391069.2		AC097639.1		AL590666.2				LINC00869
AL021578.1	AC138951.1		AKT1S1	AGR3		AHR	AL078587.2		ALG9	AL391121.1		AC097641.2		AL590705.1				LINC00888
AL021878.2	AC138969.1		AKT2	AGRN		AHSA1	AL078621.1		ALKBH1	AL391244.2		AC098484.3		AL590714.1				LINC00909
AL022238.4	AC139100.2		AKTIP	AGTPBP1		AHSA2P	AL096870.10		ALKBH2	AL391422.4		AC098484.4		AL591895.1				LINC00920
AL022328.3	AC139256.3		AL021578.1	AGTRAP		AIDA	AL096870.2		ALKBH3	AL391988.1		AC098487.1		AL592166.1				LINC00942
AL031009.1	AC139530.1		AL021707.6	AHCTF1		AIDAP1	AL109614.1		ALKBH4	AL392172.1		AC098582.1		AL592295.4				LINC00963
AL031058.1	AC139795.1		AL022328.1	AHCTF1P1		AIF1	AL109627.1		ALKBH5	AL445423.3		AC098591.3		AL596442.3				LINC00997
AL031118.1	AC139795.2		AL024508.1	AHCY		AIFM1	AL109811.2		ALKBH6	AL450405.1		AC098595.1		AL603756.1				LINC01001
AL031274.1	AC139887.2		AL031058.1	AHCYL1		AIFM2	AL109918.1		ALKBH7	AL450998.2		AC098614.2		AL606500.1				LINC01003
AL031587.5	AC141586.1		AL031123.3	AHCYL2		AIG1	AL117209.1		ALKBH8	AL451085.3		AC098934.1		AL606834.1				LINC01004
AL031670.1	AC142472.1		AL031274.1	AHDC1		AIMP1	AL117332.1		ALMS1	AL451165.2		AC098934.2		AL606970.1				LINC01006
AL031714.1	AC144548.1		AL031284.1	AHI1		AIMP2	AL117379.1		ALOX5	AL499602.1		AC099329.1		AL645608.2				LINC01011
AL031717.1	AC145207.5		AL031587.5	AHNAK		AIP	AL118506.1		ALPG	AL512274.1		AC099336.2		AL645608.7				LINC01023
AL031727.1	AC145207.7		AL031714.1	AHNAK2		AJM1	AL118516.1		ALPP	AL583856.1		AC099518.1		AL645608.8				LINC01089
AL031729.1	AC145207.9		AL031729.1	AHR		AJUBA	AL118558.3		ALS2	AL589666.1		AC099522.2		AL645933.3				LINC01106
AL031963.3	AC145285.6		AL031963.3	AHSA1		AK1	AL121594.1		ALS2CL	AL589743.1		AC099548.2		AL645933.4				LINC01123
AL034430.1	AC145423.3		AL034430.1	AHSA2P		AK2	AL121603.2		ALYREF	AL589880.1		AC099560.2		AL645933.5				LINC01124
AL035071.1	AC146944.1		AL035078.4	AIDA		AK3	AL121772.3		AMACR	AL590004.3		AC099778.1		AL662791.1				LINC01128
AL035411.1	AC146944.3		AL035411.1	AIDAP1		AK4	AL121820.2		AMBRA1	AL590064.1		AC100810.1		AL662797.2				LINC01137
AL035587.2	AC147651.1		AL035456.1	AIF1L		AK4P1	AL121832.2		AMD1	AL590666.2		AC100861.1		AL662884.3				LINC01138
AL035661.1	AC159540.2		AL035458.1	AIFM1		AK4P3	AL121832.3		AMDHD2	AL590705.1		AC102945.2		AL662890.1				LINC01145
AL049629.2	AC188616.1		AL035461.3	AIFM2		AK6	AL121845.3		AMER1	AL590714.1		AC102953.2		AL669830.2				LINC01176
AL049840.2	AC211486.6		AL035661.1	AIG1		AKAP1	AL121900.1		AMFR	AL590867.2		AC103691.1		AL671710.1				LINC01184
AL049840.4	AC232271.1		AL049629.2	AIMP1		AKAP10	AL122035.1		AMIGO2	AL591684.2		AC103957.2		AL671762.1				LINC01278
AL049840.5	AC233723.2		AL049840.2	AIMP2		AKAP11	AL122035.2		AMMECR1	AL591806.4		AC104024.2		AL691432.2				LINC01291
AL049840.6	AC233968.1		AL049840.4	AIP		AKAP13	AL122058.1		AMMECR1L	AL591895.1		AC104024.3		AL691482.4				LINC01311
AL049840.7	AC233992.3		AL049840.5	AJM1		AKAP17A	AL132639.2		AMN	AL596442.3		AC104066.5		AL731566.2				LINC01315
AL049844.2	AC234917.3		AL049840.6	AJUBA		AKAP5	AL132655.2		AMN1	AL604028.2		AC104447.1		AL731569.1				LINC01355
AL049873.1	AC239868.1		AL049844.2	AK1		AKAP8	AL132712.2		AMOTL1	AL606834.1		AC104452.1		AL731571.1				LINC01411
AL050331.1	AC241377.4		AL049873.1	AK2		AKAP8L	AL133215.2		AMOTL2	AL645929.1		AC104506.1		AL731577.2				LINC01521
AL050341.2	AC241585.1		AL050331.1	AK3		AKAP9	AL133268.1		AMPD2	AL645933.3		AC104532.1		AL772307.1				LINC01534
AL078587.2	AC241585.2		AL050341.2	AK4		AKIP1	AL133367.1		AMZ2	AL645933.5		AC104532.2		AL831711.1				LINC01547
AL078621.1	AC241952.2		AL078621.1	AK4P1		AKIRIN1	AL133517.1		AMZ2P1	AL662791.1		AC104563.1		AL844908.2				LINC01560
AL078621.3	AC242376.2		AL096828.3	AK4P3		AKIRIN2	AL135905.1		ANAPC1	AL662795.2		AC104581.4		AL928970.1				LINC01578
AL096870.10	AC243919.1		AL096870.10	AK6		AKNA	AL135905.2		ANAPC10	AL669831.1		AC104667.2		ALMS1-IT1				LINC01670
AL096870.2	AC243919.2		AL096870.2	AKAP1		AKR1A1	AL135925.1		ANAPC11	AL669918.1		AC104794.3		ANKRD10-IT1				LINC01709
AL109614.1	AC243960.2		AL109614.1	AKAP10		AKR1B1	AL135999.1		ANAPC13	AL671710.1		AC104841.1		AP000254.2				LINC01711
AL109627.1	AC244033.2		AL109627.1	AKAP11		AKR1B10	AL136295.1		ANAPC15	AL671762.1		AC104958.2		AP000525.1				LINC01770
AL109811.2	AC244090.1		AL109811.2	AKAP13		AKR7A2	AL136295.4		ANAPC16	AL691432.2		AC105036.3		AP000547.3				LINC01806
AL109918.1	AC244197.2		AL109918.1	AKAP17A		AKR7A2P1	AL136295.5		ANAPC2	AL691482.4		AC105052.2		AP000593.3				LINC01843
AL109955.1	AC244197.3		AL117332.1	AKAP8		AKR7A3	AL136295.6		ANAPC4	AL731571.1		AC105052.3		AP000640.1				LINC01963
AL117209.1	AC244502.1		AL118506.1	AKAP8L		AKT1	AL136295.7		ANAPC5	AL731577.2		AC105206.2		AP000692.1				LINC01978
AL117332.1	AC244517.5		AL118516.1	AKAP9		AKT1S1	AL137003.1		ANAPC7	AL732372.3		AC105219.1		AP000695.1				LINC01996
AL117379.1	AC244669.1		AL118558.3	AKIP1		AKT2	AL137058.2		ANG	AL773545.3		AC105339.2		AP000695.2				LINC02035
AL118506.1	AC245014.3		AL121594.1	AKIRIN1		AKTIP	AL137782.1		ANGEL1	AL844908.2		AC105942.1		AP000786.1				LINC02038
AL118516.1	AC245052.4		AL121603.2	AKIRIN2		AL021578.1	AL137785.1		ANGEL2	AL928654.1		AC106739.1		AP000851.1				LINC02210
AL121594.1	AC245060.4		AL121753.2	AKNA		AL021707.6	AL138479.2		ANK3	AL928654.4		AC106782.5		AP000866.6				LINC02256
AL121658.1	AC245060.7		AL121759.2	AKR1A1		AL021997.2	AL138724.2		ANKEF1	ALAD		AC106795.1		AP000894.4				LINC02298
AL121753.2	AC245100.2		AL121772.3	AKR1B1		AL022328.1	AL138752.2		ANKFY1	ALAS1		AC106820.3		AP001033.4				LINC02361
AL121759.2	AC245100.8		AL121832.2	AKR1B10		AL022328.2	AL138756.1		ANKH	ALCAM		AC106876.1		AP001062.1				LINC02381
AL121761.1	AC245140.2		AL121845.3	AKR1C3		AL023803.2	AL138966.2		ANKHD1	ALDH16A1		AC106886.2		AP001160.1				LINC02568
AL121772.3	AC245297.4		AL121900.1	AKR7A2		AL031009.1	AL139011.2		ANKHD1-EIF4EBP3	ALDH18A1		AC106886.5		AP001160.3				LINC02575
AL121832.2	AC245407.2		AL122035.1	AKR7A2P1		AL031058.1	AL139095.2		ANKIB1	ALDH1B1		AC106886.6		AP001267.1				LINC02604
AL121845.3	AC245884.1		AL122035.2	AKR7A3		AL031274.1	AL139246.5		ANKLE2	ALDH2		AC107032.1		AP001412.1				LINC02747
AL121900.1	AC245884.3		AL132655.2	AKT1		AL031587.5	AL139287.1		ANKMY1	ALDH3A1		AC107068.1		AP001453.2				LINC02802
AL121906.2	AC245884.8		AL132780.1	AKT1S1		AL031600.1	AL139300.1		ANKMY2	ALDH3A2		AC107075.1		AP001453.4				LINC02820
AL132655.2	AC245884.9		AL133260.1	AKT2		AL031670.1	AL139349.1		ANKRA2	ALDH3B1		AC107081.5		AP001505.1				LINC02875
AL132780.1	AC246787.1		AL133268.1	AKTIP		AL031708.1	AL139384.2		ANKRD1	ALDH4A1		AC107373.2		AP001527.2				LLPH-DT
AL133215.2	AC253536.3		AL133338.1	AL021578.1		AL031714.1	AL157400.5		ANKRD10	ALDH5A1		AC107375.1		AP001625.2				LMNTD2-AS1
AL133243.2	AC253536.6		AL133346.1	AL021707.6		AL031729.1	AL157935.3		ANKRD11	ALDH6A1		AC107871.1		AP001816.1				LOXL1-AS1
AL133260.1	AC253572.1		AL133477.1	AL021920.2		AL031963.3	AL158050.1		ANKRD12	ALDH7A1		AC107959.4		AP001931.2				LPP-AS2
AL133268.1	AC254562.1		AL135905.1	AL021997.2		AL034430.1	AL158206.1		ANKRD13A	ALDH9A1		AC108010.1		AP002360.2				MAFG-DT
AL133338.1	ACAA1		AL135905.2	AL022322.1		AL035411.1	AL158211.5		ANKRD13B	ALDOA		AC108134.1		AP002381.2				MALAT1
AL133346.1	ACACA		AL135925.1	AL023284.4		AL035456.1	AL158212.3		ANKRD13C	ALDOC		AC108449.2		AP002387.2				MAN1B1-DT
AL133352.1	ACACB		AL135999.1	AL023803.2		AL035458.1	AL158801.6		ANKRD13D	ALG1		AC108488.2		AP002478.1				MAP3K14-AS1
AL133477.1	ACAD10		AL136040.1	AL031058.1		AL035461.3	AL160006.1		ANKRD17	ALG10		AC108488.3		AP002490.1				MAPKAPK5-AS1
AL135905.2	ACAD11		AL136162.1	AL031123.3		AL035661.1	AL160408.2		ANKRD20A5P	ALG10B		AC108673.2		AP002807.1				MATN1-AS1
AL135925.1	ACAD8		AL136295.1	AL031274.1		AL035661.2	AL161421.1		ANKRD26	ALG11		AC108673.3		AP002840.2				MCF2L-AS1
AL135999.1	ACAD9		AL136295.5	AL031282.2		AL049629.2	AL161431.1		ANKRD27	ALG12		AC108704.2		AP003065.2				MCM3AP-AS1
AL136295.1	ACADL		AL136295.6	AL031587.5		AL049779.2	AL161669.3		ANKRD28	ALG13		AC108860.2		AP003307.2				MELTF-AS1
AL136295.5	ACADM		AL136295.7	AL031714.1		AL049795.2	AL161729.1		ANKRD36	ALG14		AC109322.1		AP003352.1				MHENCR
AL136295.6	ACADS		AL137003.1	AL031729.1		AL049840.2	AL161772.1		ANKRD36B	ALG2		AC109326.1		AP003392.1				MINCR
AL136295.7	ACADSB		AL137058.2	AL031777.2		AL049840.4	AL161787.1		ANKRD36C	ALG3		AC109460.2		AP003419.3				MIR181A2HG
AL137782.1	ACADVL		AL138689.1	AL031985.3		AL049840.5	AL162151.2		ANKRD39	ALG5		AC109460.3		AP003498.3				MIR193BHG
AL137800.1	ACAP1		AL138724.2	AL034430.1		AL049840.6	AL162258.1		ANKRD40	ALG6		AC110079.1		AP003559.1				MIR194-2HG
AL138478.1	ACAP2		AL138752.2	AL035078.4		AL049840.7	AL162377.1		ANKRD42	ALG8		AC110285.2		AP003900.1				MIR200CHG
AL138689.1	ACAP3		AL138789.1	AL035411.1		AL049844.2	AL162581.1		ANKRD46	ALG9		AC110285.6		AP005212.4				MIR205HG
AL138752.2	ACAT1		AL138966.2	AL035458.1		AL049873.1	AL162595.1		ANKRD49	ALKBH1		AC110611.2		AP005233.2				MIR210HG
AL138789.1	ACAT2		AL139011.2	AL035461.3		AL050331.1	AL163636.2		ANKRD50	ALKBH2		AC110994.3		AP005242.1				MIR222HG
AL138885.3	ACBD3		AL139095.2	AL035587.2		AL050341.2	AL353622.1		ANKRD52	ALKBH3		AC112128.1		AP005329.2				MIR22HG
AL139011.2	ACBD4		AL139246.5	AL035661.1		AL078621.1	AL353625.1		ANKRD54	ALKBH4		AC112191.2		AP005329.3				MIR31HG
AL139095.2	ACBD5		AL139287.1	AL049629.2		AL096870.10	AL353743.1		ANKRD61	ALKBH5		AC112220.2		AP005482.4				MIR34AHG
AL139095.5	ACBD6		AL139289.1	AL049840.2		AL096870.2	AL354714.2		ANKRD9	ALKBH6		AC112255.1		AP005899.1				MIR3648-1
AL139246.5	ACBD7		AL139300.1	AL049840.4		AL109614.1	AL354733.3		ANKS1A	ALKBH7		AC112497.2		AP006222.2				MIR3648-2
AL139287.1	ACCS		AL139352.1	AL049840.5		AL109627.1	AL354743.2		ANKS3	ALKBH8		AC112777.1		AP006621.3				MIR3936HG
AL139289.1	ACD		AL139353.1	AL049840.6		AL109811.2	AL354836.1		ANKS6	ALMS1		AC112907.3		AP006621.4				MIR4453HG
AL139300.1	ACER2		AL157400.5	AL049873.1		AL109918.1	AL354953.1		ANKZF1	ALS2		AC113191.1		AP006623.1				MIR600HG
AL139349.1	ACER3		AL157935.3	AL050331.1		AL117209.1	AL355001.2		ANLN	ALS2CL		AC113404.3		AP4B1-AS1				MIRLET7A1HG
AL139407.1	ACIN1		AL158050.1	AL050341.2		AL117332.1	AL355032.1		ANO1	ALYREF		AC113410.5		APCDD1L-DT				MIRLET7BHG
AL139423.1	ACLY		AL158206.1	AL078587.2		AL117379.1	AL355312.4		ANO10	AMACR		AC113935.1		APTR				MMP25-AS1
AL157394.3	ACO1		AL158212.3	AL078621.1		AL118506.1	AL355353.2		ANO6	AMBRA1		AC114271.1		ARAP1-AS2				MNX1-AS1
AL157400.5	ACO2		AL158801.6	AL078621.3		AL118516.1	AL355802.1		ANO8	AMD1		AC114291.1		ARHGAP5-AS1				MRPL20-AS1
AL157838.1	ACOT11		AL160006.1	AL096870.10		AL118558.3	AL355987.4		ANO9	AMDHD2		AC114488.1		ARRDC1-AS1				MRPL23-AS1
AL157935.3	ACOT13		AL160408.2	AL096870.2		AL121594.1	AL356488.2		ANP32A	AMER1		AC114490.1		ASB16-AS1				MUC20-OT1
AL158050.1	ACOT7		AL161421.1	AL109614.1		AL121658.1	AL356740.1		ANP32B	AMFR		AC114490.2		ASH1L-AS1				MZF1-AS1
AL158196.1	ACOT8		AL161431.1	AL109627.1		AL121753.2	AL356740.2		ANP32E	AMIGO2		AC114495.2		ASMTL-AS1				N4BP2L2-IT2
AL158206.1	ACOT9		AL161669.3	AL109811.2		AL121759.2	AL356740.3		ANTKMT	AMMECR1		AC114546.3		ATP2A1-AS1				NAPA-AS1
AL158212.3	ACOX1		AL161772.1	AL109918.1		AL121761.1	AL357033.3		ANXA1	AMMECR1L		AC115223.1		ATP6V1G2-DDX39B				NBR2
AL158801.6	ACOX3		AL161787.1	AL117332.1		AL121832.2	AL357033.4		ANXA11	AMN		AC115618.1		ATXN1-AS1				NDUFA6-DT
AL160006.1	ACP1		AL162151.2	AL117379.1		AL121832.3	AL358113.1		ANXA2	AMN1		AC115837.1		AUXG01000058.1				NEAT1
AL160408.2	ACP2		AL162258.1	AL118506.1		AL121845.3	AL358472.3		ANXA2P1	AMOT		AC116158.1		BACE1-AS				NFYC-AS1
AL161421.1	ACP6		AL162581.1	AL118516.1		AL121900.1	AL358472.4		ANXA2P2	AMOTL1		AC116158.3		BAIAP2-DT				NIPBL-DT
AL161431.1	ACSF2		AL162595.1	AL118558.3		AL122035.1	AL358472.6		ANXA3	AMOTL2		AC116317.1		BBOX1-AS1				NNT-AS1
AL161669.3	ACSF3		AL353138.1	AL121594.1		AL122035.2	AL359091.4		ANXA4	AMPD2		AC116347.1		BCYRN1				NOP14-AS1
AL161787.1	ACSL1		AL353150.1	AL121603.2		AL132639.2	AL359258.2		ANXA7	AMZ2		AC116351.2		BLACAT1				NORAD
AL162151.2	ACSL3		AL353743.1	AL121772.3		AL132655.1	AL359513.1		ANXA9	AMZ2P1		AC116366.3		BOLA3-AS1				NPTN-IT1
AL162231.2	ACSL4		AL353748.3	AL121820.2		AL132655.2	AL359921.1		AOPEP	ANAPC1		AC116533.1		BTG3-AS1				NRAV
AL162274.2	ACSL5		AL353807.5	AL121829.2		AL132780.1	AL359921.2		AP000295.1	ANAPC10		AC116562.3		BX470102.1				NUP50-DT
AL162581.1	ACSM3		AL354714.2	AL121832.2		AL133215.2	AL360012.1		AP000525.1	ANAPC11		AC116913.1		BX537318.1				NUTM2B-AS1
AL162595.1	ACSS2		AL354733.3	AL121832.3		AL133260.1	AL360181.2		AP000648.4	ANAPC13		AC117378.1		BX539320.1				OIP5-AS1
AL353150.1	ACTA2		AL354743.2	AL121845.3		AL133268.1	AL360181.3		AP000936.3	ANAPC15		AC117382.1		BX842570.1				OTUD6B-AS1
AL353743.1	ACTB		AL354836.1	AL121900.1		AL133338.1	AL365181.3		AP000944.5	ANAPC16		AC117503.4		C1orf220				PAN3-AS1
AL354714.2	ACTG1		AL354872.1	AL121944.2		AL133346.1	AL365205.1		AP001000.1	ANAPC2		AC118281.1		C1QTNF1-AS1				PANK2-AS1
AL354733.3	ACTG1P20		AL355001.2	AL122035.1		AL133367.1	AL365330.1		AP001324.1	ANAPC4		AC118344.1		C1RL-AS1				PARTICL
AL354836.1	ACTG1P3		AL355032.1	AL122035.2		AL133406.2	AL390039.1		AP001453.4	ANAPC5		AC118344.4		C2CD4D-AS1				PAXIP1-AS1
AL355075.6	ACTL6A		AL355075.6	AL122058.1		AL133477.1	AL390719.2		AP001505.1	ANAPC7		AC118549.1		C5orf66				PAXIP1-AS2
AL355310.2	ACTL8		AL355312.4	AL132639.2		AL133499.1	AL390728.4		AP001527.2	ANG		AC118553.2		C6orf99				PCAT14
AL355312.4	ACTN1		AL355353.2	AL132655.2		AL135905.1	AL391058.1		AP001816.1	ANGEL1		AC119403.1		C8orf31				PCAT7
AL355353.2	ACTN4		AL355802.1	AL132712.2		AL135905.2	AL391069.2		AP001931.2	ANGEL2		AC119427.1		C8orf44				PCBP2-OT1
AL355802.1	ACTR10		AL355802.3	AL132780.1		AL135925.1	AL391121.1		AP002360.2	ANK3		AC119751.3		CAPN10-DT				PCCA-DT
AL355802.3	ACTR1A		AL355916.1	AL133215.2		AL135999.1	AL391244.2		AP002387.2	ANKEF1		AC120057.2		CARD8-AS1				PDCD4-AS1
AL355987.4	ACTR1B		AL355987.4	AL133268.1		AL136295.1	AL391422.4		AP002784.2	ANKFY1		AC120057.3		CASC19				PINK1-AS
AL355999.1	ACTR2		AL355999.1	AL133367.1		AL136295.5	AL391988.1		AP002990.1	ANKH		AC120114.1		CASC8				PITPNA-AS1
AL356488.2	ACTR3		AL356740.3	AL133517.1		AL136295.6	AL392172.1		AP003307.2	ANKHD1		AC120114.3		CASC9				PLAC4
AL356740.3	ACTR3B		AL356968.2	AL135905.1		AL136295.7	AL445423.3		AP003352.1	ANKHD1-EIF4EBP3		AC120114.4		CBR3-AS1				PLBD1-AS1
AL356968.2	ACTR3C		AL357033.3	AL135905.2		AL136968.2	AL450124.1		AP003392.1	ANKIB1		AC121338.2		CCDC183-AS1				PPP1R14B-AS1
AL357033.2	ACTR5		AL357033.4	AL135925.1		AL137003.1	AL450405.1		AP003392.2	ANKLE2		AC122129.1		CCDC18-AS1				PPP1R26-AS1
AL357033.3	ACTR6		AL358113.1	AL135999.1		AL137058.2	AL450998.2		AP003419.1	ANKMY1		AC122688.3		CCDC84-DT				PRKCZ-AS1
AL357033.4	ACTR8		AL358472.2	AL136040.1		AL137129.1	AL451042.2		AP003900.1	ANKMY2		AC122718.1		CD2BP2-DT				PRR34-AS1
AL358113.1	ACVR1		AL358472.3	AL136116.3		AL137782.1	AL451085.3		AP005329.3	ANKRA2		AC123768.4		CDK6-AS1				PRR7-AS1
AL358472.2	ACVR1B		AL358472.4	AL136295.1		AL138479.2	AL451165.2		AP005899.1	ANKRD1		AC124016.2		CEBPA-DT				PRRT3-AS1
AL358472.6	ACVR2A		AL358472.6	AL136295.4		AL138689.1	AL499602.1		AP006621.3	ANKRD10		AC124067.2		CEBPB-AS1				PSMA3-AS1
AL359091.4	ACVR2B		AL359091.4	AL136295.5		AL138752.2	AL512274.1		AP006621.4	ANKRD11		AC124067.4		CECR7				PSMG3-AS1
AL359513.1	ACY1		AL359921.1	AL136295.6		AL138789.1	AL583722.1		AP1AR	ANKRD12		AC124068.1		CERS6-AS1				PSORS1C3
AL359921.1	ACYP1		AL360012.1	AL136295.7		AL139011.1	AL583856.1		AP1B1	ANKRD13A		AC124248.1		CHKB-DT				PTOV1-AS1
AL359922.2	ACYP2		AL360181.2	AL136968.2		AL139011.2	AL589666.1		AP1G1	ANKRD13B		AC124283.3		CHROMR				PTOV1-AS2
AL360012.1	ADA		AL360181.3	AL137003.1		AL139095.2	AL589743.1		AP1G2	ANKRD13C		AC124319.1		CIRBP-AS1				PVT1
AL360181.2	ADAL		AL365181.3	AL137058.2		AL139246.5	AL589880.1		AP1M1	ANKRD13D		AC124944.2		CKMT2-AS1				PXN-AS1
AL365181.3	ADAM10		AL365205.1	AL137785.1		AL139287.1	AL590004.3		AP1M2	ANKRD16		AC124947.2		COA6-AS1				RAB11B-AS1
AL365205.1	ADAM15		AL365217.1	AL138479.2		AL139289.1	AL590064.1		AP1S1	ANKRD17		AC125232.1		COLCA1				RAB30-DT
AL365330.1	ADAM17		AL365330.1	AL138724.2		AL139300.1	AL590666.2		AP1S2	ANKRD26		AC125257.1		COX10-AS1				RAB4B-EGLN2
AL390039.1	ADAM1A		AL390039.1	AL138752.2		AL139349.1	AL590705.1		AP1S3	ANKRD27		AC125494.1		CRIM1-DT				RAD51-AS1
AL390719.1	ADAM8		AL390719.1	AL138756.1		AL139352.1	AL590714.1		AP2A1	ANKRD28		AC125611.3		CTBP1-AS				RARA-AS1
AL390719.2	ADAM9		AL390719.2	AL138966.2		AL139353.1	AL590867.2		AP2A2	ANKRD36		AC125807.1		CTBP1-DT				RBM12B-AS1
AL390728.4	ADAMTS13		AL390728.4	AL139011.2		AL157400.5	AL591684.2		AP2B1	ANKRD36B		AC125807.2		CU633906.2				RBM5-AS1
AL391058.1	ADAMTS14		AL391058.1	AL139095.2		AL157935.3	AL591806.4		AP2M1	ANKRD36C		AC126283.2		CU634019.6				RHPN1-AS1
AL391121.1	ADAMTS6		AL391121.1	AL139246.5		AL158050.1	AL591895.1		AP2S1	ANKRD37		AC126389.1		CU638689.5				RMRP
AL391244.2	ADAMTSL2		AL391244.2	AL139287.1		AL158206.1	AL592295.4		AP3B1	ANKRD39		AC126407.1		CYMP-AS1				RN7SK
AL391422.4	ADAMTSL5		AL391422.4	AL139289.1		AL158211.5	AL596442.3		AP3D1	ANKRD40		AC126474.2		CYTOR				RN7SL1
AL391425.1	ADAP1		AL391425.1	AL139300.1		AL158212.3	AL604028.2		AP3M1	ANKRD42		AC126755.1		DANCR				RNASEH1-AS1
AL391834.2	ADAR		AL391988.1	AL139349.1		AL158801.6	AL606834.1		AP3M2	ANKRD46		AC126755.3		DBF4B				RNF139-AS1
AL392172.1	ADARB1		AL392172.1	AL139384.2		AL160006.1	AL645929.1		AP3S1	ANKRD49		AC127024.2		DBH-AS1				RNF213-AS1
AL441992.2	ADAT1		AL441992.2	AL157400.5		AL160408.2	AL645933.3		AP3S2	ANKRD50		AC127024.5		DCST1-AS1				RPARP-AS1
AL441992.3	ADAT2		AL442125.1	AL157935.3		AL161421.1	AL645933.5		AP4B1	ANKRD52		AC127496.7		DDN-AS1				RUSC1-AS1
AL442125.1	ADAT3		AL445423.3	AL158050.1		AL161431.1	AL662791.1		AP4E1	ANKRD54		AC127502.1		DGCR11				SBNO1-AS1
AL442125.2	ADCK1		AL445524.1	AL158206.1		AL161669.3	AL662795.2		AP4M1	ANKRD9		AC127502.2		DGCR5				SCAMP1-AS1
AL445423.3	ADCK2		AL450405.1	AL158212.3		AL161772.1	AL669831.1		AP5B1	ANKS1A		AC127521.1		DGUOK-AS1				SCARNA9
AL445524.1	ADCK5		AL450998.2	AL158801.6		AL161787.1	AL669918.1		AP5M1	ANKS3		AC127526.4		DHRS4-AS1				SEMA3F-AS1
AL450405.1	ADCY3		AL451085.3	AL160006.1		AL161891.1	AL671710.1		AP5S1	ANKS6		AC127526.5		DLEU1				SERTAD4-AS1
AL450998.2	ADCY6		AL499602.1	AL160408.2		AL162151.2	AL671762.1		AP5Z1	ANKZF1		AC128688.1		DLEU2				SH3BP5-AS1
AL451007.1	ADCY6-DT		AL512274.1	AL161421.1		AL162258.2	AL691432.2		APAF1	ANLN		AC129492.3		DLGAP1-AS1				SH3PXD2A-AS1
AL451042.2	ADCY7		AL512785.2	AL161669.3		AL162377.1	AL691482.4		APBA3	ANO1		AC129507.2		DLGAP1-AS2				SLC16A1-AS1
AL451050.2	ADCY9		AL512844.1	AL161729.1		AL162581.1	AL731571.1		APBB2	ANO10		AC129926.1		DM1-AS				SLC25A21-AS1
AL451085.3	ADD1		AL513175.2	AL161772.1		AL162595.1	AL731577.2		APBB3	ANO6		AC130304.1		DNAAF4-CCPG1				SLC25A25-AS1
AL451165.2	ADD3		AL583856.1	AL161787.1		AL353150.1	AL732372.3		APC	ANO8		AC130456.2		DNAJC3-DT				SLC9A3-AS1
AL499602.1	ADGRA3		AL589666.1	AL162151.2		AL353622.1	AL773545.3		APEH	ANO9		AC130456.7		DOCK9-DT				SLCO4A1-AS1
AL512274.1	ADGRE5		AL589743.1	AL162258.1		AL353625.1	AL844908.2		APEX1	ANP32A		AC130689.1		EIF3J-DT				SLX1A-SULT1A3
AL512356.2	ADGRG1		AL590004.3	AL162258.2		AL353743.1	AL928654.1		APEX2	ANP32B		AC131009.3		ELF3-AS1				SLX1B-SULT1A4
AL512785.2	ADGRG6		AL590064.1	AL162377.1		AL353807.5	AL928654.4		APH1A	ANP32E		AC131009.4		ELFN1-AS1				SMARCA5-AS1
AL512791.1	ADGRL1		AL590617.2	AL162581.1		AL354714.2	ALAD		API5	ANTKMT		AC131097.1		ELOA-AS1				SNHG1
AL513175.2	ADH5		AL590666.2	AL162595.1		AL354733.3	ALAS1		APIP	ANXA1		AC131097.2		EMC3-AS1				SNHG10
AL583856.1	ADH5P4		AL590705.1	AL163636.2		AL354836.1	ALCAM		APLP1	ANXA11		AC131212.3		EML2-AS1				SNHG11
AL589182.2	ADI1		AL590714.1	AL353583.1		AL355001.2	ALDH16A1		APLP2	ANXA2		AC131235.2		EMSLR				SNHG12
AL589666.1	ADIPOR1		AL590867.2	AL353622.1		AL355032.1	ALDH18A1		APMAP	ANXA2P1		AC131392.1		ENTPD1-AS1				SNHG15
AL589743.1	ADIPOR2		AL591684.2	AL353743.1		AL355075.6	ALDH1B1		APOBEC3B	ANXA2P2		AC131649.2		EPB41L4A-AS1				SNHG16
AL589880.1	ADIRF		AL591806.4	AL353748.3		AL355312.4	ALDH2		APOBEC3C	ANXA3		AC132008.2		ERICD				SNHG17
AL590004.3	ADIRF-AS1		AL591895.1	AL353759.1		AL355802.1	ALDH3A1		APOBEC3F	ANXA4		AC132192.2		ERVK13-1				SNHG18
AL590062.1	ADK		AL596087.1	AL354707.1		AL355802.3	ALDH3A2		APOBEC3H	ANXA6		AC132812.1		ETV5-AS1				SNHG19
AL590617.2	ADM5		AL596442.3	AL354714.2		AL355916.1	ALDH3B1		APOC1	ANXA7		AC132872.1		EXOC3-AS1				SNHG20
AL590627.1	ADNP		AL606834.1	AL354733.3		AL355987.4	ALDH4A1		APOD	ANXA9		AC132872.3		FAM111A-DT				SNHG21
AL590666.2	ADNP2		AL627230.1	AL354743.2		AL355999.1	ALDH5A1		APOL2	AOC1		AC132872.4		FAM13A-AS1				SNHG22
AL590705.1	ADNP-AS1		AL645608.7	AL354836.1		AL356299.3	ALDH6A1		APOO	AOPEP		AC132938.4		FAM198B-AS1				SNHG25
AL590714.1	ADO		AL645608.8	AL354953.1		AL356740.3	ALDH7A1		APOOL	AP000295.1		AC132938.6		FAM225A				SNHG26
AL590762.1	ADORA2B		AL645929.1	AL354993.2		AL356968.2	ALDH9A1		APP	AP000525.1		AC133435.1		FAM225B				SNHG29
AL590867.2	ADPGK		AL645933.3	AL355001.2		AL357033.3	ALDOA		APPBP2	AP000695.1		AC133528.1		FBXL19-AS1				SNHG3
AL591684.2	ADPRM		AL645933.5	AL355032.1		AL357033.4	ALDOB		APPL1	AP000786.1		AC133552.2		FEZF1-AS1				SNHG30
AL591806.4	ADPRS		AL662791.1	AL355312.4		AL358113.1	ALDOC		APPL2	AP000936.3		AC133644.2		FGD5-AS1				SNHG32
AL591895.1	ADRB1		AL662797.2	AL355353.2		AL358472.2	ALG1		APRT	AP000944.5		AC134878.1		FIRRE				SNHG4
AL592166.1	ADRM1		AL662899.4	AL355802.1		AL358472.3	ALG10		APTR	AP001000.1		AC135048.4		FLG-AS1				SNHG5
AL596442.3	ADSL		AL669831.1	AL355987.4		AL358472.4	ALG10B		APTX	AP001062.1		AC135050.2		FLNB-AS1				SNHG6
AL603750.1	ADSS2		AL669918.1	AL356488.2		AL358472.6	ALG11		AQP3	AP001107.9		AC135050.5		FLVCR1-DT				SNHG7
AL603756.1	AEBP2		AL671710.1	AL356488.3		AL359091.4	ALG12		AQR	AP001160.3		AC135050.6		FOXCUT				SNHG8
AL604028.2	AEN		AL671762.1	AL356740.1		AL359921.1	ALG13		ARAF	AP001324.1		AC135050.7		FOXD2-AS1				SNHG9
AL606500.1	AF001548.2		AL691432.2	AL356740.2		AL359922.2	ALG14		ARAP1	AP001372.2		AC135068.6		FOXN3-AS1				SOCS2-AS1
AL606834.1	AF111169.1		AL691482.4	AL356740.3		AL360181.2	ALG1L		ARAP2	AP001453.5		AC135721.1		FOXP4-AS1				SPACA6P-AS
AL627230.1	AF117829.1		AL731571.1	AL356968.2		AL360181.3	ALG2		ARCN1	AP001505.1		AC135977.1		FP236383.3				SPAG5-AS1
AL645608.7	AF129075.4		AL731577.2	AL357033.3		AL365181.3	ALG3		AREL1	AP001527.2		AC135983.3		FP236383.4				SPINT1-AS1
AL645608.8	AFAP1		AL732372.3	AL357033.4		AL365205.1	ALG5		ARF1	AP001816.1		AC136443.3		FP236383.5				SREBF2-AS1
AL645933.3	AFAP1-AS1		AL844908.2	AL358113.1		AL365330.1	ALG6		ARF3	AP001931.2		AC136475.10		FP671120.7				ST20-AS1
AL645933.4	AFDN		AL928654.1	AL358472.4		AL390039.1	ALG8		ARF4	AP002360.2		AC136475.2		FP671120.8				ST7-AS1
AL645933.5	AFF1		AL928654.4	AL358472.6		AL390719.1	ALG9		ARF5	AP002784.2		AC136475.3		FTX				STAG3L5P-PVRIG2P-PILRB
AL662791.1	AFF4		AL928970.1	AL359091.4		AL390719.2	ALKBH1		ARF6	AP002990.1		AC136475.7		FUT8-AS1				STARD7-AS1
AL662797.2	AFG3L1P		ALAD	AL359258.2		AL390728.4	ALKBH2		ARFGAP1	AP003307.2		AC136632.1		GABPB1-AS1				SVIL-AS1
AL662884.3	AFG3L2		ALAS1	AL359513.1		AL391058.1	ALKBH3		ARFGAP2	AP003352.1		AC137630.1		GARS1-DT				TAPBPL
AL662890.1	AFMID		ALCAM	AL359921.1		AL391121.1	ALKBH4		ARFGAP3	AP003392.1		AC137834.1		GAS5				TAPT1-AS1
AL663070.2	AFTPH		ALDH16A1	AL360012.1		AL391244.2	ALKBH5		ARFGEF1	AP003392.2		AC137894.1		GAS5-AS1				TFAP2A-AS1
AL669830.2	AGA		ALDH18A1	AL360181.2		AL391422.4	ALKBH6		ARFGEF2	AP003419.1		AC137932.1		GAS6-AS1				THAP7-AS1
AL669831.1	AGAP1		ALDH1B1	AL360181.3		AL391425.1	ALKBH7		ARFGEF3	AP003498.3		AC137932.3		GAS6-DT				THAP9-AS1
AL669918.1	AGAP10P		ALDH2	AL365181.3		AL391988.1	ALKBH8		ARFIP1	AP003900.1		AC138028.4		GAS8-AS1				THUMPD3-AS1
AL671710.1	AGAP2-AS1		ALDH3A1	AL365205.1		AL392172.1	ALMS1		ARFIP2	AP005329.3		AC138035.1		GASAL1				TMED2-DT
AL671762.1	AGAP3		ALDH3A2	AL365330.1		AL441992.2	ALOX5		ARFRP1	AP006621.3		AC138150.2		GATA6-AS1				TMEM147-AS1
AL691432.1	AGAP4		ALDH3B1	AL390039.1		AL442125.1	ALS2		ARG2	AP006621.4		AC138356.2		GCC2-AS1				TMEM202-AS1
AL691432.2	AGAP5		ALDH4A1	AL390198.1		AL445423.3	ALS2CL		ARGLU1	AP1AR		AC138392.1		GPRC5D-AS1				TMEM44-AS1
AL691442.2	AGAP6		ALDH5A1	AL390198.2		AL445524.1	ALYREF		ARHGAP1	AP1B1		AC138393.1		H19				TMEM51-AS1
AL691482.4	AGAP7P		ALDH6A1	AL390719.2		AL450405.1	AMACR		ARHGAP10	AP1G1		AC138393.3		HCG11				TMPO-AS1
AL731566.2	AGAP9		ALDH7A1	AL390728.4		AL451085.3	AMBRA1		ARHGAP11A	AP1G2		AC138409.1		HCG15				TNRC6C-AS1
AL731571.1	AGBL5		ALDH9A1	AL391058.1		AL499602.1	AMD1		ARHGAP11B	AP1M1		AC138409.2		HCG18				TOLLIP-AS1
AL731577.2	AGER		ALDOA	AL391069.2		AL512274.1	AMDHD2		ARHGAP12	AP1M2		AC138696.2		HCP5				TONSL-AS1
AL732372.3	AGFG1		ALDOC	AL391121.1		AL512785.2	AMER1		ARHGAP17	AP1S1		AC138811.2		HDAC4-AS1				TP53TG1
AL772307.1	AGFG2		ALG1	AL391244.2		AL513175.2	AMFR		ARHGAP18	AP1S2		AC138866.1		HECW2-AS1				TPM1-AS
AL928654.4	AGGF1		ALG10	AL391422.4		AL513497.1	AMIGO2		ARHGAP19	AP1S3		AC138866.2		HEIH				TPM3P9
AL928970.1	AGK		ALG10B	AL391988.1		AL583832.1	AMMECR1		ARHGAP21	AP2A1		AC138932.1		HMGA2-AS1				TPT1-AS1
ALAD	AGL		ALG11	AL392172.1		AL583856.1	AMMECR1L		ARHGAP23	AP2A2		AC138932.6		HNF1A-AS1				TRIM52-AS1
ALAS1	AGO1		ALG12	AL441992.2		AL589182.3	AMN		ARHGAP26	AP2B1		AC138951.1		HOXB-AS3				TSPEAR-AS1
ALCAM	AGO2		ALG13	AL445363.3		AL589666.1	AMN1		ARHGAP27	AP2M1		AC138956.2		HOXC-AS1				TSPEAR-AS2
ALDH16A1	AGO3		ALG1L	AL445423.3		AL589743.1	AMOT		ARHGAP27P1-BPTFP1-KPNA2P3	AP2S1		AC138969.1		HOXC-AS2				TSPOAP1-AS1
ALDH18A1	AGO4		ALG2	AL450124.1		AL589986.2	AMOTL1		ARHGAP29	AP3B1		AC139100.2		IBA57-DT				TTC28-AS1
ALDH1B1	AGPAT1		ALG3	AL450345.2		AL590004.3	AMOTL2		ARHGAP32	AP3D1		AC139149.1		IDH1-AS1				TUG1
ALDH2	AGPAT2		ALG5	AL450405.1		AL590064.1	AMPD2		ARHGAP33	AP3M1		AC139256.3		IDI2-AS1				U47924.2
ALDH3A1	AGPAT3		ALG6	AL450998.2		AL590617.2	AMZ2		ARHGAP35	AP3M2		AC139530.1		IER3-AS1				U73166.1
ALDH3A2	AGPAT5		ALG8	AL451085.3		AL590666.2	AMZ2P1		ARHGAP39	AP3S1		AC139530.2		IGFL2-AS1				UBA6-AS1
ALDH3B1	AGPS		ALG9	AL451165.2		AL590705.1	ANAPC1		ARHGAP42	AP3S2		AC139795.1		IL10RB-DT				UBL7-AS1
ALDH4A1	AGR2		ALKBH1	AL499602.1		AL590714.1	ANAPC10		ARHGAP44	AP4B1		AC139795.2		ILF3-DT				UCA1
ALDH5A1	AGRN		ALKBH2	AL512274.1		AL590867.2	ANAPC11		ARHGAP45	AP4E1		AC139887.2		INE1				UCKL1-AS1
ALDH6A1	AGTPBP1		ALKBH3	AL512844.1		AL591684.2	ANAPC13		ARHGAP5	AP4M1		AC140479.2		IPO9-AS1				URB1-AS1
ALDH7A1	AGTRAP		ALKBH4	AL583856.1		AL591806.4	ANAPC15		ARHGAP5-AS1	AP4S1		AC140479.4		ITGB2-AS1				USP27X-AS1
ALDH9A1	AHCTF1		ALKBH5	AL589182.2		AL591895.1	ANAPC16		ARHGAP8	AP5B1		AC141586.1		JAKMIP2-AS1				USP46-AS1
ALDOA	AHCTF1P1		ALKBH6	AL589666.1		AL596087.1	ANAPC2		ARHGDIA	AP5M1		AC142472.1		JMJD1C-AS1				VASH1-AS1
ALDOC	AHCY		ALKBH7	AL589743.1		AL596442.3	ANAPC4		ARHGEF1	AP5S1		AC144548.1		JPX				VIM-AS1
ALG1	AHCYL1		ALKBH8	AL589880.1		AL606500.1	ANAPC5		ARHGEF10L	AP5Z1		AC144652.1		KC877982.1				VPS9D1-AS1
ALG10	AHCYL2		ALMS1	AL590004.3		AL606834.1	ANAPC7		ARHGEF11	APAF1		AC145124.1		KCNQ1OT1				WAC-AS1
ALG11	AHDC1		ALMS1-IT1	AL590064.1		AL606970.1	ANG		ARHGEF12	APBA3		AC145207.5		KDM7A-DT				WARS2-AS1
ALG12	AHI1		ALOX5	AL590560.3		AL627230.1	ANGEL1		ARHGEF16	APBB2		AC145207.7		KMT2E-AS1				XIST
ALG13	AHNAK		ALOXE3	AL590666.2		AL645608.2	ANGEL2		ARHGEF17	APBB3		AC145207.9		KRT7-AS				YEATS2-AS1
ALG1L	AHNAK2		ALPG	AL590705.1		AL645608.7	ANGPTL2		ARHGEF18	APC		AC145285.6		KRTAP5-AS1				YTHDF3-AS1
ALG2	AHR		ALPI	AL590714.1		AL645608.8	ANK1		ARHGEF19	APEH		AC145423.3		KTN1-AS1				Z68871.1
ALG3	AHSA1		ALPK1	AL590867.2		AL645929.1	ANK3		ARHGEF2	APEX1		AC146944.1		LBX2-AS1				Z82243.1
ALG5	AHSA2P		ALPP	AL591684.2		AL645933.3	ANKEF1		ARHGEF3	APEX2		AC146944.3		LENG8-AS1				Z83843.1
ALG6	AIDA		ALS2	AL591806.4		AL645933.5	ANKFY1		ARHGEF34P	APH1A		AC146949.1		LIF-AS1				Z92544.1
ALG8	AIFM1		ALS2CL	AL591895.1		AL662791.1	ANKH		ARHGEF35	API5		AC147651.1		LIMD1-AS1				Z95115.1
ALG9	AIFM2		ALYREF	AL592295.4		AL662797.2	ANKHD1		ARHGEF37	APIP		AC159540.2		LINC00115				Z98884.2
ALKBH1	AIG1		AMACR	AL596442.3		AL662899.4	ANKHD1-EIF4EBP3		ARHGEF39	APLP2		AC188616.1		LINC00165				ZBED5-AS1
ALKBH2	AIMP1		AMBRA1	AL604028.2		AL669831.1	ANKIB1		ARHGEF40	APMAP		AC211429.2		LINC00174				ZBTB11-AS1
ALKBH3	AIMP2		AMD1	AL606834.1		AL669918.1	ANKLE2		ARHGEF5	APOA1		AC211486.6		LINC00205				ZEB1-AS1
ALKBH4	AIP		AMDHD2	AL627230.1		AL671710.1	ANKMY1		ARHGEF7	APOBEC3B		AC226118.1		LINC00235				ZFAND2A
ALKBH5	AJM1		AMER1	AL645929.1		AL671762.1	ANKMY2		ARID1A	APOBEC3C		AC232271.1		LINC00239				ZFAS1
ALKBH6	AJUBA		AMFR	AL645933.3		AL691432.1	ANKRA2		ARID1B	APOBEC3D		AC233699.1		LINC00265				ZFHX2-AS1
ALKBH7	AK1		AMIGO2	AL645933.5		AL691432.2	ANKRD1		ARID2	APOBEC3F		AC233723.2		LINC00294				ZKSCAN2-DT
ALKBH8	AK2		AMMECR1	AL662791.1		AL691482.4	ANKRD10		ARID3A	APOBEC3G		AC233968.1		LINC00313				ZNF213-AS1
ALMS1	AK3		AMMECR1L	AL662795.2		AL731566.2	ANKRD10-IT1		ARID3B	APOC1		AC233992.3		LINC00319				ZNF22-AS1
ALMS1-IT1	AK4		AMN	AL669831.1		AL731571.1	ANKRD11		ARID4A	APOH		AC234917.3		LINC00324				ZNF337-AS1
ALOX12B	AK4P1		AMN1	AL669918.1		AL731577.2	ANKRD12		ARID4B	APOL1		AC239868.1		LINC00337				ZNF426-DT
ALOX5	AK6		AMOTL1	AL671710.1		AL732372.3	ANKRD13A		ARID5A	APOL2		AC241377.4		LINC00339				ZNF436-AS1
ALPG	AKAP1		AMOTL2	AL671762.1		AL928654.1	ANKRD13B		ARID5B	APOLD1		AC241585.1		LINC00342				ZNF503-AS2
ALPP	AKAP10		AMPD2	AL691432.2		AL928654.4	ANKRD13C		ARIH1	APOM		AC241585.2		LINC00511				ZNF529-AS1
ALS2	AKAP11		AMZ2	AL691482.4		AL928970.1	ANKRD13D		ARIH2	APOO		AC241952.2		LINC00514				ZNF674-AS1
ALS2CL	AKAP13		AMZ2P1	AL731571.1		AL929602.1	ANKRD16		ARL1	APOOL		AC242376.2		LINC00543				ZNF710-AS1
ALYREF	AKAP17A		ANAPC1	AL731577.2		ALAD	ANKRD17		ARL13B	APP		AC242988.2		LINC00571				ZNF793-AS1
AMACR	AKAP8		ANAPC10	AL732372.3		ALAS1	ANKRD22		ARL14EP	APPBP2		AC243919.1		LINC00622				ZNRD2-AS1
AMBRA1	AKAP8L		ANAPC11	AL772307.1		ALCAM	ANKRD26		ARL15	APPL1		AC243919.2		LINC00623
AMD1	AKAP9		ANAPC13	AL773545.3		ALDH16A1	ANKRD27		ARL16	APPL2		AC243960.2		LINC00628
AMDHD2	AKIP1		ANAPC15	AL831711.1		ALDH18A1	ANKRD28		ARL17A	APRT		AC243960.3		LINC00630
AMER1	AKIRIN1		ANAPC16	AL844908.2		ALDH1B1	ANKRD29		ARL17B	APTR		AC244033.2		LINC00638
AMFR	AKIRIN2		ANAPC2	AL928654.1		ALDH2	ANKRD36		ARL2	APTX		AC244090.1		LINC00641
AMIGO2	AKNA		ANAPC4	AL928654.4		ALDH3A1	ANKRD36B		ARL2BP	AQP11		AC244153.1		LINC00648
AMMECR1	AKR1A1		ANAPC5	ALAD		ALDH3A2	ANKRD36C		ARL3	AQP3		AC244197.2		LINC00649
AMMECR1L	AKR1B1		ANAPC7	ALAS1		ALDH3B1	ANKRD37		ARL4A	AQP5		AC244197.3		LINC00653
AMN	AKR1B10		ANG	ALCAM		ALDH4A1	ANKRD39		ARL4C	AQR		AC244502.1		LINC00659
AMN1	AKR7A2		ANGEL1	ALDH16A1		ALDH5A1	ANKRD40		ARL4D	ARAF		AC244517.4		LINC00665
AMOTL1	AKR7A2P1		ANGEL2	ALDH18A1		ALDH6A1	ANKRD42		ARL5A	ARAP1		AC244517.5		LINC00680
AMOTL2	AKT1		ANK3	ALDH1A1		ALDH7A1	ANKRD46		ARL5B	ARAP2		AC244517.6		LINC00842
AMPD2	AKT1S1		ANKEF1	ALDH1B1		ALDH9A1	ANKRD49		ARL6IP1	ARAP3		AC244669.1		LINC00847
AMT	AKT2		ANKFY1	ALDH2		ALDOA	ANKRD50		ARL6IP4	ARCN1		AC245014.3		LINC00852
AMZ2	AKTIP		ANKH	ALDH3A1		ALDOC	ANKRD52		ARL6IP5	AREL1		AC245041.1		LINC00857
AMZ2P1	AL008729.2		ANKHD1	ALDH3A2		ALG1	ANKRD54		ARL6IP6	ARF1		AC245041.2		LINC00858
ANAPC1	AL021368.4		ANKHD1-EIF4EBP3	ALDH3B1		ALG10	ANKRD9		ARL8A	ARF3		AC245052.4		LINC00863
ANAPC10	AL021578.1		ANKIB1	ALDH4A1		ALG10B	ANKS1A		ARL8B	ARF4		AC245060.4		LINC00869
ANAPC11	AL021707.2		ANKLE2	ALDH5A1		ALG11	ANKS3		ARMC1	ARF5		AC245060.7		LINC00888
ANAPC13	AL021707.3		ANKMY1	ALDH6A1		ALG12	ANKS6		ARMC10	ARF6		AC245100.2		LINC00909
ANAPC15	AL021707.6		ANKMY2	ALDH7A1		ALG13	ANKZF1		ARMC5	ARFGAP1		AC245100.3		LINC00920
ANAPC16	AL022238.3		ANKRA2	ALDH9A1		ALG1L	ANLN		ARMC6	ARFGAP2		AC245100.8		LINC00942
ANAPC2	AL022322.1		ANKRD1	ALDOA		ALG2	ANO1		ARMC7	ARFGAP3		AC245140.2		LINC00963
ANAPC4	AL022328.1		ANKRD10	ALDOB		ALG3	ANO10		ARMC8	ARFGEF1		AC245297.4		LINC00973
ANAPC5	AL022328.2		ANKRD11	ALDOC		ALG5	ANO6		ARMC9	ARFGEF2		AC245407.2		LINC00987
ANAPC7	AL023284.4		ANKRD12	ALG1		ALG6	ANO8		ARMCX3	ARFGEF3		AC245884.1		LINC00997
ANG	AL023803.2		ANKRD13A	ALG10		ALG8	ANO9		ARMCX5	ARFIP1		AC245884.3		LINC01001
ANGEL1	AL024508.1		ANKRD13B	ALG10B		ALG9	ANP32A		ARMCX6	ARFIP2		AC245884.8		LINC01003
ANGEL2	AL031058.1		ANKRD13C	ALG11		ALKBH1	ANP32B		ARMH3	ARFRP1		AC245884.9		LINC01004
ANK3	AL031123.2		ANKRD13D	ALG12		ALKBH2	ANP32E		ARMT1	ARG2		AC246787.1		LINC01006
ANKEF1	AL031123.3		ANKRD16	ALG13		ALKBH3	ANPEP		ARNT	ARGLU1		AC247036.1		LINC01011
ANKFY1	AL031274.1		ANKRD17	ALG14		ALKBH4	ANTKMT		ARNTL	ARHGAP1		AC253536.3		LINC01023
ANKH	AL031282.2		ANKRD20A5P	ALG1L		ALKBH5	ANXA1		ARNTL2	ARHGAP10		AC253536.6		LINC01054
ANKHD1	AL031587.5		ANKRD23	ALG2		ALKBH6	ANXA11		ARPC1A	ARHGAP11A		AC253572.1		LINC01089
ANKHD1-EIF4EBP3	AL031600.1		ANKRD26	ALG3		ALKBH7	ANXA2		ARPC1B	ARHGAP11B		AC254562.1		LINC01106
ANKIB1	AL031673.1		ANKRD27	ALG5		ALKBH8	ANXA2P1		ARPC2	ARHGAP12		ACAA1		LINC01123
ANKLE2	AL031714.1		ANKRD28	ALG6		ALMS1	ANXA2P2		ARPC3	ARHGAP17		ACAA2		LINC01124
ANKMY1	AL031717.1		ANKRD29	ALG8		ALOX5	ANXA3		ARPC4	ARHGAP18		ACACA		LINC01128
ANKMY2	AL031719.2		ANKRD34A	ALG9		ALOXE3	ANXA4		ARPC4-TTLL3	ARHGAP19		ACACB		LINC01133
ANKRA2	AL031727.1		ANKRD36	ALKBH1		ALPG	ANXA5		ARPC5	ARHGAP21		ACAD10		LINC01137
ANKRD1	AL031729.1		ANKRD36B	ALKBH2		ALPI	ANXA6		ARPC5L	ARHGAP23		ACAD11		LINC01138
ANKRD10	AL031778.1		ANKRD36C	ALKBH3		ALPP	ANXA7		ARPIN	ARHGAP26		ACAD8		LINC01145
ANKRD10-IT1	AL031963.3		ANKRD39	ALKBH4		ALS2	ANXA9		ARPIN-AP3S2	ARHGAP27		ACAD9		LINC01176
ANKRD11	AL031985.3		ANKRD40	ALKBH5		ALS2CL	AOC1		ARPP19	ARHGAP27P1-BPTFP1-KPNA2P3		ACADL		LINC01184
ANKRD12	AL034430.1		ANKRD42	ALKBH6		ALYREF	AOPEP		ARRB1	ARHGAP32		ACADM		LINC01224
ANKRD13A	AL035071.1		ANKRD46	ALKBH7		AMACR	AP000254.2		ARRB2	ARHGAP33		ACADS		LINC01260
ANKRD13B	AL035411.1		ANKRD49	ALKBH8		AMBRA1	AP000295.1		ARRDC1	ARHGAP35		ACADSB		LINC01278
ANKRD13C	AL035458.1		ANKRD50	ALMS1		AMD1	AP000525.1		ARRDC1-AS1	ARHGAP39		ACADVL		LINC01291
ANKRD13D	AL035461.3		ANKRD52	ALPK1		AMDHD2	AP000640.1		ARRDC2	ARHGAP42		ACAP1		LINC01300
ANKRD17	AL035661.1		ANKRD54	ALS2		AMER1	AP000695.1		ARRDC3	ARHGAP44		ACAP2		LINC01310
ANKRD20A5P	AL049629.2		ANKRD61	ALS2CL		AMFR	AP000786.1		ARRDC4	ARHGAP45		ACAP3		LINC01311
ANKRD26	AL049840.2		ANKRD9	ALYREF		AMH	AP000936.3		ARSA	ARHGAP5		ACAT1		LINC01315
ANKRD27	AL049840.4		ANKS1A	AMACR		AMIGO2	AP000944.5		ARSB	ARHGAP5-AS1		ACAT2		LINC01355
ANKRD28	AL049840.5		ANKS3	AMBRA1		AMIGO3	AP001000.1		ARSD	ARHGAP8		ACBD3		LINC01356
ANKRD36	AL049840.6		ANKS6	AMD1		AMMECR1	AP001062.1		ARSK	ARHGDIA		ACBD4		LINC01411
ANKRD36B	AL049844.2		ANKZF1	AMDHD2		AMMECR1L	AP001107.9		ARV1	ARHGEF1		ACBD5		LINC01480
ANKRD36C	AL049873.1		ANLN	AMER1		AMN	AP001160.3		ARVCF	ARHGEF10L		ACBD6		LINC01521
ANKRD37	AL050331.1		ANO1	AMFR		AMN1	AP001324.1		ASAH1	ARHGEF11		ACBD7		LINC01534
ANKRD39	AL050341.2		ANO10	AMIGO2		AMOTL1	AP001372.2		ASAP1	ARHGEF12		ACCS		LINC01547
ANKRD40	AL078587.2		ANO6	AMIGO3		AMOTL2	AP001453.5		ASAP2	ARHGEF16		ACD		LINC01559
ANKRD42	AL078621.1		ANO8	AMMECR1		AMPD2	AP001505.1		ASAP3	ARHGEF17		ACER2		LINC01560
ANKRD46	AL078621.3		ANO9	AMMECR1L		AMZ2	AP001527.2		ASB1	ARHGEF18		ACER3		LINC01564
ANKRD49	AL096701.4		ANP32A	AMN		AMZ2P1	AP001625.2		ASB13	ARHGEF19		ACIN1		LINC01578
ANKRD49P1	AL096870.10		ANP32B	AMN1		ANAPC1	AP001816.1		ASB16-AS1	ARHGEF2		ACKR2		LINC01594
ANKRD50	AL096870.2		ANP32E	AMOT		ANAPC10	AP001931.2		ASB3	ARHGEF28		ACKR4		LINC01670
ANKRD52	AL109614.1		ANTKMT	AMOTL1		ANAPC11	AP001972.5		ASB6	ARHGEF3		ACLY		LINC01671
ANKRD54	AL109615.4		ANXA1	AMOTL2		ANAPC13	AP002360.2		ASB7	ARHGEF34P		ACO1		LINC01703
ANKRD61	AL109627.1		ANXA11	AMPD2		ANAPC15	AP002387.2		ASB8	ARHGEF35		ACO2		LINC01709
ANKRD9	AL109811.2		ANXA2	AMZ2		ANAPC16	AP002784.2		ASB9	ARHGEF37		ACOT1		LINC01711
ANKS1A	AL109918.1		ANXA2P1	AMZ2P1		ANAPC2	AP002990.1		ASCC1	ARHGEF39		ACOT11		LINC01770
ANKS3	AL117209.1		ANXA2P2	ANAPC1		ANAPC4	AP003068.2		ASCC2	ARHGEF40		ACOT13		LINC01775
ANKS6	AL117332.1		ANXA3	ANAPC10		ANAPC5	AP003307.2		ASCC3	ARHGEF5		ACOT2		LINC01801
ANKZF1	AL117379.1		ANXA4	ANAPC11		ANAPC7	AP003352.1		ASCL5	ARHGEF7		ACOT7		LINC01806
ANLN	AL118505.1		ANXA7	ANAPC13		ANG	AP003392.1		ASF1A	ARHGEF9		ACOT8		LINC01836
ANO1	AL118506.1		ANXA8	ANAPC15		ANGEL1	AP003392.2		ASF1B	ARID1A		ACOT9		LINC01843
ANO10	AL118516.1		ANXA8L1	ANAPC16		ANGEL2	AP003419.1		ASH1L	ARID1B		ACOX1		LINC01876
ANO6	AL118558.3		ANXA9	ANAPC2		ANK1	AP003498.3		ASH1L-AS1	ARID2		ACOX3		LINC01881
ANO8	AL121594.1		AOPEP	ANAPC4		ANK3	AP003900.1		ASH2L	ARID3A		ACP1		LINC01963
ANO9	AL121753.2		AP000254.2	ANAPC5		ANKEF1	AP005329.3		ASIC1	ARID3B		ACP2		LINC01978
ANP32A	AL121772.3		AP000295.1	ANAPC7		ANKFY1	AP006621.3		ASL	ARID4A		ACP3		LINC01979
ANP32B	AL121820.2		AP000350.4	ANG		ANKH	AP006621.4		ASMTL	ARID4B		ACP6		LINC01996
ANP32E	AL121829.2		AP000525.1	ANGEL1		ANKHD1	AP1AR		ASMTL-AS1	ARID5A		ACSF2		LINC02035
ANTKMT	AL121832.1		AP000547.3	ANGEL2		ANKHD1-EIF4EBP3	AP1B1		ASNS	ARID5B		ACSF3		LINC02038
ANXA1	AL121832.2		AP000580.1	ANGPTL2		ANKIB1	AP1G1		ASNSD1	ARIH1		ACSL1		LINC02086
ANXA11	AL121832.3		AP000648.4	ANK3		ANKLE2	AP1G2		ASPH	ARIH2		ACSL3		LINC02178
ANXA2	AL121845.3		AP000786.1	ANKEF1		ANKMY1	AP1M1		ASPHD1	ARL1		ACSL4		LINC02210
ANXA2P1	AL121900.1		AP000851.1	ANKFY1		ANKMY2	AP1M2		ASPM	ARL13B		ACSL5		LINC02256
ANXA2P2	AL122035.2		AP000873.1	ANKH		ANKRA2	AP1S1		ASPSCR1	ARL14EP		ACSM3		LINC02273
ANXA3	AL122058.1		AP000894.4	ANKHD1		ANKRD1	AP1S2		ASRGL1	ARL15		ACSS1		LINC02298
ANXA4	AL132655.1		AP000936.3	ANKHD1-EIF4EBP3		ANKRD10	AP1S3		ASTE1	ARL16		ACSS2		LINC02313
ANXA7	AL132655.2		AP000944.5	ANKIB1		ANKRD10-IT1	AP2A1		ASTN2	ARL17A		ACTA2		LINC02331
ANXA9	AL132780.1		AP001000.1	ANKLE2		ANKRD11	AP2A2		ASXL1	ARL17B		ACTB		LINC02361
AOC2	AL132780.4		AP001033.4	ANKMY1		ANKRD12	AP2B1		ASXL2	ARL2		ACTBL2		LINC02365
AOPEP	AL133215.2		AP001160.3	ANKMY2		ANKRD13A	AP2M1		ATAD1	ARL2BP		ACTBP2		LINC02381
AP000254.2	AL133243.2		AP001324.1	ANKRA2		ANKRD13B	AP2S1		ATAD2	ARL3		ACTBP7		LINC02387
AP000295.1	AL133268.1		AP001372.2	ANKRD1		ANKRD13C	AP3B1		ATAD2B	ARL4A		ACTG1		LINC02560
AP000525.1	AL133338.1		AP001453.4	ANKRD10		ANKRD13D	AP3D1		ATAD3A	ARL4C		ACTG1P15		LINC02568
AP000547.3	AL133352.1		AP001505.1	ANKRD11		ANKRD16	AP3M1		ATAD3B	ARL4D		ACTG1P20		LINC02575
AP000580.1	AL133367.1		AP001527.2	ANKRD12		ANKRD17	AP3M2		ATAD5	ARL5A		ACTG1P3		LINC02604
AP000593.3	AL133406.2		AP001816.1	ANKRD13A		ANKRD18EP	AP3S1		ATAT1	ARL5B		ACTL10		LINC02637
AP000648.4	AL133410.1		AP001931.2	ANKRD13B		ANKRD20A5P	AP3S2		ATE1	ARL6		ACTL6A		LINC02672
AP000692.1	AL133477.1		AP002360.2	ANKRD13C		ANKRD26	AP4B1		ATF1	ARL6IP1		ACTL8		LINC02732
AP000695.2	AL133517.1		AP002387.2	ANKRD13D		ANKRD27	AP4E1		ATF2	ARL6IP4		ACTN1		LINC02747
AP000894.4	AL133520.1		AP002478.1	ANKRD16		ANKRD28	AP4M1		ATF3	ARL6IP5		ACTN4		LINC02783
AP000936.3	AL135905.1		AP002784.2	ANKRD17		ANKRD29	AP4S1		ATF4	ARL6IP6		ACTR10		LINC02802
AP000944.5	AL135905.2		AP002990.1	ANKRD22		ANKRD34A	AP5B1		ATF4P3	ARL8A		ACTR1A		LINC02820
AP001000.1	AL135925.1		AP003307.2	ANKRD26		ANKRD36	AP5M1		ATF5	ARL8B		ACTR1B		LINC02846
AP001033.4	AL135999.1		AP003352.1	ANKRD27		ANKRD36B	AP5S1		ATF6	ARMC1		ACTR2		LINC02875
AP001062.1	AL136116.3		AP003392.1	ANKRD28		ANKRD36C	AP5Z1		ATF6B	ARMC10		ACTR3		LLPH-DT
AP001160.1	AL136221.1		AP003392.2	ANKRD29		ANKRD37	APAF1		ATF7	ARMC5		ACTR3B		LMNTD2-AS1
AP001324.1	AL136295.1		AP003419.1	ANKRD34A		ANKRD39	APBA3		ATF7IP	ARMC6		ACTR3C		LOXL1-AS1
AP001453.4	AL136295.5		AP003498.3	ANKRD36		ANKRD40	APBB2		ATF7IP2	ARMC7		ACTR5		LPP-AS2
AP001453.5	AL136295.6		AP003559.1	ANKRD36B		ANKRD42	APBB3		ATG10	ARMC8		ACTR6		LSAMP-AS1
AP001505.1	AL136295.7		AP003900.1	ANKRD36C		ANKRD46	APC		ATG101	ARMC9		ACTR8		MAFG-DT
AP001527.2	AL136304.1		AP005329.3	ANKRD37		ANKRD49	APEH		ATG12	ARMCX3		ACVR1		MAL2-AS1
AP001816.1	AL137003.1		AP005482.4	ANKRD39		ANKRD50	APEX1		ATG13	ARMCX5		ACVR1B		MALAT1
AP001931.2	AL137058.2		AP005899.1	ANKRD40		ANKRD52	APEX2		ATG14	ARMCX6		ACVR2A		MAN1B1-DT
AP002360.2	AL137785.1		AP006621.3	ANKRD42		ANKRD54	APH1A		ATG16L1	ARMH3		ACVR2B		MAP3K14-AS1
AP002387.2	AL137802.2		AP006621.4	ANKRD46		ANKRD61	APH1B		ATG16L2	ARMT1		ACY1		MAPKAPK5-AS1
AP002784.2	AL138478.1		AP006621.5	ANKRD49		ANKRD9	API5		ATG2A	ARNT		ACY3		MAST4-AS1
AP002990.1	AL138479.2		AP1AR	ANKRD50		ANKS1A	APIP		ATG2B	ARNTL		ACYP1		MATN1-AS1
AP003065.2	AL138724.2		AP1B1	ANKRD52		ANKS3	APLP1		ATG3	ARNTL2		ACYP2		MCF2L-AS1
AP003071.5	AL138752.2		AP1G1	ANKRD54		ANKS6	APLP2		ATG4A	ARPC1A		AD000813.1		MCM3AP-AS1
AP003108.5	AL138756.1		AP1G2	ANKRD9		ANKZF1	APMAP		ATG4B	ARPC1B		AD001527.2		MED14OS
AP003307.2	AL138885.3		AP1M1	ANKS1A		ANLN	APOA1		ATG4C	ARPC2		ADA		MED8-AS1
AP003352.1	AL139011.1		AP1M2	ANKS3		ANO1	APOBEC2		ATG4D	ARPC3		ADAL		MELTF-AS1
AP003392.1	AL139082.2		AP1S1	ANKS6		ANO10	APOBEC3B		ATG5	ARPC4		ADAM10		MGAT3-AS1
AP003392.2	AL139089.1		AP1S2	ANKZF1		ANO6	APOBEC3C		ATG7	ARPC4-TTLL3		ADAM15		MHENCR
AP003419.1	AL139095.2		AP1S3	ANLN		ANO8	APOBEC3D		ATG9A	ARPC5		ADAM17		MIF-AS1
AP003559.1	AL139287.1		AP2A1	ANO1		ANO9	APOBEC3F		ATIC	ARPC5L		ADAM1A		MINCR
AP003900.1	AL139289.1		AP2A2	ANO10		ANP32A	APOBEC3G		ATL2	ARPIN		ADAM21		MIR181A2HG
AP005212.4	AL139300.1		AP2B1	ANO6		ANP32B	APOC1		ATL3	ARPIN-AP3S2		ADAM8		MIR1915HG
AP005233.2	AL139317.3		AP2M1	ANO8		ANP32E	APOD		ATM	ARPP19		ADAM9		MIR193BHG
AP005329.2	AL139349.1		AP2S1	ANO9		ANTKMT	APOE		ATMIN	ARRB1		ADAMTS13		MIR194-2HG
AP005329.3	AL139384.2		AP3B1	ANP32A		ANXA1	APOH		ATN1	ARRB2		ADAMTS14		MIR200CHG
AP005899.1	AL139423.1		AP3D1	ANP32B		ANXA11	APOL1		ATOX1	ARRDC1		ADAMTS17		MIR205HG
AP006621.3	AL157400.5		AP3M1	ANP32E		ANXA2	APOL2		ATP11A	ARRDC1-AS1		ADAMTS6		MIR210HG
AP006621.4	AL157935.3		AP3M2	ANTKMT		ANXA2P1	APOL6		ATP11B	ARRDC2		ADAMTSL2		MIR222HG
AP006623.1	AL158050.1		AP3S1	ANXA1		ANXA2P2	APOLD1		ATP11C	ARRDC3		ADAMTSL5		MIR22HG
AP1AR	AL158206.1		AP3S2	ANXA10		ANXA3	APOM		ATP13A1	ARRDC4		ADAP1		MIR302CHG
AP1B1	AL158211.5		AP4B1	ANXA11		ANXA4	APOO		ATP13A2	ARSA		ADAR		MIR31HG
AP1G1	AL158212.3		AP4E1	ANXA2		ANXA7	APOOL		ATP13A3	ARSB		ADARB1		MIR34AHG
AP1G2	AL158214.2		AP4M1	ANXA2P1		ANXA8	APP		ATP1A1	ARSD		ADAT1		MIR3648-1
AP1M1	AL158801.6		AP4S1	ANXA2P2		ANXA8L1	APPBP2		ATP1B1	ARSG		ADAT2		MIR3648-2
AP1M2	AL160006.1		AP5B1	ANXA3		ANXA9	APPL1		ATP1B3	ARSK		ADAT3		MIR3936HG
AP1S1	AL160408.2		AP5M1	ANXA4		AOPEP	APPL2		ATP23	ARSL		ADCK1		MIR4435-2HG
AP1S2	AL161421.1		AP5S1	ANXA5		AP000295.1	APRT		ATP2A1	ARV1		ADCK2		MIR4453HG
AP1S3	AL161669.3		AP5Z1	ANXA6		AP000347.1	APTR		ATP2A1-AS1	ARVCF		ADCK5		MIR600HG
AP2A1	AL161729.4		APAF1	ANXA7		AP000525.1	APTX		ATP2A2	ASAH1		ADCY3		MIRLET7A1HG
AP2A2	AL161772.1		APBA3	ANXA9		AP000648.4	AQP11		ATP2A3	ASAP1		ADCY6		MIRLET7BHG
AP2B1	AL161787.1		APBB2	AOC1		AP000786.1	AQP3		ATP2B1	ASAP2		ADCY6-DT		MMP25-AS1
AP2M1	AL162151.2		APBB3	AOPEP		AP000851.1	AQP5		ATP2B4	ASAP3		ADCY7		MNX1-AS1
AP2S1	AL162258.1		APC	AP000295.1		AP000866.6	AQR		ATP2C1	ASB1		ADCY9		MRPL20-AS1
AP3B1	AL162258.2		APEH	AP000525.1		AP000867.4	ARAF		ATP5F1A	ASB13		ADD1		MRPL23-AS1
AP3D1	AL162458.1		APEX1	AP000640.1		AP000873.1	ARAP1		ATP5F1B	ASB16-AS1		ADD3		MUC20-OT1
AP3M1	AL162581.1		APEX2	AP000695.1		AP000936.3	ARAP2		ATP5F1C	ASB3		ADGRA2		MZF1-AS1
AP3M2	AL162595.1		APH1A	AP000786.1		AP000944.5	ARAP3		ATP5F1D	ASB6		ADGRA3		N4BP2L2-IT2
AP3S1	AL163636.2		API5	AP000936.3		AP001000.1	ARCN1		ATP5F1E	ASB7		ADGRB2		NALT1
AP3S2	AL353150.1		APIP	AP000944.5		AP001062.1	AREL1		ATP5IF1	ASB8		ADGRE5		NAPA-AS1
AP4B1	AL353583.1		APLP1	AP001000.1		AP001107.9	ARF1		ATP5MC1	ASB9		ADGRF4		NBR2
AP4B1-AS1	AL353622.1		APLP2	AP001062.1		AP001324.1	ARF3		ATP5MC1P4	ASCC1		ADGRG1		NDUFA6-DT
AP4E1	AL353625.1		APMAP	AP001107.9		AP001372.2	ARF4		ATP5MC2	ASCC2		ADGRG6		NDUFV2-AS1
AP4M1	AL353743.1		APOA2	AP001160.3		AP001453.4	ARF5		ATP5MC3	ASCC3		ADGRL1		NEAT1
AP5B1	AL353748.3		APOBEC3B	AP001273.2		AP001505.1	ARF6		ATP5MD	ASCL2		ADH5		NFYC-AS1
AP5M1	AL353763.2		APOBEC3C	AP001324.1		AP001527.2	ARFGAP1		ATP5ME	ASCL5		ADH5P4		NIPBL-DT
AP5S1	AL353807.5		APOBEC3F	AP001372.2		AP001816.1	ARFGAP2		ATP5MF	ASF1A		ADI1		NKILA
AP5Z1	AL354707.1		APOBEC3H	AP001453.4		AP001931.2	ARFGAP3		ATP5MF-PTCD1	ASF1B		ADIPOR1		NNT-AS1
APAF1	AL354714.2		APOC1	AP001453.5		AP002360.2	ARFGEF1		ATP5MG	ASH1L		ADIPOR2		NOP14-AS1
APBA3	AL354733.3		APOD	AP001505.1		AP002373.1	ARFGEF2		ATP5MPL	ASH1L-AS1		ADIRF		NORAD
APBB2	AL354740.1		APOE	AP001527.2		AP002387.2	ARFGEF3		ATP5PB	ASH2L		ADIRF-AS1		NPTN-IT1
APBB3	AL354743.2		APOL2	AP001636.3		AP002478.1	ARFIP1		ATP5PD	ASIC1		ADK		NRAV
APC	AL354836.1		APOO	AP001816.1		AP002784.2	ARFIP2		ATP5PF	ASL		ADM		NRSN2-AS1
APEH	AL355001.2		APOOL	AP001931.2		AP002990.1	ARFRP1		ATP5PO	ASMTL		ADM2		NUP50-DT
APEX1	AL355312.4		APP	AP002360.2		AP003068.2	ARG2		ATP6AP1	ASNS		ADM5		NUTM2B-AS1
APEX2	AL355353.2		APPBP2	AP002373.1		AP003307.2	ARGLU1		ATP6AP2	ASNSD1		ADNP		ODC1-DT
APH1A	AL355385.1		APPL1	AP002381.2		AP003352.1	ARHGAP1		ATP6V0A1	ASPH		ADNP2		ODF2-AS1
API5	AL355388.1		APPL2	AP002387.2		AP003392.1	ARHGAP10		ATP6V0A2	ASPHD1		ADNP-AS1		OIP5-AS1
APIP	AL355488.1		APRT	AP002784.2		AP003392.2	ARHGAP11A		ATP6V0B	ASPHD2		ADO		OTUD6B-AS1
APLP1	AL355802.1		APTR	AP002990.1		AP003419.1	ARHGAP11B		ATP6V0C	ASPM		ADORA1		PAN3-AS1
APLP2	AL355802.3		APTX	AP003068.2		AP003498.3	ARHGAP12		ATP6V0D1	ASPSCR1		ADORA2A		PANK2-AS1
APMAP	AL355987.4		AQP11	AP003068.4		AP003900.1	ARHGAP17		ATP6V0E1	ASRGL1		ADORA2B		PARTICL
APOBEC3B	AL355999.1		AQP3	AP003084.1		AP005242.1	ARHGAP18		ATP6V1A	ASTE1		ADPGK		PAX8-AS1
APOBEC3C	AL356488.2		AQR	AP003307.2		AP005329.3	ARHGAP19		ATP6V1B2	ASXL1		ADPRHL1		PAXBP1-AS1
APOBEC3D	AL356740.1		ARAF	AP003352.1		AP005482.4	ARHGAP21		ATP6V1C1	ASXL2		ADPRM		PAXIP1-AS1
APOBEC3F	AL356740.2		ARAP1	AP003392.1		AP005899.1	ARHGAP23		ATP6V1D	ATAD1		ADPRS		PAXIP1-AS2
APOBEC3H	AL356740.3		ARAP2	AP003392.2		AP006621.3	ARHGAP24		ATP6V1E1	ATAD2		ADRB1		PCAT14
APOC1	AL356801.1		ARC	AP003419.1		AP006621.4	ARHGAP26		ATP6V1F	ATAD2B		ADRM1		PCAT19
APOD	AL356968.2		ARCN1	AP003498.3		AP006621.5	ARHGAP27		ATP6V1G1	ATAD3A		ADSL		PCAT6
APOE	AL357033.3		AREL1	AP003900.1		AP1AR	ARHGAP27P1-BPTFP1-KPNA2P3		ATP6V1G2-DDX39B	ATAD3B		ADSS1		PCAT7
APOL1	AL357033.4		ARF1	AP005329.3		AP1B1	ARHGAP32		ATP6V1H	ATAD5		ADSS2		PCBP2-OT1
APOL2	AL357079.1		ARF3	AP006621.3		AP1G1	ARHGAP33		ATP7A	ATAT1		AEBP2		PCCA-DT
APOO	AL358113.1		ARF4	AP006621.4		AP1G2	ARHGAP35		ATP7B	ATE1		AEN		PDCD4-AS1
APOOL	AL358115.1		ARF5	AP1AR		AP1M1	ARHGAP39		ATP8A1	ATF1		AF001548.2		PICSAR
APP	AL358472.2		ARF6	AP1B1		AP1M2	ARHGAP42		ATP8B3	ATF2		AF111169.1		PIK3CD-AS2
APPBP2	AL358472.3		ARFGAP1	AP1G1		AP1S1	ARHGAP44		ATP9A	ATF3		AF117829.1		PINCR
APPL1	AL358472.4		ARFGAP2	AP1G2		AP1S2	ARHGAP45		ATPAF1	ATF4		AF129075.3		PINK1-AS
APPL2	AL358472.5		ARFGAP3	AP1M1		AP1S3	ARHGAP5		ATPAF2	ATF4P3		AF129075.4		PITPNA-AS1
APRT	AL358472.6		ARFGEF1	AP1M2		AP2A1	ARHGAP5-AS1		ATPSCKMT	ATF5		AF201337.1		PLAC4
APTR	AL358472.7		ARFGEF2	AP1S1		AP2A2	ARHGAP8		ATR	ATF6		AFAP1		PLBD1-AS1
APTX	AL359091.3		ARFGEF3	AP1S2		AP2B1	ARHGDIA		ATRAID	ATF6B		AFAP1-AS1		POLH-AS1
AQP1	AL359091.4		ARFIP1	AP1S3		AP2M1	ARHGDIB		ATRIP	ATF7		AFDN		PPP1R14B-AS1
AQP3	AL359513.1		ARFIP2	AP2A1		AP2S1	ARHGEF1		ATRN	ATF7IP		AFF1		PPP1R26-AS1
AQR	AL359921.1		ARFRP1	AP2A2		AP3B1	ARHGEF10L		ATRX	ATF7IP2		AFF4		PRC1-AS1
ARAF	AL359921.2		ARG2	AP2B1		AP3D1	ARHGEF11		ATXN1	ATG101		AFG3L1P		PRKCQ-AS1
ARAP1	AL359922.2		ARGLU1	AP2M1		AP3M1	ARHGEF12		ATXN10	ATG12		AFG3L2		PRKCZ-AS1
ARAP1-AS2	AL360181.2		ARHGAP1	AP2S1		AP3M2	ARHGEF16		ATXN1-AS1	ATG13		AFMID		PRR34-AS1
ARAP2	AL360181.3		ARHGAP10	AP3B1		AP3S1	ARHGEF17		ATXN1L	ATG14		AFTPH		PRR7-AS1
ARAP3	AL365181.3		ARHGAP11A	AP3D1		AP3S2	ARHGEF18		ATXN2	ATG16L1		AGA		PRRT3-AS1
ARCN1	AL365203.2		ARHGAP11B	AP3M1		AP4B1	ARHGEF19		ATXN2L	ATG16L2		AGAP1		PSMA3-AS1
AREL1	AL365205.1		ARHGAP12	AP3M2		AP4E1	ARHGEF2		ATXN3	ATG2A		AGAP10P		PSMD6-AS2
ARF1	AL365330.1		ARHGAP17	AP3S1		AP4M1	ARHGEF28		ATXN7	ATG2B		AGAP2-AS1		PSMG3-AS1
ARF3	AL390039.1		ARHGAP18	AP3S2		AP4S1	ARHGEF3		ATXN7L1	ATG3		AGAP3		PSORS1C3
ARF4	AL390066.2		ARHGAP19	AP4B1		AP5B1	ARHGEF34P		ATXN7L2	ATG4A		AGAP4		PTOV1-AS1
ARF5	AL390719.2		ARHGAP21	AP4E1		AP5M1	ARHGEF35		ATXN7L3	ATG4B		AGAP5		PTOV1-AS2
ARF6	AL390728.4		ARHGAP23	AP4M1		AP5S1	ARHGEF37		ATXN7L3B	ATG4C		AGAP6		PURPL
ARFGAP1	AL390728.6		ARHGAP23P1	AP4S1		AP5Z1	ARHGEF39		AUH	ATG4D		AGAP7P		PVT1
ARFGAP2	AL391056.1		ARHGAP26	AP5B1		APAF1	ARHGEF40		AUNIP	ATG5		AGAP9		PXN-AS1
ARFGAP3	AL391058.1		ARHGAP27	AP5M1		APBA3	ARHGEF5		AUP1	ATG7		AGBL5		RAB11B-AS1
ARFGEF1	AL391069.2		ARHGAP27P1-BPTFP1-KPNA2P3	AP5S1		APBB2	ARHGEF7		AURKA	ATG9A		AGER		RAB30-DT
ARFGEF2	AL391121.1		ARHGAP29	AP5Z1		APBB3	ARHGEF9		AURKAIP1	ATIC		AGFG1		RAB4B-EGLN2
ARFGEF3	AL391244.2		ARHGAP30	APAF1		APC	ARID1A		AURKB	ATL2		AGFG2		RAD21-AS1
ARFIP1	AL391280.2		ARHGAP32	APBA3		APC2	ARID1B		AUTS2	ATL3		AGGF1		RAD51-AS1
ARFIP2	AL391422.4		ARHGAP33	APBB2		APCDD1L	ARID2		AVEN	ATM		AGK		RARA-AS1
ARFRP1	AL391834.2		ARHGAP35	APBB3		APCDD1L-DT	ARID3A		AVL9	ATMIN		AGL		RBM12B-AS1
ARG2	AL391988.1		ARHGAP39	APC		APEH	ARID3B		AVPI1	ATN1		AGO1		RBM5-AS1
ARGLU1	AL392172.1		ARHGAP42	APEH		APEX1	ARID4A		AXIN1	ATOX1		AGO2		RGMB-AS1
ARHGAP1	AL441992.2		ARHGAP44	APEX1		APEX2	ARID4B		AXIN2	ATP10D		AGO3		RHPN1-AS1
ARHGAP10	AL441992.3		ARHGAP45	APEX2		APH1A	ARID5A		AXL	ATP11A		AGO4		RMRP
ARHGAP11A	AL442125.1		ARHGAP5	APH1A		API5	ARID5B		AZI2	ATP11B		AGPAT1		RN7SK
ARHGAP11B	AL445222.2		ARHGAP5-AS1	APH1B		APIP	ARIH1		AZIN1	ATP11C		AGPAT2		RN7SL1
ARHGAP12	AL445363.3		ARHGAP8	API5		APLP1	ARIH2		B2M	ATP13A1		AGPAT3		RNASEH1-AS1
ARHGAP17	AL445423.3		ARHGDIA	APIP		APLP2	ARL1		B3GALNT2	ATP13A2		AGPAT5		RNF139-AS1
ARHGAP18	AL445524.1		ARHGDIB	APLF		APMAP	ARL13B		B3GALT4	ATP13A3		AGPS		RNF213-AS1
ARHGAP19	AL450326.1		ARHGEF1	APLP1		APOA1	ARL14		B3GALT6	ATP1A1		AGR2		RPARP-AS1
ARHGAP21	AL450405.1		ARHGEF10L	APLP2		APOA2	ARL14EP		B3GAT3	ATP1B1		AGR3		RUSC1-AS1
ARHGAP23	AL450998.2		ARHGEF11	APMAP		APOBEC2	ARL15		B3GLCT	ATP1B3		AGRN		SBNO1-AS1
ARHGAP26	AL451050.2		ARHGEF12	APOA1		APOBEC3B	ARL16		B3GNT2	ATP23		AGTPBP1		SCAMP1-AS1
ARHGAP27	AL451085.3		ARHGEF16	APOBEC3B		APOBEC3C	ARL17A		B3GNT3	ATP2A2		AGTRAP		SCARNA13
ARHGAP27P1-BPTFP1-KPNA2P3	AL451165.2		ARHGEF17	APOBEC3C		APOBEC3F	ARL17B		B3GNT5	ATP2B1		AHCTF1		SCARNA9
ARHGAP29	AL499602.1		ARHGEF18	APOBEC3D		APOBEC3H	ARL2		B3GNT7	ATP2B4		AHCTF1P1		SEMA3F-AS1
ARHGAP32	AL512274.1		ARHGEF19	APOBEC3F		APOC1	ARL2BP		B3GNT8	ATP2C1		AHCY		SERTAD4-AS1
ARHGAP33	AL513218.1		ARHGEF2	APOBEC3G		APOD	ARL3		B3GNT9	ATP5F1A		AHCYL1		SFTA1P
ARHGAP35	AL513327.1		ARHGEF28	APOC1		APOL1	ARL4A		B4GALNT3	ATP5F1B		AHCYL2		SH3BP5-AS1
ARHGAP39	AL513477.1		ARHGEF3	APOH		APOL2	ARL4C		B4GALT1	ATP5F1C		AHDC1		SH3PXD2A-AS1
ARHGAP42	AL513548.1		ARHGEF34P	APOL1		APOO	ARL4D		B4GALT2	ATP5F1CP1		AHI1		SLC12A9-AS1
ARHGAP44	AL513550.1		ARHGEF35	APOL2		APOOL	ARL5A		B4GALT3	ATP5F1D		AHNAK		SLC16A1-AS1
ARHGAP45	AL583810.1		ARHGEF37	APOL6		APP	ARL5B		B4GALT4	ATP5F1E		AHNAK2		SLC25A21-AS1
ARHGAP5	AL583832.1		ARHGEF39	APOLD1		APPBP2	ARL6		B4GALT5	ATP5IF1		AHR		SLC25A25-AS1
ARHGAP5-AS1	AL583856.1		ARHGEF40	APOM		APPL1	ARL6IP1		B4GALT6	ATP5MC1		AHSA1		SLC44A3-AS1
ARHGAP8	AL589666.1		ARHGEF5	APOO		APPL2	ARL6IP4		B4GALT7	ATP5MC1P4		AHSA2P		SLC5A4-AS1
ARHGDIA	AL589743.1		ARHGEF7	APOOL		APRT	ARL6IP5		B4GAT1	ATP5MC2		AIDA		SLC9A3-AS1
ARHGEF1	AL589880.1		ARHGEF9	APP		APTR	ARL6IP6		B9D1	ATP5MC2P4		AIDAP1		SLCO4A1-AS1
ARHGEF10L	AL590004.3		ARID1A	APPBP2		APTX	ARL8A		B9D2	ATP5MC3		AIF1		SLX1A-SULT1A3
ARHGEF11	AL590062.1		ARID1B	APPL1		AQP11	ARL8B		BABAM1	ATP5MD		AIF1L		SLX1B-SULT1A4
ARHGEF12	AL590064.1		ARID2	APPL2		AQP3	ARMC1		BABAM2	ATP5ME		AIFM1		SMARCA5-AS1
ARHGEF16	AL590560.3		ARID3A	APRT		AQR	ARMC10		BACE1	ATP5MF		AIFM2		SMG7-AS1
ARHGEF17	AL590617.2		ARID3B	APTR		ARAF	ARMC5		BACE1-AS	ATP5MF-PTCD1		AIG1		SNHG1
ARHGEF18	AL590666.2		ARID4A	APTX		ARAP1	ARMC6		BACE2	ATP5MG		AIMP1		SNHG10
ARHGEF19	AL590705.1		ARID4B	AQP11		ARAP2	ARMC7		BACH1	ATP5MPL		AIMP2		SNHG11
ARHGEF2	AL590714.1		ARID5A	AQP2		ARAP3	ARMC8		BAD	ATP5PB		AIP		SNHG12
ARHGEF3	AL590867.2		ARID5B	AQP3		ARCN1	ARMC9		BAG1	ATP5PD		AJM1		SNHG15
ARHGEF34P	AL591684.2		ARIH1	AQP5		AREL1	ARMCX3		BAG2	ATP5PF		AJUBA		SNHG16
ARHGEF35	AL591806.4		ARIH2	AQR		ARF1	ARMCX5		BAG3	ATP5PO		AK1		SNHG17
ARHGEF37	AL591895.1		ARIH2OS	ARAF		ARF3	ARMCX6		BAG4	ATP6AP1		AK2		SNHG18
ARHGEF39	AL596087.1		ARL1	ARAP1		ARF4	ARMH3		BAG5	ATP6AP2		AK3		SNHG19
ARHGEF40	AL596442.3		ARL13B	ARAP2		ARF5	ARMT1		BAG6	ATP6V0A1		AK4		SNHG20
ARHGEF5	AL603750.1		ARL14EP	ARAP3		ARF6	ARNT		BAHD1	ATP6V0A2		AK4P1		SNHG21
ARHGEF7	AL604028.2		ARL15	ARCN1		ARFGAP1	ARNTL		BAIAP2	ATP6V0B		AK4P3		SNHG22
ARID1A	AL606760.1		ARL16	AREL1		ARFGAP2	ARNTL2		BAIAP2-DT	ATP6V0C		AK6		SNHG25
ARID1B	AL606834.1		ARL17A	ARF1		ARFGAP3	ARPC1A		BAIAP2L1	ATP6V0D1		AKAP1		SNHG26
ARID2	AL606970.1		ARL17B	ARF3		ARFGEF1	ARPC1B		BAK1	ATP6V0E1		AKAP10		SNHG29
ARID3A	AL645929.1		ARL2	ARF4		ARFGEF2	ARPC2		BAMBI	ATP6V1A		AKAP11		SNHG3
ARID3B	AL645933.3		ARL2BP	ARF5		ARFGEF3	ARPC3		BANF1	ATP6V1B2		AKAP13		SNHG30
ARID4A	AL645933.5		ARL3	ARF6		ARFIP1	ARPC4		BANF1P3	ATP6V1C1		AKAP17A		SNHG32
ARID4B	AL662791.1		ARL4A	ARFGAP1		ARFIP2	ARPC4-TTLL3		BANP	ATP6V1D		AKAP5		SNHG4
ARID5A	AL662795.2		ARL4C	ARFGAP2		ARFRP1	ARPC5		BAP1	ATP6V1E1		AKAP8		SNHG5
ARID5B	AL662797.2		ARL4D	ARFGAP3		ARG2	ARPC5L		BARD1	ATP6V1F		AKAP8L		SNHG6
ARIH1	AL662884.3		ARL5A	ARFGEF1		ARGLU1	ARPIN		BATF	ATP6V1G1		AKAP9		SNHG7
ARIH2	AL662899.4		ARL5B	ARFGEF2		ARHGAP1	ARPIN-AP3S2		BAX	ATP6V1H		AKIP1		SNHG8
ARIH2OS	AL669830.2		ARL6IP1	ARFGEF3		ARHGAP10	ARPP19		BAZ1A	ATP7A		AKIRIN1		SNHG9
ARL1	AL669831.1		ARL6IP4	ARFIP1		ARHGAP11A	ARRB1		BAZ1B	ATP7B		AKIRIN2		SOCS2-AS1
ARL13B	AL669918.1		ARL6IP5	ARFIP2		ARHGAP11B	ARRB2		BAZ2A	ATP8A1		AKNA		SOS1-IT1
ARL14EP	AL671710.1		ARL6IP6	ARFRP1		ARHGAP12	ARRDC1		BAZ2B	ATP8B1		AKR1A1		SPACA6P-AS
ARL15	AL671762.1		ARL8A	ARG2		ARHGAP17	ARRDC1-AS1		BBC3	ATP8B3		AKR1B1		SPAG5-AS1
ARL16	AL691432.1		ARL8B	ARGLU1		ARHGAP18	ARRDC2		BBIP1	ATP9A		AKR1B10		SPINT1-AS1
ARL17A	AL691432.2		ARMC1	ARHGAP1		ARHGAP19	ARRDC3		BBS1	ATP9B		AKR1C2		SREBF2-AS1
ARL17B	AL691482.4		ARMC10	ARHGAP10		ARHGAP21	ARRDC4		BBS10	ATPAF1		AKR1C3		ST20-AS1
ARL2	AL731566.2		ARMC5	ARHGAP11A		ARHGAP23	ARSA		BBS2	ATPAF2		AKR7A2		ST7-AS1
ARL2BP	AL731569.1		ARMC6	ARHGAP11B		ARHGAP26	ARSB		BBS4	ATPSCKMT		AKR7A2P1		STAG3L5P-PVRIG2P-PILRB
ARL3	AL731571.1		ARMC7	ARHGAP12		ARHGAP27	ARSD		BBS7	ATR		AKR7A3		STARD7-AS1
ARL4A	AL731577.2		ARMC8	ARHGAP17		ARHGAP27P1-BPTFP1-KPNA2P3	ARSG		BBS9	ATRAID		AKT1		SVIL-AS1
ARL4C	AL732372.3		ARMC9	ARHGAP18		ARHGAP29	ARSK		BBX	ATRIP		AKT1S1		TAPBPL
ARL4D	AL773545.3		ARMCX3	ARHGAP19		ARHGAP30	ARSL		BCAM	ATRN		AKT2		TAPT1-AS1
ARL5A	AL844908.2		ARMCX4	ARHGAP21		ARHGAP32	ARV1		BCAP29	ATRX		AKTIP		TCERG1L-AS1
ARL5B	AL928654.1		ARMCX5	ARHGAP23		ARHGAP33	ARVCF		BCAP31	ATXN1		AL008729.2		TERC
ARL6IP1	AL928654.4		ARMCX6	ARHGAP24		ARHGAP35	ASAH1		BCAR1	ATXN10		AL021368.4		TFAP2A-AS1
ARL6IP4	AL928970.1		ARMH3	ARHGAP26		ARHGAP39	ASAP1		BCAR3	ATXN1-AS1		AL021578.1		THAP7-AS1
ARL6IP5	ALAD		ARMT1	ARHGAP27		ARHGAP42	ASAP2		BCAS2	ATXN1L		AL021707.2		THAP9-AS1
ARL6IP6	ALAS1		ARNT	ARHGAP27P1-BPTFP1-KPNA2P3		ARHGAP44	ASAP3		BCAS3	ATXN2		AL021707.3		THUMPD3-AS1
ARL8A	ALCAM		ARNTL	ARHGAP32		ARHGAP45	ASB1		BCAS4	ATXN2L		AL021707.6		TIPARP-AS1
ARL8B	ALDH16A1		ARNTL2	ARHGAP33		ARHGAP5	ASB13		BCAT2	ATXN3		AL021878.2		TMED2-DT
ARMC1	ALDH18A1		ARPC1A	ARHGAP35		ARHGAP5-AS1	ASB16-AS1		BCCIP	ATXN7		AL021920.2		TMEM147-AS1
ARMC10	ALDH1B1		ARPC1B	ARHGAP39		ARHGAP8	ASB3		BCKDHA	ATXN7L1		AL021997.2		TMEM202-AS1
ARMC5	ALDH2		ARPC2	ARHGAP42		ARHGDIA	ASB6		BCKDHB	ATXN7L2		AL022238.3		TMEM44-AS1
ARMC6	ALDH3A1		ARPC3	ARHGAP44		ARHGDIB	ASB7		BCKDK	ATXN7L3		AL022238.4		TMEM51-AS1
ARMC7	ALDH3A2		ARPC3P1	ARHGAP45		ARHGEF1	ASB8		BCL10	ATXN7L3B		AL022322.1		TMPO-AS1
ARMC8	ALDH3B1		ARPC4	ARHGAP5		ARHGEF10L	ASB9		BCL2L1	AUH		AL022328.1		TNFRSF10A-AS1
ARMC9	ALDH4A1		ARPC4-TTLL3	ARHGAP5-AS1		ARHGEF11	ASCC1		BCL2L11	AUNIP		AL022328.2		TNRC6C-AS1
ARMCX3	ALDH5A1		ARPC5	ARHGAP8		ARHGEF12	ASCC2		BCL2L12	AUP1		AL022328.3		TOLLIP-AS1
ARMCX5	ALDH6A1		ARPC5L	ARHGDIA		ARHGEF16	ASCC3		BCL2L13	AURKA		AL023284.4		TONSL-AS1
ARMCX6	ALDH7A1		ARPIN	ARHGDIB		ARHGEF17	ASCL2		BCL2L15	AURKAIP1		AL023803.2		TP53TG1
ARMH3	ALDH9A1		ARPIN-AP3S2	ARHGEF1		ARHGEF18	ASCL5		BCL2L2	AURKB		AL024508.1		TPM1-AS
ARMT1	ALDOA		ARPP19	ARHGEF10L		ARHGEF19	ASF1A		BCL2L2-PABPN1	AUTS2		AL031009.1		TPM3P9
ARNT	ALDOC		ARRB1	ARHGEF11		ARHGEF2	ASF1B		BCL3	AVEN		AL031058.1		TPT1-AS1
ARNTL	ALG1		ARRB2	ARHGEF12		ARHGEF28	ASGR1		BCL6	AVL9		AL031118.1		TRAM2-AS1
ARNTL2	ALG10		ARRDC1	ARHGEF16		ARHGEF3	ASH1L		BCL7A	AVPI1		AL031123.2		TRIM31-AS1
ARPC1A	ALG10B		ARRDC1-AS1	ARHGEF17		ARHGEF34P	ASH1L-AS1		BCL7B	AXIN1		AL031123.3		TRIM52-AS1
ARPC1B	ALG11		ARRDC2	ARHGEF18		ARHGEF35	ASH2L		BCL7C	AXIN2		AL031274.1		TSPEAR-AS1
ARPC2	ALG12		ARRDC3	ARHGEF19		ARHGEF37	ASIC1		BCL9	AZGP1		AL031282.2		TSPEAR-AS2
ARPC3	ALG13		ARRDC4	ARHGEF2		ARHGEF39	ASL		BCL9L	AZI2		AL031284.1		TSPOAP1-AS1
ARPC4	ALG14		ARSA	ARHGEF28		ARHGEF40	ASMTL		BCLAF1	AZIN1		AL031587.5		TTC28-AS1
ARPC4-TTLL3	ALG2		ARSB	ARHGEF3		ARHGEF5	ASNS		BCLAF1P2	B2M		AL031600.1		TUG1
ARPC5	ALG3		ARSD	ARHGEF34P		ARHGEF7	ASNSD1		BCLAF3	B3GALNT1		AL031670.1		U47924.2
ARPC5L	ALG5		ARSK	ARHGEF35		ARHGEF9	ASPH		BCOR	B3GALNT2		AL031673.1		U62317.1
ARPIN	ALG6		ARSL	ARHGEF37		ARID1A	ASPHD1		BCORL1	B3GALT4		AL031708.1		U73166.1
ARPIN-AP3S2	ALG8		ARV1	ARHGEF39		ARID1B	ASPHD2		BCR	B3GALT6		AL031714.1		UBA6-AS1
ARPP19	ALG9		ARVCF	ARHGEF40		ARID2	ASPM		BCS1L	B3GAT3		AL031717.1		UBL7-AS1
ARRB1	ALKBH1		ASAH1	ARHGEF5		ARID3A	ASPSCR1		BCYRN1	B3GLCT		AL031719.2		UBR5-AS1
ARRB2	ALKBH2		ASAP1	ARHGEF7		ARID3B	ASRGL1		BDH2	B3GNT2		AL031727.1		UCA1
ARRDC1	ALKBH3		ASAP2	ARHGEF9		ARID4A	ASS1		BDP1	B3GNT3		AL031729.1		UCKL1-AS1
ARRDC1-AS1	ALKBH4		ASAP3	ARID1A		ARID4B	ASTE1		BECN1	B3GNT5		AL031777.2		URB1-AS1
ARRDC2	ALKBH5		ASB1	ARID1B		ARID5A	ASXL1		BEND3	B3GNT7		AL031778.1		USP27X-AS1
ARRDC3	ALKBH6		ASB13	ARID2		ARID5B	ASXL2		BEND3P3	B3GNT8		AL031963.3		USP46-AS1
ARRDC4	ALKBH7		ASB16-AS1	ARID3A		ARIH1	ATAD1		BET1	B3GNT9		AL031985.3		VASH1-AS1
ARSA	ALKBH8		ASB3	ARID3B		ARIH2	ATAD2		BET1L	B4GALNT3		AL034430.1		VIM-AS1
ARSB	ALMS1		ASB6	ARID4A		ARL1	ATAD2B		BEX3	B4GALT1		AL035071.1		VPS9D1-AS1
ARSD	ALPK1		ASB7	ARID4B		ARL13B	ATAD3A		BFAR	B4GALT2		AL035078.4		WAC-AS1
ARSG	ALPP		ASB8	ARID5A		ARL14	ATAD3B		BHLHE40	B4GALT3		AL035411.1		WARS2-AS1
ARSK	ALS2		ASB9	ARID5B		ARL14EP	ATAD5		BICD1	B4GALT4		AL035456.1		WASIR2
ARV1	ALS2CL		ASCC1	ARIH1		ARL15	ATAT1		BICD2	B4GALT5		AL035458.1		XIST
ARVCF	ALYREF		ASCC2	ARIH2		ARL16	ATE1		BICDL1	B4GALT6		AL035461.3		YEATS2-AS1
ASAH1	AMACR		ASCC3	ARL1		ARL17A	ATF1		BICDL2	B4GALT7		AL035587.2		YTHDF3-AS1
ASAP1	AMBRA1		ASCL5	ARL13B		ARL17B	ATF2		BICRA	B4GAT1		AL035661.1		Z68871.1
ASAP2	AMD1		ASF1A	ARL14		ARL2	ATF3		BICRAL	B9D1		AL035661.2		Z82243.1
ASAP3	AMDHD2		ASF1B	ARL14EP		ARL2BP	ATF4		BID	B9D2		AL049629.2		Z83843.1
ASB1	AMER1		ASGR1	ARL15		ARL3	ATF4P3		BIK	BABAM1		AL049779.2		Z92544.1
ASB13	AMFR		ASH1L	ARL16		ARL4A	ATF5		BIN1	BABAM2		AL049795.2		Z95115.1
ASB16-AS1	AMIGO2		ASH1L-AS1	ARL17A		ARL4C	ATF6		BIN3	BACE1		AL049840.2		Z97192.1
ASB3	AMIGO3		ASH2L	ARL17B		ARL4D	ATF6B		BIRC2	BACE1-AS		AL049840.4		Z98884.1
ASB6	AMMECR1		ASIC1	ARL2		ARL5A	ATF7		BIRC3	BACE2		AL049840.5		Z98884.2
ASB7	AMMECR1L		ASL	ARL2BP		ARL5B	ATF7IP		BIRC5	BACH1		AL049840.6		ZBED5-AS1
ASB8	AMN		ASMTL	ARL3		ARL6	ATF7IP2		BIRC6	BAD		AL049840.7		ZBTB11-AS1
ASB9	AMN1		ASMTL-AS1	ARL4A		ARL6IP1	ATG101		BIRC7	BAG1		AL049844.2		ZEB1-AS1
ASCC1	AMOT		ASNS	ARL4C		ARL6IP4	ATG12		BIVM	BAG2		AL049873.1		ZFAND2A
ASCC2	AMOTL1		ASNSD1	ARL4D		ARL6IP5	ATG13		BLACAT1	BAG3		AL050331.1		ZFAS1
ASCC3	AMOTL2		ASPH	ARL5A		ARL6IP6	ATG14		BLCAP	BAG4		AL050341.2		ZFHX2-AS1
ASCL5	AMPD2		ASPHD1	ARL5B		ARL8A	ATG16L1		BLM	BAG5		AL078587.2		ZKSCAN2-DT
ASF1A	AMT		ASPHD2	ARL6		ARL8B	ATG16L2		BLMH	BAG6		AL078621.1		ZNF213-AS1
ASF1B	AMZ2		ASPM	ARL6IP1		ARMC1	ATG2A		BLOC1S1	BAHD1		AL078621.3		ZNF22-AS1
ASH1L	AMZ2P1		ASPSCR1	ARL6IP4		ARMC10	ATG2B		BLOC1S2	BAIAP2		AL096701.4		ZNF337-AS1
ASH1L-AS1	ANAPC1		ASRGL1	ARL6IP5		ARMC5	ATG3		BLOC1S3	BAIAP2-DT		AL096828.3		ZNF426-DT
ASH2L	ANAPC10		ASS1	ARL6IP6		ARMC6	ATG4A		BLOC1S4	BAIAP2L1		AL096870.10		ZNF433-AS1
ASIC1	ANAPC11		ASTE1	ARL8A		ARMC7	ATG4B		BLOC1S5	BAIAP2L2		AL096870.2		ZNF436-AS1
ASIC3	ANAPC13		ASTN2	ARL8B		ARMC8	ATG4C		BLOC1S5-TXNDC5	BAK1		AL109614.1		ZNF503-AS2
ASL	ANAPC15		ASXL1	ARMC1		ARMC9	ATG4D		BLOC1S6	BAMBI		AL109615.4		ZNF529-AS1
ASMTL	ANAPC16		ASXL2	ARMC10		ARMCX3	ATG5		BLVRA	BANF1		AL109627.1		ZNF674-AS1
ASMTL-AS1	ANAPC2		ATAD1	ARMC5		ARMCX5	ATG7		BLVRB	BANP		AL109811.2		ZNF687-AS1
ASNS	ANAPC4		ATAD2	ARMC6		ARMCX6	ATG9A		BLZF1	BAP1		AL109918.1		ZNF710-AS1
ASNSD1	ANAPC5		ATAD2B	ARMC7		ARMH3	ATIC		BMF	BARD1		AL109955.1		ZNF793-AS1
ASPH	ANAPC7		ATAD3A	ARMC8		ARMT1	ATL2		BMI1	BATF		AL117209.1		ZNRD2-AS1
ASPHD1	ANG		ATAD3B	ARMC9		ARNT	ATL3		BMP1	BAX		AL117332.1
ASPM	ANGEL1		ATAD5	ARMCX3		ARNTL	ATM		BMP2	BAZ1A		AL117379.1
ASPSCR1	ANGEL2		ATAT1	ARMCX5		ARNTL2	ATMIN		BMP2K	BAZ1B		AL118505.1
ASRGL1	ANK3		ATE1	ARMCX6		ARPC1A	ATN1		BMP4	BAZ2A		AL118506.1
ASTE1	ANKEF1		ATF1	ARMCX7P		ARPC1B	ATOX1		BMPR1A	BAZ2B		AL118516.1
ASTN2	ANKFY1		ATF2	ARMH3		ARPC2	ATP10D		BMPR2	BBC3		AL118558.3
ASXL1	ANKH		ATF3	ARMT1		ARPC3	ATP11A		BMS1	BBS1		AL121594.1
ASXL2	ANKHD1		ATF4	ARNT		ARPC3P1	ATP11B		BNIP1	BBS10		AL121603.2
ATAD1	ANKHD1-EIF4EBP3		ATF4P3	ARNTL		ARPC4	ATP11C		BNIP2	BBS12		AL121658.1
ATAD2	ANKIB1		ATF5	ARNTL2		ARPC4-TTLL3	ATP13A1		BNIP3L	BBS2		AL121753.2
ATAD2B	ANKLE2		ATF6	ARPC1A		ARPC5	ATP13A2		BOD1	BBS4		AL121759.2
ATAD3A	ANKMY1		ATF6B	ARPC1B		ARPC5L	ATP13A3		BOD1L1	BBS7		AL121761.1
ATAD3B	ANKMY2		ATF7	ARPC2		ARPIN	ATP13A4		BOK	BBS9		AL121772.3
ATAD5	ANKRA2		ATF7IP	ARPC3		ARPIN-AP3S2	ATP1A1		BOLA1	BBX		AL121820.2
ATAT1	ANKRD1		ATF7IP2	ARPC4		ARPP19	ATP1B1		BOLA2	BCAM		AL121829.2
ATE1	ANKRD10		ATG10	ARPC4-TTLL3		ARRB1	ATP1B3		BOLA2B	BCAP29		AL121832.1
ATF1	ANKRD10-IT1		ATG101	ARPC5		ARRB2	ATP23		BOLA2-SMG1P6	BCAP31		AL121832.2
ATF2	ANKRD11		ATG12	ARPC5L		ARRDC1	ATP2A2		BOLA3	BCAR1		AL121832.3
ATF3	ANKRD12		ATG13	ARPIN		ARRDC1-AS1	ATP2A3		BOP1	BCAR3		AL121845.3
ATF4	ANKRD13A		ATG14	ARPIN-AP3S2		ARRDC2	ATP2B1		BORA	BCAS2		AL121900.1
ATF4P3	ANKRD13B		ATG16L1	ARPP19		ARRDC3	ATP2B4		BORCS5	BCAS3		AL121906.2
ATF5	ANKRD13C		ATG16L2	ARRB1		ARRDC4	ATP2C1		BORCS6	BCAS4		AL121944.2
ATF6	ANKRD13D		ATG2A	ARRB2		ARSA	ATP5F1A		BORCS7	BCAT2		AL122035.1
ATF6B	ANKRD16		ATG2B	ARRDC1		ARSB	ATP5F1B		BORCS8	BCCIP		AL122035.2
ATF7	ANKRD17		ATG3	ARRDC1-AS1		ARSD	ATP5F1C		BPGM	BCDIN3D		AL122058.1
ATF7IP	ANKRD20A17P		ATG4A	ARRDC2		ARSK	ATP5F1CP1		BPHL	BCKDHA		AL132639.2
ATF7IP2	ANKRD23		ATG4B	ARRDC3		ARSL	ATP5F1D		BPNT1	BCKDHB		AL132655.1
ATG10	ANKRD26		ATG4C	ARRDC4		ARV1	ATP5F1E		BPTF	BCKDK		AL132655.2
ATG101	ANKRD27		ATG4D	ARSA		ARVCF	ATP5IF1		BRAF	BCL10		AL132712.2
ATG12	ANKRD28		ATG5	ARSB		ASAH1	ATP5MC1		BRAP	BCL2L1		AL132780.1
ATG13	ANKRD34A		ATG7	ARSD		ASAP1	ATP5MC1P4		BRAT1	BCL2L11		AL132780.4
ATG14	ANKRD36		ATG9A	ARSG		ASAP2	ATP5MC2		BRCA1	BCL2L12		AL133215.2
ATG16L1	ANKRD36B		ATIC	ARSJ		ASAP3	ATP5MC2P4		BRCA2	BCL2L13		AL133243.2
ATG16L2	ANKRD36C		ATL2	ARSK		ASB1	ATP5MC3		BRCC3	BCL2L15		AL133260.1
ATG2A	ANKRD37		ATL3	ARSL		ASB13	ATP5MD		BRD1	BCL2L2		AL133268.1
ATG2B	ANKRD39		ATM	ARV1		ASB16	ATP5ME		BRD2	BCL2L2-PABPN1		AL133338.1
ATG3	ANKRD40		ATMIN	ARVCF		ASB16-AS1	ATP5MF		BRD3	BCL3		AL133346.1
ATG4A	ANKRD42		ATN1	ASAH1		ASB3	ATP5MF-PTCD1		BRD3OS	BCL6		AL133352.1
ATG4B	ANKRD46		ATOX1	ASAP1		ASB6	ATP5MG		BRD4	BCL7A		AL133367.1
ATG4C	ANKRD49		ATP10B	ASAP2		ASB7	ATP5MPL		BRD7	BCL7B		AL133406.2
ATG4D	ANKRD50		ATP11A	ASAP3		ASB8	ATP5PB		BRD8	BCL7C		AL133410.1
ATG5	ANKRD52		ATP11B	ASB1		ASB9	ATP5PD		BRD9	BCL9		AL133477.1
ATG7	ANKRD54		ATP11C	ASB13		ASCC1	ATP5PF		BRF1	BCL9L		AL133499.1
ATG9A	ANKRD61		ATP13A1	ASB16-AS1		ASCC2	ATP5PO		BRF2	BCLAF1		AL133517.1
ATIC	ANKRD9		ATP13A2	ASB3		ASCC3	ATP6AP1		BRI3	BCLAF1P2		AL133520.1
ATL2	ANKS1A		ATP13A3	ASB6		ASCL5	ATP6AP2		BRI3BP	BCLAF3		AL135905.1
ATL3	ANKS3		ATP1A1	ASB7		ASF1A	ATP6V0A1		BRICD5	BCOR		AL135905.2
ATM	ANKS4B		ATP1B1	ASB8		ASF1B	ATP6V0A2		BRIP1	BCORL1		AL135925.1
ATMIN	ANKS6		ATP1B3	ASB9		ASGR1	ATP6V0B		BRIX1	BCR		AL135999.1
ATN1	ANKZF1		ATP23	ASCC1		ASH1L	ATP6V0C		BRK1	BCS1L		AL136040.1
ATOX1	ANLN		ATP2A1	ASCC2		ASH1L-AS1	ATP6V0CP4		BRMS1	BCYRN1		AL136116.3
ATP11A	ANO1		ATP2A1-AS1	ASCC3		ASH2L	ATP6V0D1		BRMS1L	BDH2		AL136162.1
ATP11B	ANO10		ATP2A2	ASCL2		ASIC1	ATP6V0E1		BROX	BDP1		AL136221.1
ATP11C	ANO6		ATP2A3	ASCL5		ASL	ATP6V1A		BRPF1	BECN1		AL136295.1
ATP13A1	ANO8		ATP2B1	ASF1A		ASMTL	ATP6V1B2		BRPF3	BEND3		AL136295.4
ATP13A2	ANO9		ATP2B4	ASF1B		ASMTL-AS1	ATP6V1C1		BRSK1	BEND3P3		AL136295.5
ATP13A3	ANOS1		ATP2C1	ASH1L		ASNS	ATP6V1D		BRWD1	BEND7		AL136295.6
ATP1A1	ANP32A		ATP5F1A	ASH1L-AS1		ASNSD1	ATP6V1E1		BRWD3	BET1		AL136295.7
ATP1B1	ANP32B		ATP5F1B	ASH2L		ASPH	ATP6V1F		BSCL2	BET1L		AL136304.1
ATP1B3	ANP32E		ATP5F1C	ASIC1		ASPHD1	ATP6V1G1		BSDC1	BEX3		AL136968.2
ATP23	ANTKMT		ATP5F1D	ASL		ASPHD2	ATP6V1H		BSG	BFAR		AL137003.1
ATP2A1	ANXA1		ATP5F1E	ASMTL		ASPM	ATP7A		BSPRY	BFSP1		AL137058.2
ATP2A1-AS1	ANXA11		ATP5IF1	ASMTL-AS1		ASPSCR1	ATP7B		BTAF1	BHLHA15		AL137129.1
ATP2A2	ANXA2		ATP5MC1	ASNS		ASRGL1	ATP8A1		BTBD1	BHLHB9		AL137782.1
ATP2A3	ANXA2P1		ATP5MC1P4	ASNSD1		ASS1	ATP8B1		BTBD10	BHLHE40		AL137785.1
ATP2B1	ANXA2P2		ATP5MC2	ASPH		ASTE1	ATP8B3		BTBD19	BICD1		AL137800.1
ATP2B4	ANXA3		ATP5MC2P4	ASPHD1		ASTN2	ATP9A		BTBD2	BICD2		AL137802.2
ATP2C1	ANXA4		ATP5MC3	ASPHD2		ASXL1	ATP9B		BTBD3	BICDL1		AL138478.1
ATP5F1A	ANXA6		ATP5MD	ASPM		ASXL2	ATPAF1		BTBD6	BICDL2		AL138479.2
ATP5F1B	ANXA7		ATP5ME	ASPSCR1		ATAD1	ATPAF2		BTBD7	BICRA		AL138689.1
ATP5F1C	ANXA9		ATP5MF	ASRGL1		ATAD2	ATPSCKMT		BTBD9	BICRAL		AL138724.2
ATP5F1D	AOC1		ATP5MF-PTCD1	ASS1		ATAD2B	ATR		BTD	BID		AL138752.2
ATP5F1E	AOPEP		ATP5MG	ASTE1		ATAD3A	ATRAID		BTF3	BIK		AL138756.1
ATP5IF1	AP000254.2		ATP5MPL	ASXL1		ATAD3B	ATRIP		BTF3L4	BIN1		AL138789.1
ATP5MC1	AP000295.1		ATP5PB	ASXL2		ATAD5	ATRN		BTF3L4P2	BIN3		AL138885.3
ATP5MC1P4	AP000344.2		ATP5PD	ATAD1		ATAT1	ATRX		BTG1	BIRC2		AL138966.2
ATP5MC2	AP000346.2		ATP5PF	ATAD2		ATE1	ATXN1		BTG2	BIRC3		AL139011.1
ATP5MC2P4	AP000347.1		ATP5PO	ATAD2B		ATF1	ATXN10		BTG3	BIRC5		AL139011.2
ATP5MC3	AP000525.1		ATP6AP1	ATAD3A		ATF2	ATXN1-AS1		BTN2A1	BIRC6		AL139082.2
ATP5MD	AP000580.1		ATP6AP2	ATAD3B		ATF3	ATXN1L		BTN2A2	BIVM		AL139089.1
ATP5ME	AP000648.4		ATP6V0A1	ATAD5		ATF4	ATXN2		BTN2A3P	BLACAT1		AL139095.2
ATP5MF	AP000692.1		ATP6V0A2	ATAT1		ATF4P3	ATXN2L		BTN3A1	BLCAP		AL139095.5
ATP5MF-PTCD1	AP000695.1		ATP6V0B	ATE1		ATF5	ATXN3		BTN3A2	BLM		AL139246.5
ATP5MG	AP000786.1		ATP6V0C	ATF1		ATF6	ATXN7		BTRC	BLMH		AL139287.1
ATP5MPL	AP000866.6		ATP6V0D1	ATF2		ATF6B	ATXN7L1		BUB1	BLOC1S1		AL139289.1
ATP5PB	AP000873.1		ATP6V0E1	ATF3		ATF7	ATXN7L2		BUB1B	BLOC1S2		AL139300.1
ATP5PD	AP000873.2		ATP6V1A	ATF4		ATF7IP	ATXN7L3		BUB3	BLOC1S3		AL139317.3
ATP5PDP4	AP000892.4		ATP6V1B2	ATF4P3		ATF7IP2	ATXN7L3B		BUD13	BLOC1S4		AL139349.1
ATP5PF	AP000894.4		ATP6V1C1	ATF5		ATG10	AUH		BUD23	BLOC1S5		AL139352.1
ATP5PO	AP000936.3		ATP6V1D	ATF6		ATG101	AUNIP		BUD31	BLOC1S5-TXNDC5		AL139353.1
ATP6AP1	AP000944.5		ATP6V1E1	ATF6B		ATG12	AUP1		BX255925.3	BLOC1S6		AL139384.2
ATP6AP2	AP001000.1		ATP6V1E2	ATF7		ATG13	AURKA		BX470102.1	BLVRA		AL139407.1
ATP6V0A1	AP001062.1		ATP6V1F	ATF7IP		ATG14	AURKAIP1		BX537318.1	BLVRB		AL139423.1
ATP6V0A2	AP001107.9		ATP6V1G1	ATF7IP2		ATG16L1	AURKB		BX679664.3	BLZF1		AL157394.3
ATP6V0B	AP001160.3		ATP6V1G2-DDX39B	ATG10		ATG16L2	AUTS2		BX842570.1	BMI1		AL157400.5
ATP6V0C	AP001267.1		ATP6V1H	ATG101		ATG2A	AVEN		BX890604.2	BMP1		AL157838.1
ATP6V0D1	AP001273.1		ATP7A	ATG12		ATG2B	AVIL		BYSL	BMP2		AL157935.3
ATP6V0E1	AP001273.2		ATP7B	ATG13		ATG3	AVL9		BZW1	BMP2K		AL158050.1
ATP6V1A	AP001324.1		ATP8A1	ATG14		ATG4A	AVPI1		BZW1P2	BMP4		AL158196.1
ATP6V1B2	AP001372.2		ATP8B2	ATG16L1		ATG4B	AXIN1		BZW2	BMP7		AL158206.1
ATP6V1C1	AP001412.1		ATP8B3	ATG16L2		ATG4C	AXIN2		C10orf88	BMPR1A		AL158211.5
ATP6V1C2	AP001453.2		ATP9A	ATG2A		ATG4D	AXL		C11orf1	BMPR2		AL158212.3
ATP6V1D	AP001453.4		ATP9B	ATG2B		ATG5	AZGP1		C11orf24	BMS1		AL158214.2
ATP6V1E1	AP001453.5		ATPAF1	ATG3		ATG7	AZI2		C11orf45	BMS1P1		AL158801.6
ATP6V1F	AP001505.1		ATPAF2	ATG4A		ATG9A	AZIN1		C11orf49	BMT2		AL160006.1
ATP6V1G1	AP001527.2		ATPSCKMT	ATG4B		ATIC	B2M		C11orf54	BNIP1		AL160408.2
ATP6V1G2-DDX39B	AP001625.2		ATR	ATG4C		ATL2	B3GALNT1		C11orf58	BNIP2		AL161421.1
ATP6V1H	AP001816.1		ATRAID	ATG4D		ATL3	B3GALNT2		C11orf68	BNIP3L		AL161431.1
ATP7A	AP001931.2		ATRIP	ATG5		ATM	B3GALT4		C11orf71	BOD1		AL161669.3
ATP7B	AP001972.5		ATRN	ATG7		ATMIN	B3GALT6		C11orf80	BOD1L1		AL161729.1
ATP8A1	AP002360.2		ATRX	ATG9A		ATN1	B3GAT3		C11orf95	BOK		AL161729.4
ATP8B1	AP002490.1		ATXN1	ATIC		ATOX1	B3GLCT		C11orf98	BOLA1		AL161772.1
ATP8B3	AP002784.2		ATXN10	ATL2		ATP11A	B3GNT2		C12orf10	BOLA2		AL161787.1
ATP9A	AP002807.1		ATXN1-AS1	ATL3		ATP11B	B3GNT3		C12orf29	BOLA2B		AL161891.1
ATPAF1	AP002840.2		ATXN1L	ATM		ATP11C	B3GNT5		C12orf43	BOLA2-SMG1P6		AL162151.2
ATPAF2	AP002990.1		ATXN2	ATMIN		ATP13A1	B3GNT7		C12orf49	BOLA3		AL162231.2
ATPSCKMT	AP003065.2		ATXN2L	ATN1		ATP13A2	B3GNT8		C12orf57	BOP1		AL162258.1
ATR	AP003068.4		ATXN3	ATOX1		ATP13A3	B3GNT9		C12orf65	BORA		AL162258.2
ATRAID	AP003084.1		ATXN7	ATP10D		ATP1A1	B4GALNT3		C12orf66	BORCS5		AL162274.2
ATRIP	AP003307.2		ATXN7L1	ATP11A		ATP1B1	B4GALT1		C12orf73	BORCS6		AL162377.1
ATRN	AP003352.1		ATXN7L2	ATP11B		ATP1B3	B4GALT2		C12orf75	BORCS7		AL162458.1
ATRX	AP003392.1		ATXN7L3	ATP11C		ATP23	B4GALT3		C12orf76	BORCS8		AL162581.1
ATXN1	AP003392.2		ATXN7L3B	ATP13A1		ATP2A1	B4GALT4		C14orf119	BORCS8-MEF2B		AL162595.1
ATXN10	AP003419.1		AUH	ATP13A2		ATP2A1-AS1	B4GALT5		C14orf28	BPGM		AL163636.2
ATXN1-AS1	AP003419.3		AUNIP	ATP13A3		ATP2A2	B4GALT6		C14orf93	BPHL		AL353138.1
ATXN1L	AP003486.1		AUP1	ATP13A4		ATP2A3	B4GALT7		C15orf39	BPIFB1		AL353150.1
ATXN2	AP003498.3		AURKA	ATP1A1		ATP2B1	B4GAT1		C15orf41	BPNT1		AL353583.1
ATXN2L	AP003900.1		AURKAIP1	ATP1B1		ATP2B4	B9D1		C15orf61	BPTF		AL353622.1
ATXN3	AP005233.2		AURKB	ATP1B3		ATP2C1	B9D2		C16orf58	BRAF		AL353625.1
ATXN7	AP005329.3		AUTS2	ATP23		ATP5F1A	BABAM1		C16orf70	BRAP		AL353743.1
ATXN7L1	AP006222.1		AVEN	ATP2A1-AS1		ATP5F1B	BABAM2		C16orf72	BRAT1		AL353748.3
ATXN7L2	AP006222.2		AVL9	ATP2A2		ATP5F1C	BACE1		C16orf74	BRCA1		AL353759.1
ATXN7L3	AP006333.1		AVPI1	ATP2A3		ATP5F1CP1	BACE1-AS		C16orf87	BRCA2		AL353763.2
ATXN7L3B	AP006621.3		AXIN1	ATP2B1		ATP5F1D	BACE2		C16orf91	BRCC3		AL353807.5
AUH	AP006621.4		AXIN2	ATP2B4		ATP5F1E	BACH1		C17orf100	BRD1		AL354707.1
AUNIP	AP006621.5		AXL	ATP2C1		ATP5IF1	BAD		C17orf113	BRD2		AL354714.2
AUP1	AP006623.1		AZI2	ATP2C2		ATP5MC1	BAG1		C17orf49	BRD3		AL354733.3
AURKA	AP1AR		AZIN1	ATP5F1A		ATP5MC1P4	BAG2		C17orf58	BRD3OS		AL354740.1
AURKAIP1	AP1B1		B2M	ATP5F1B		ATP5MC2	BAG3		C17orf75	BRD4		AL354743.2
AURKB	AP1G1		B3GALNT1	ATP5F1C		ATP5MC3	BAG4		C17orf80	BRD7		AL354836.1
AURKC	AP1G2		B3GALNT2	ATP5F1CP1		ATP5MD	BAG5		C18orf21	BRD8		AL354872.1
AUTS2	AP1M1		B3GALT4	ATP5F1D		ATP5ME	BAG6		C18orf25	BRD9		AL354953.1
AVEN	AP1M2		B3GALT6	ATP5F1E		ATP5MF	BAHCC1		C18orf32	BRF1		AL354993.2
AVL9	AP1S1		B3GAT3	ATP5IF1		ATP5MF-PTCD1	BAHD1		C18orf54	BRF2		AL355001.2
AVPI1	AP1S2		B3GLCT	ATP5MC1		ATP5MG	BAIAP2		C19orf12	BRI3		AL355032.1
AXIN1	AP1S3		B3GNT10	ATP5MC1P4		ATP5MPL	BAIAP2-DT		C19orf25	BRI3BP		AL355075.6
AXIN2	AP2A1		B3GNT2	ATP5MC2		ATP5PB	BAIAP2L1		C19orf33	BRICD5		AL355310.2
AXL	AP2A2		B3GNT3	ATP5MC2P4		ATP5PD	BAIAP2L2		C19orf44	BRIP1		AL355312.4
AZI2	AP2B1		B3GNT5	ATP5MC3		ATP5PF	BAK1		C19orf47	BRIX1		AL355353.2
AZIN1	AP2M1		B3GNT7	ATP5MD		ATP5PO	BAMBI		C19orf48	BRK1		AL355385.1
B2M	AP2S1		B3GNT8	ATP5ME		ATP6AP1	BANF1		C19orf53	BRMS1		AL355388.1
B3GALNT2	AP3B1		B3GNT9	ATP5MF		ATP6AP2	BANP		C19orf54	BRMS1L		AL355488.1
B3GALT4	AP3D1		B4GALNT3	ATP5MF-PTCD1		ATP6V0A1	BAP1		C19orf73	BROX		AL355802.1
B3GALT6	AP3M1		B4GALT1	ATP5MG		ATP6V0A2	BARD1		C19orf81	BRPF1		AL355802.3
B3GAT3	AP3M2		B4GALT2	ATP5MPL		ATP6V0B	BATF		C1D	BRPF3		AL355916.1
B3GLCT	AP3S1		B4GALT3	ATP5PB		ATP6V0C	BAX		C1DP1	BRSK1		AL355987.4
B3GNT2	AP3S2		B4GALT4	ATP5PD		ATP6V0D1	BAZ1A		C1GALT1	BRWD1		AL355999.1
B3GNT3	AP4B1		B4GALT5	ATP5PF		ATP6V0E1	BAZ1B		C1GALT1C1	BRWD3		AL356299.3
B3GNT5	AP4E1		B4GALT6	ATP5PO		ATP6V1A	BAZ2A		C1orf109	BSCL2		AL356488.2
B3GNT7	AP4M1		B4GALT7	ATP6AP1		ATP6V1B2	BAZ2B		C1orf112	BSDC1		AL356488.3
B3GNT8	AP4S1		B4GAT1	ATP6AP2		ATP6V1C1	BBC3		C1orf116	BSG		AL356740.1
B3GNT9	AP5B1		B9D1	ATP6V0A1		ATP6V1D	BBOX1-AS1		C1orf122	BSPRY		AL356740.2
B4GALNT3	AP5M1		B9D2	ATP6V0A2		ATP6V1E1	BBS1		C1orf131	BST2		AL356740.3
B4GALT1	AP5S1		BABAM1	ATP6V0B		ATP6V1E2	BBS10		C1orf159	BTAF1		AL356801.1
B4GALT2	AP5Z1		BABAM2	ATP6V0C		ATP6V1F	BBS12		C1orf174	BTBD1		AL356968.2
B4GALT3	APAF1		BACE1	ATP6V0D1		ATP6V1G1	BBS2		C1orf198	BTBD10		AL357033.2
B4GALT4	APBA3		BACE1-AS	ATP6V0E1		ATP6V1G2-DDX39B	BBS4		C1orf21	BTBD2		AL357033.3
B4GALT5	APBB2		BACE2	ATP6V1A		ATP6V1H	BBS7		C1orf210	BTBD3		AL357033.4
B4GALT6	APBB3		BACH1	ATP6V1B2		ATP7A	BBS9		C1orf226	BTBD6		AL357079.1
B4GALT7	APC		BAD	ATP6V1C1		ATP7B	BBX		C1orf35	BTBD7		AL358113.1
B4GAT1	APCDD1		BAG1	ATP6V1D		ATP8A1	BCAM		C1orf43	BTBD9		AL358115.1
B9D1	APCDD1L		BAG2	ATP6V1E1		ATP8B3	BCAP29		C1orf50	BTC		AL358472.2
B9D2	APEH		BAG3	ATP6V1E2		ATP9A	BCAP31		C1orf52	BTD		AL358472.3
BABAM1	APEX1		BAG4	ATP6V1F		ATP9B	BCAR1		C1orf53	BTF3		AL358472.4
BABAM2	APEX2		BAG5	ATP6V1FNB		ATPAF1	BCAR3		C1orf56	BTF3L4		AL358472.5
BACE1	APH1A		BAG6	ATP6V1G1		ATPAF2	BCAS1		C1orf74	BTF3L4P2		AL358472.6
BACE1-AS	API5		BAHD1	ATP6V1H		ATPSCKMT	BCAS2		C1QBP	BTG1		AL358472.7
BACE2	APIP		BAIAP2	ATP7A		ATR	BCAS3		C1QL1	BTG2		AL359091.3
BACH1	APLP2		BAIAP2-DT	ATP7B		ATRAID	BCAS4		C1QTNF6	BTG3		AL359091.4
BAD	APMAP		BAIAP2L1	ATP8A1		ATRIP	BCAT2		C1RL	BTN2A1		AL359258.2
BAG1	APOA1		BAK1	ATP8B1		ATRN	BCCIP		C20orf194	BTN2A2		AL359513.1
BAG2	APOBEC3B		BAMBI	ATP8B3		ATRX	BCDIN3D		C20orf27	BTN2A3P		AL359921.1
BAG3	APOBEC3C		BANF1	ATP9A		ATXN1	BCKDHA		C20orf96	BTN3A1		AL359921.2
BAG4	APOBEC3D		BANF1P3	ATP9B		ATXN10	BCKDHB		C21orf58	BTN3A2		AL359922.2
BAG5	APOBEC3F		BANP	ATPAF1		ATXN1-AS1	BCKDK		C21orf91	BTN3A3		AL360012.1
BAG6	APOBEC3G		BAP1	ATPAF2		ATXN1L	BCL10		C22orf39	BTRC		AL360181.2
BAHCC1	APOBEC3H		BARD1	ATPSCKMT		ATXN2	BCL2L1		C22orf46	BUB1		AL360181.3
BAHD1	APOC1		BATF	ATR		ATXN2L	BCL2L11		C2CD2	BUB1B		AL365181.3
BAIAP2	APOH		BAX	ATRAID		ATXN3	BCL2L12		C2CD2L	BUB3		AL365203.2
BAIAP2-DT	APOL1		BAZ1A	ATRIP		ATXN7	BCL2L13		C2CD3	BUD13		AL365205.1
BAIAP2L1	APOL2		BAZ1B	ATRN		ATXN7L1	BCL2L14		C2CD5	BUD23		AL365217.1
BAK1	APOLD1		BAZ2A	ATRX		ATXN7L2	BCL2L15		C2orf15	BUD31		AL365330.1
BAK1P1	APOM		BAZ2B	ATXN1		ATXN7L3	BCL2L2		C2orf42	BX255925.3		AL390039.1
BAMBI	APOO		BBC3	ATXN10		ATXN7L3B	BCL2L2-PABPN1		C2orf49	BX470102.1		AL390066.2
BANF1	APOOL		BBIP1	ATXN1-AS1		AUH	BCL3		C2orf68	BX537318.1		AL390198.1
BANF1P3	APP		BBS1	ATXN1L		AUNIP	BCL6		C2orf69	BX679664.3		AL390198.2
BANP	APPBP2		BBS10	ATXN2		AUP1	BCL7A		C2orf72	BX842570.1		AL390719.1
BAP1	APPL1		BBS12	ATXN2L		AURKA	BCL7B		C2orf76	BX890604.2		AL390719.2
BARD1	APPL2		BBS2	ATXN3		AURKAIP1	BCL7C		C3orf18	BYSL		AL390728.4
BATF	APRT		BBS4	ATXN7		AURKB	BCL9		C3orf33	BZW1		AL390728.6
BAX	APTR		BBS7	ATXN7L1		AUTS2	BCL9L		C3orf38	BZW1P2		AL391056.1
BAZ1A	APTX		BBS9	ATXN7L2		AVEN	BCLAF1		C3orf52	BZW2		AL391058.1
BAZ1B	AQP1		BBX	ATXN7L3		AVL9	BCLAF1P2		C3orf62	C10orf88		AL391069.2
BAZ2A	AQP11		BCAM	ATXN7L3B		AVPI1	BCLAF3		C4BPB	C10orf95		AL391121.1
BAZ2B	AQP2		BCAP29	AUH		AXIN1	BCO1		C4orf3	C11orf1		AL391244.2
BBC3	AQP3		BCAP31	AUNIP		AXIN2	BCOR		C4orf46	C11orf21		AL391280.2
BBIP1	AQP5		BCAR1	AUP1		AXL	BCORL1		C5orf15	C11orf24		AL391422.4
BBS1	AQP6		BCAR3	AURKA		AZI2	BCR		C5orf22	C11orf45		AL391425.1
BBS10	AQR		BCAS2	AURKAIP1		AZIN1	BCS1L		C5orf24	C11orf49		AL391834.2
BBS2	ARAF		BCAS3	AURKB		B2M	BCYRN1		C5orf34	C11orf52		AL391988.1
BBS4	ARAP1		BCAS4	AUTS2		B3GALNT1	BDH2		C5orf38	C11orf54		AL392172.1
BBS7	ARAP2		BCAT2	AVEN		B3GALNT2	BDP1		C5orf51	C11orf58		AL441992.2
BBS9	ARAP3		BCCIP	AVIL		B3GALT4	BECN1		C5orf66	C11orf68		AL441992.3
BBX	ARCN1		BCDIN3D	AVL9		B3GALT6	BEND3		C6orf120	C11orf71		AL442125.1
BCAM	AREL1		BCKDHA	AVPI1		B3GAT3	BEND3P3		C6orf132	C11orf80		AL442125.2
BCAP29	ARF1		BCKDHB	AXIN1		B3GLCT	BEND7		C6orf136	C11orf95		AL445222.2
BCAP31	ARF3		BCKDK	AXIN2		B3GNT2	BET1		C6orf141	C11orf98		AL445363.3
BCAR1	ARF4		BCL10	AXL		B3GNT3	BET1L		C6orf15	C12orf10		AL445423.3
BCAR3	ARF5		BCL2L1	AZGP1		B3GNT5	BEX3		C6orf226	C12orf29		AL445524.1
BCAS2	ARF6		BCL2L11	AZI2		B3GNT7	BFAR		C6orf47	C12orf4		AL450124.1
BCAS3	ARFGAP1		BCL2L12	AZIN1		B3GNT8	BFSP1		C6orf62	C12orf43		AL450326.1
BCAS4	ARFGAP2		BCL2L13	B2M		B3GNT9	BHLHA15		C6orf89	C12orf49		AL450345.2
BCAT2	ARFGAP3		BCL2L15	B3GALNT1		B4GALNT3	BHLHB9		C6orf99	C12orf57		AL450405.1
BCCIP	ARFGEF1		BCL2L2	B3GALNT2		B4GALT1	BHLHE40		C7orf26	C12orf65		AL450998.2
BCKDHA	ARFGEF2		BCL2L2-PABPN1	B3GALT4		B4GALT2	BICD1		C7orf50	C12orf66		AL451007.1
BCKDHB	ARFGEF3		BCL3	B3GALT6		B4GALT3	BICD2		C8orf33	C12orf73		AL451042.2
BCKDK	ARFIP1		BCL6	B3GAT3		B4GALT4	BICDL1		C8orf49	C12orf75		AL451050.2
BCL10	ARFIP2		BCL7A	B3GLCT		B4GALT5	BICDL2		C8orf58	C12orf76		AL451085.3
BCL2L1	ARFRP1		BCL7B	B3GNT10		B4GALT6	BICRA		C8orf76	C14orf119		AL451165.2
BCL2L11	ARG2		BCL7C	B3GNT2		B4GALT7	BICRAL		C8orf82	C14orf28		AL499602.1
BCL2L12	ARGLU1		BCL9	B3GNT3		B4GAT1	BID		C9orf129	C14orf93		AL512274.1
BCL2L13	ARHGAP1		BCL9L	B3GNT5		B9D1	BIK		C9orf152	C15orf39		AL512356.2
BCL2L15	ARHGAP10		BCLAF1	B3GNT7		B9D2	BIN1		C9orf16	C15orf41		AL512785.2
BCL2L2	ARHGAP11A		BCLAF1P2	B3GNT8		BABAM1	BIN3		C9orf40	C15orf65		AL512791.1
BCL2L2-PABPN1	ARHGAP11B		BCLAF3	B3GNT9		BABAM2	BIRC2		C9orf64	C16orf58		AL512844.1
BCL3	ARHGAP12		BCOR	B4GALNT3		BACE1	BIRC3		C9orf72	C16orf70		AL513175.2
BCL6	ARHGAP17		BCORL1	B4GALT1		BACE1-AS	BIRC5		C9orf78	C16orf72		AL513218.1
BCL7A	ARHGAP18		BCR	B4GALT2		BACE2	BIRC6		CA11	C16orf74		AL513327.1
BCL7B	ARHGAP19		BCS1L	B4GALT3		BACH1	BIVM		CA13	C16orf87		AL513477.1
BCL7C	ARHGAP21		BCYRN1	B4GALT4		BAD	BLACAT1		CA2	C16orf89		AL513497.1
BCL9	ARHGAP23		BDH2	B4GALT5		BAG1	BLCAP		CA5BP1	C16orf91		AL513548.1
BCL9L	ARHGAP26		BDKRB2	B4GALT6		BAG2	BLM		CAAP1	C17orf100		AL513550.1
BCLAF1	ARHGAP27		BDP1	B4GALT7		BAG3	BLMH		CAB39	C17orf113		AL583722.1
BCLAF1P2	ARHGAP27P1-BPTFP1-KPNA2P3		BECN1	B4GAT1		BAG4	BLNK		CABIN1	C17orf49		AL583810.1
BCLAF3	ARHGAP32		BEND3	B9D1		BAG5	BLOC1S1		CABLES1	C17orf58		AL583832.1
BCOR	ARHGAP33		BEND3P3	B9D2		BAG6	BLOC1S2		CABLES2	C17orf75		AL583856.1
BCORL1	ARHGAP35		BEND7	BABAM1		BAHCC1	BLOC1S3		CACFD1	C17orf80		AL589182.2
BCR	ARHGAP39		BET1	BABAM2		BAHD1	BLOC1S4		CACNB1	C17orf97		AL589182.3
BCS1L	ARHGAP42		BET1L	BACE1		BAIAP2	BLOC1S5		CACNB3	C18orf21		AL589666.1
BCYRN1	ARHGAP44		BEX3	BACE1-AS		BAIAP2-DT	BLOC1S5-TXNDC5		CACNG6	C18orf25		AL589743.1
BDH2	ARHGAP45		BFAR	BACE2		BAIAP2L1	BLOC1S6		CACNG8	C18orf32		AL589880.1
BDP1	ARHGAP5		BFSP1	BACH1		BAIAP2L2	BLVRA		CACTIN	C19orf12		AL589986.2
BECN1	ARHGAP5-AS1		BHLHA15	BAD		BAK1	BLVRB		CACUL1	C19orf18		AL590004.3
BEND3	ARHGAP8		BHLHB9	BAG1		BAK1P1	BLZF1		CACYBP	C19orf25		AL590062.1
BEND3P3	ARHGDIA		BHLHE40	BAG2		BAMBI	BMF		CACYBPP2	C19orf33		AL590064.1
BET1	ARHGEF1		BICD1	BAG3		BANF1	BMI1		CAD	C19orf44		AL590560.3
BET1L	ARHGEF10L		BICD2	BAG4		BANF1P3	BMP1		CADM1	C19orf47		AL590617.2
BEX3	ARHGEF11		BICDL1	BAG5		BANP	BMP2		CADM4	C19orf48		AL590627.1
BFAR	ARHGEF12		BICDL2	BAG6		BAP1	BMP2K		CALCOCO1	C19orf53		AL590666.2
BFSP1	ARHGEF16		BICRA	BAHCC1		BARD1	BMP4		CALCOCO2	C19orf54		AL590705.1
BHLHE40	ARHGEF17		BICRAL	BAHD1		BATF	BMP7		CALD1	C19orf57		AL590714.1
BICD1	ARHGEF18		BID	BAIAP2		BAX	BMPR1A		CALM1	C19orf73		AL590762.1
BICD2	ARHGEF19		BIK	BAIAP2-DT		BAZ1A	BMPR2		CALM2	C19orf81		AL590867.2
BICDL1	ARHGEF2		BIN1	BAIAP2L1		BAZ1B	BMS1		CALM2P2	C1D		AL591684.2
BICDL2	ARHGEF28		BIN3	BAIAP2L2		BAZ2A	BMS1P1		CALM3	C1DP1		AL591806.4
BICRA	ARHGEF3		BIRC2	BAK1		BAZ2B	BMT2		CALML4	C1GALT1		AL591895.1
BICRAL	ARHGEF34P		BIRC3	BAMBI		BBC3	BMX		CALR	C1GALT1C1		AL592166.1
BID	ARHGEF35		BIRC5	BANF1		BBIP1	BNIP1		CALU	C1orf109		AL592295.4
BIK	ARHGEF37		BIRC6	BANP		BBS1	BNIP2		CAMK1	C1orf112		AL596087.1
BIN1	ARHGEF39		BIRC7	BAP1		BBS10	BNIP3L		CAMK2D	C1orf116		AL596442.3
BIN3	ARHGEF40		BIVM	BARD1		BBS12	BNIP5		CAMK2G	C1orf122		AL603750.1
BIRC2	ARHGEF5		BLACAT1	BATF		BBS2	BOD1		CAMK2N1	C1orf131		AL603756.1
BIRC3	ARHGEF7		BLCAP	BAX		BBS4	BOD1L1		CAMK2N2	C1orf159		AL604028.2
BIRC5	ARHGEF9		BLM	BAZ1A		BBS7	BOK		CAMKK1	C1orf174		AL606500.1
BIRC6	ARID1A		BLMH	BAZ1B		BBS9	BOLA1		CAMKK2	C1orf198		AL606760.1
BIRC7	ARID1B		BLOC1S1	BAZ2A		BBX	BOLA2		CAMKMT	C1orf21		AL606834.1
BIVM	ARID2		BLOC1S2	BAZ2B		BCAM	BOLA2B		CAMLG	C1orf210		AL606970.1
BLACAT1	ARID3A		BLOC1S3	BBC3		BCAP29	BOLA2-SMG1P6		CAMSAP1	C1orf226		AL627230.1
BLCAP	ARID3B		BLOC1S4	BBOF1		BCAP31	BOLA3		CAMSAP2	C1orf35		AL645608.2
BLM	ARID4A		BLOC1S5	BBOX1-AS1		BCAR1	BOP1		CAMSAP3	C1orf43		AL645608.7
BLMH	ARID4B		BLOC1S5-TXNDC5	BBS1		BCAR3	BORA		CAMTA1	C1orf50		AL645608.8
BLOC1S1	ARID5A		BLOC1S6	BBS10		BCAS2	BORCS5		CAMTA2	C1orf52		AL645929.1
BLOC1S2	ARID5B		BLVRA	BBS12		BCAS3	BORCS6		CAND1	C1orf53		AL645933.3
BLOC1S3	ARIH1		BLVRB	BBS2		BCAS4	BORCS7		CANT1	C1orf54		AL645933.4
BLOC1S4	ARIH2		BLZF1	BBS4		BCAT2	BORCS8		CANX	C1orf56		AL645933.5
BLOC1S5	ARIH2OS		BMF	BBS7		BCCIP	BORCS8-MEF2B		CAP1	C1orf74		AL662791.1
BLOC1S5-TXNDC5	ARL1		BMI1	BBS9		BCDIN3D	BPGM		CAP2	C1QBP		AL662795.2
BLOC1S6	ARL13B		BMP1	BBX		BCKDHA	BPHL		CAPG	C1QTNF6		AL662797.2
BLVRA	ARL14EP		BMP2	BCAM		BCKDHB	BPIFB1		CAPN1	C1R		AL662884.3
BLVRB	ARL15		BMP2K	BCAP29		BCKDK	BPNT1		CAPN10	C1RL		AL662890.1
BLZF1	ARL16		BMP4	BCAP31		BCL10	BPTF		CAPN15	C1RL-AS1		AL662899.4
BMF	ARL17A		BMPR1A	BCAR1		BCL2L1	BRAF		CAPN2	C20orf194		AL663070.2
BMI1	ARL17B		BMPR2	BCAR3		BCL2L11	BRAP		CAPN5	C20orf27		AL669830.2
BMP1	ARL2		BMS1	BCAS1		BCL2L12	BRAT1		CAPN7	C20orf96		AL669831.1
BMP2	ARL2BP		BMS1P1	BCAS2		BCL2L13	BRCA1		CAPNS1	C21orf58		AL669918.1
BMP2K	ARL3		BMS1P2	BCAS3		BCL2L15	BRCA2		CAPRIN1	C21orf91		AL671710.1
BMP4	ARL4A		BMS1P4	BCAS4		BCL2L2	BRCC3		CAPRIN2	C22orf39		AL671762.1
BMPR1A	ARL4C		BNIP1	BCAT2		BCL2L2-PABPN1	BRD1		CAPS	C22orf46		AL691432.1
BMPR2	ARL4D		BNIP2	BCCIP		BCL3	BRD2		CAPZA1	C2CD2		AL691432.2
BMS1	ARL5A		BNIP3L	BCDIN3D		BCL6	BRD3		CAPZA2	C2CD2L		AL691442.2
BNIP1	ARL5B		BOD1	BCKDHA		BCL7A	BRD3OS		CAPZB	C2CD3		AL691482.4
BNIP2	ARL6		BOD1L1	BCKDHB		BCL7B	BRD4		CARD10	C2CD4D		AL731566.2
BNIP3L	ARL6IP1		BOK	BCKDK		BCL7C	BRD7		CARD19	C2CD5		AL731569.1
BOD1	ARL6IP4		BOLA1	BCL10		BCL9	BRD8		CARD6	C2orf15		AL731571.1
BOD1L1	ARL6IP5		BOLA2	BCL11B		BCL9L	BRD9		CARD8	C2orf42		AL731577.2
BOK	ARL6IP6		BOLA2B	BCL2L1		BCLAF1	BRF1		CARD8-AS1	C2orf49		AL732372.3
BOLA1	ARL8A		BOLA2-SMG1P6	BCL2L11		BCLAF1P2	BRF2		CARD9	C2orf68		AL772307.1
BOLA2	ARL8B		BOLA3	BCL2L12		BCLAF3	BRI3		CARHSP1	C2orf69		AL773545.3
BOLA2B	ARMC1		BOP1	BCL2L13		BCOR	BRI3BP		CARM1	C2orf72		AL831711.1
BOLA2-SMG1P6	ARMC10		BORA	BCL2L14		BCORL1	BRICD5		CARMIL1	C2orf76		AL844908.2
BOLA3	ARMC5		BORCS5	BCL2L15		BCR	BRIP1		CARNMT1	C3orf18		AL928654.1
BOP1	ARMC6		BORCS6	BCL2L2		BCS1L	BRIX1		CARS1	C3orf33		AL928654.4
BORA	ARMC7		BORCS7	BCL2L2-PABPN1		BCYRN1	BRK1		CARS2	C3orf38		AL928970.1
BORCS5	ARMC8		BORCS8	BCL3		BDH2	BRMS1		CASC19	C3orf52		AL929602.1
BORCS6	ARMC9		BORCS8-MEF2B	BCL6		BDKRB2	BRMS1L		CASC3	C3orf62		ALAD
BORCS7	ARMCX3		BPGM	BCL7A		BDP1	BROX		CASC4	C4BPB		ALAS1
BORCS8	ARMCX4		BPHL	BCL7B		BECN1	BRPF1		CASK	C4orf19		ALCAM
BORCS8-MEF2B	ARMCX5		BPNT1	BCL7C		BEND3	BRPF3		CASKIN2	C4orf3		ALDH16A1
BPGM	ARMCX6		BPTF	BCL9		BEND3P3	BRSK1		CASP10	C4orf33		ALDH18A1
BPHL	ARMCX7P		BRAF	BCL9L		BEND7	BRWD1		CASP2	C4orf46		ALDH1A1
BPNT1	ARMH3		BRAP	BCLAF1		BET1	BRWD3		CASP3	C5		ALDH1B1
BPTF	ARMT1		BRAT1	BCLAF1P2		BET1L	BSCL2		CASP4	C5orf15		ALDH2
BPTFP1	ARNILA		BRCA1	BCLAF3		BEX3	BSDC1		CASP6	C5orf22		ALDH3A1
BRAF	ARNT		BRCA2	BCOR		BFAR	BSG		CASP7	C5orf24		ALDH3A2
BRAP	ARNTL		BRCC3	BCORL1		BHLHA15	BSPRY		CASP8	C5orf34		ALDH3B1
BRAT1	ARNTL2		BRD1	BCR		BHLHB9	BST2		CASP8AP2	C5orf38		ALDH4A1
BRCA1	ARPC1A		BRD2	BCS1L		BHLHE40	BTAF1		CASP9	C5orf51		ALDH5A1
BRCA2	ARPC1B		BRD3	BCYRN1		BICD1	BTBD1		CAST	C6orf120		ALDH6A1
BRCC3	ARPC2		BRD3OS	BDH2		BICD2	BTBD10		CASTOR1	C6orf132		ALDH7A1
BRD1	ARPC3		BRD4	BDP1		BICDL1	BTBD2		CASTOR2	C6orf136		ALDH9A1
BRD2	ARPC4		BRD7	BECN1		BICDL2	BTBD3		CASTOR3	C6orf141		ALDOA
BRD3	ARPC4-TTLL3		BRD8	BEND3		BICRA	BTBD6		CASZ1	C6orf15		ALDOB
BRD3OS	ARPC5		BRD9	BEND3P3		BICRAL	BTBD7		CAT	C6orf223		ALDOC
BRD4	ARPC5L		BRF1	BEND7		BID	BTBD9		CAVIN1	C6orf226		ALG1
BRD7	ARPIN		BRF2	BET1		BIK	BTC		CBARP	C6orf47		ALG10
BRD8	ARPIN-AP3S2		BRI3	BET1L		BIN1	BTD		CBFA2T2	C6orf62		ALG10B
BRD9	ARPP19		BRI3BP	BEX3		BIN3	BTF3		CBFB	C6orf89		ALG11
BRF1	ARRB1		BRICD5	BFAR		BIRC2	BTF3L4		CBL	C7orf26		ALG12
BRF2	ARRB2		BRIP1	BFSP1		BIRC3	BTF3L4P2		CBLB	C7orf31		ALG13
BRI3	ARRDC1		BRIX1	BHLHA15		BIRC5	BTG1		CBLC	C7orf50		ALG14
BRI3BP	ARRDC1-AS1		BRK1	BHLHB9		BIRC6	BTG2		CBLL1	C8orf33		ALG1L
BRICD5	ARRDC2		BRMS1	BHLHE40		BIRC7	BTG3		CBR1	C8orf49		ALG2
BRIP1	ARRDC3		BRMS1L	BICD1		BIVM	BTN2A1		CBR4	C8orf58		ALG3
BRIX1	ARRDC4		BROX	BICD2		BLACAT1	BTN2A2		CBWD1	C8orf76		ALG5
BRK1	ARSA		BRPF1	BICDL1		BLCAP	BTN2A3P		CBWD2	C8orf82		ALG6
BRMS1	ARSB		BRPF3	BICDL2		BLM	BTN3A1		CBWD3	C9orf116		ALG8
BRMS1L	ARSD		BRSK1	BICRA		BLMH	BTN3A2		CBWD4P	C9orf129		ALG9
BROX	ARSG		BRWD1	BICRAL		BLOC1S1	BTN3A3		CBWD5	C9orf152		ALKBH1
BRPF1	ARSK		BRWD3	BID		BLOC1S2	BTRC		CBWD6	C9orf16		ALKBH2
BRPF3	ARSL		BSCL2	BIK		BLOC1S3	BUB1		CBX1	C9orf40		ALKBH3
BRSK1	ARV1		BSDC1	BIN1		BLOC1S4	BUB1B		CBX2	C9orf64		ALKBH4
BRWD1	ARVCF		BSG	BIN3		BLOC1S5	BUB3		CBX3	C9orf78		ALKBH5
BRWD3	ASAH1		BSPRY	BIRC2		BLOC1S5-TXNDC5	BUD13		CBX3P9	C9orf85		ALKBH6
BSCL2	ASAP1		BTAF1	BIRC3		BLOC1S6	BUD23		CBX4	CA11		ALKBH7
BSDC1	ASAP2		BTBD1	BIRC5		BLVRA	BUD31		CBX5	CA13		ALKBH8
BSG	ASAP3		BTBD10	BIRC6		BLVRB	BX255925.3		CBX6	CA2		ALMS1
BSPRY	ASB1		BTBD19	BIVM		BLZF1	BX470102.1		CBX7	CA5B		ALMS1-IT1
BST2	ASB13		BTBD2	BLACAT1		BMF	BX537318.1		CBX8	CA5BP1		ALOX12B
BTAF1	ASB16		BTBD3	BLCAP		BMI1	BX679664.3		CBY1	CA9		ALOX5
BTBD1	ASB16-AS1		BTBD6	BLM		BMP1	BX842570.1		CC2D1A	CAAP1		ALOXE3
BTBD10	ASB3		BTBD7	BLMH		BMP2	BX890604.2		CC2D1B	CAB39		ALPG
BTBD19	ASB6		BTBD8	BLNK		BMP2K	BYSL		CCAR1	CAB39L		ALPI
BTBD2	ASB7		BTBD9	BLOC1S1		BMP4	BZW1		CCAR2	CABIN1		ALPK1
BTBD3	ASB8		BTC	BLOC1S2		BMPR1A	BZW1P2		CCDC107	CABLES1		ALPP
BTBD6	ASB9		BTD	BLOC1S3		BMPR1AP2	BZW2		CCDC112	CABLES2		ALS2
BTBD7	ASCC1		BTF3	BLOC1S4		BMPR2	C10orf88		CCDC113	CACFD1		ALS2CL
BTBD8	ASCC2		BTF3L4	BLOC1S5		BMS1	C10orf95		CCDC115	CACHD1		ALYREF
BTBD9	ASCC3		BTF3L4P2	BLOC1S5-TXNDC5		BMS1P1	C11orf1		CCDC117	CACNB1		AMACR
BTD	ASCL2		BTG1	BLOC1S6		BMS1P17	C11orf21		CCDC12	CACNB3		AMBRA1
BTF3	ASCL5		BTG2	BLVRA		BMS1P2	C11orf24		CCDC120	CACNG6		AMD1
BTF3L4	ASF1A		BTG3	BLVRB		BMS1P22	C11orf45		CCDC124	CACNG8		AMDHD2
BTF3L4P2	ASF1B		BTN2A1	BLZF1		BMS1P4	C11orf49		CCDC126	CACTIN		AMER1
BTG1	ASGR1		BTN2A2	BMI1		BMT2	C11orf52		CCDC127	CACUL1		AMFR
BTG2	ASH1L		BTN2A3P	BMP1		BNIP1	C11orf53		CCDC130	CACYBP		AMH
BTG3	ASH1L-AS1		BTN3A1	BMP2		BNIP2	C11orf54		CCDC134	CAD		AMIGO2
BTG3-AS1	ASH2L		BTN3A2	BMP2K		BNIP3L	C11orf58		CCDC137	CADM1		AMIGO3
BTN2A1	ASIC1		BTRC	BMP4		BOD1	C11orf68		CCDC138	CADM4		AMMECR1
BTN2A2	ASIC3		BUB1	BMP7		BOD1L1	C11orf71		CCDC14	CADPS2		AMMECR1L
BTN2A3P	ASL		BUB1B	BMPR1A		BOK	C11orf80		CCDC142	CALCOCO1		AMN
BTN3A1	ASMTL		BUB3	BMPR1AP2		BOLA1	C11orf95		CCDC144B	CALCOCO2		AMN1
BTN3A2	ASMTL-AS1		BUD13	BMPR2		BOLA2	C11orf98		CCDC15	CALD1		AMOT
BTN3A3	ASNS		BUD23	BMS1		BOLA2B	C12orf10		CCDC167	CALM1		AMOTL1
BTRC	ASNSD1		BUD31	BMS1P1		BOLA2-SMG1P6	C12orf29		CCDC170	CALM2		AMOTL2
BUB1	ASPH		BX255925.3	BMT2		BOLA3	C12orf4		CCDC174	CALM2P2		AMPD2
BUB1B	ASPHD1		BX470102.1	BMX		BOP1	C12orf43		CCDC18	CALM3		AMT
BUB3	ASPHD2		BX537318.1	BNIP1		BORA	C12orf49		CCDC186	CALR		AMZ2
BUD13	ASPM		BX539320.1	BNIP2		BORCS5	C12orf57		CCDC189	CALU		AMZ2P1
BUD23	ASPRV1		BX679664.3	BNIP3L		BORCS6	C12orf65		CCDC18-AS1	CAMK1		ANAPC1
BUD31	ASPSCR1		BX842570.1	BOD1		BORCS7	C12orf66		CCDC22	CAMK2D		ANAPC10
BX255925.3	ASRGL1		BX890604.2	BOD1L1		BORCS8	C12orf73		CCDC24	CAMK2G		ANAPC11
BX470102.1	ASTE1		BYSL	BOK		BPGM	C12orf75		CCDC25	CAMK2N1		ANAPC13
BX537318.1	ASXL1		BZW1	BOLA1		BPHL	C12orf76		CCDC28A	CAMK2N2		ANAPC15
BX679664.3	ASXL2		BZW1P2	BOLA2		BPNT1	C14orf119		CCDC28B	CAMKK2		ANAPC16
BX842570.1	ATAD1		BZW2	BOLA2B		BPTF	C14orf28		CCDC32	CAMKMT		ANAPC2
BX890604.2	ATAD2		C10orf88	BOLA2-SMG1P6		BPTFP1	C14orf93		CCDC34	CAMLG		ANAPC4
BYSL	ATAD2B		C10orf95	BOLA3		BRAF	C15orf39		CCDC43	CAMSAP1		ANAPC5
BZW1	ATAD3A		C11orf1	BOP1		BRAP	C15orf41		CCDC47	CAMSAP2		ANAPC7
BZW1P2	ATAD3B		C11orf24	BORA		BRAT1	C15orf61		CCDC50	CAMSAP3		ANG
BZW2	ATAD5		C11orf45	BORCS5		BRCA1	C15orf65		CCDC51	CAMTA1		ANGEL1
C10orf88	ATAT1		C11orf49	BORCS6		BRCA2	C16orf58		CCDC57	CAMTA2		ANGEL2
C11orf1	ATE1		C11orf52	BORCS7		BRCC3	C16orf70		CCDC58	CAND1		ANGPTL2
C11orf24	ATF1		C11orf54	BORCS8		BRD1	C16orf72		CCDC59	CANT1		ANK1
C11orf45	ATF2		C11orf58	BORCS8-MEF2B		BRD2	C16orf74		CCDC6	CANX		ANK3
C11orf49	ATF3		C11orf68	BPGM		BRD3	C16orf87		CCDC61	CAP1		ANKEF1
C11orf54	ATF4		C11orf71	BPHL		BRD3OS	C16orf89		CCDC66	CAP2		ANKFY1
C11orf58	ATF4P3		C11orf80	BPIFB1		BRD4	C16orf91		CCDC69	CAPG		ANKH
C11orf68	ATF5		C11orf95	BPNT1		BRD7	C17orf100		CCDC71	CAPN1		ANKHD1
C11orf71	ATF6		C11orf98	BPTF		BRD8	C17orf113		CCDC71L	CAPN10		ANKHD1-EIF4EBP3
C11orf80	ATF6B		C12orf10	BPTFP1		BRD9	C17orf49		CCDC77	CAPN10-DT		ANKIB1
C11orf95	ATF7		C12orf29	BRAF		BRF1	C17orf58		CCDC78	CAPN12		ANKLE2
C11orf98	ATF7IP		C12orf4	BRAP		BRF2	C17orf75		CCDC82	CAPN15		ANKMY1
C12orf10	ATF7IP2		C12orf43	BRAT1		BRI3	C17orf80		CCDC84	CAPN2		ANKMY2
C12orf29	ATF7-NPFF		C12orf49	BRCA1		BRI3BP	C17orf97		CCDC85B	CAPN5		ANKRA2
C12orf43	ATG10		C12orf57	BRCA2		BRICD5	C18orf21		CCDC85C	CAPN7		ANKRD1
C12orf49	ATG101		C12orf65	BRCC3		BRIP1	C18orf25		CCDC86	CAPN8		ANKRD10
C12orf57	ATG12		C12orf66	BRD1		BRIX1	C18orf32		CCDC88A	CAPNS1		ANKRD10-IT1
C12orf65	ATG13		C12orf73	BRD2		BRK1	C19orf12		CCDC88C	CAPRIN1		ANKRD11
C12orf66	ATG14		C12orf75	BRD3		BRMS1	C19orf18		CCDC9	CAPRIN2		ANKRD12
C12orf73	ATG16L1		C12orf76	BRD3OS		BRMS1L	C19orf25		CCDC90B	CAPS		ANKRD13A
C12orf75	ATG16L2		C14orf119	BRD4		BROX	C19orf33		CCDC91	CAPZA1		ANKRD13B
C12orf76	ATG2A		C14orf28	BRD7		BRPF1	C19orf44		CCDC92	CAPZA2		ANKRD13C
C14orf119	ATG2B		C14orf93	BRD8		BRPF3	C19orf47		CCDC93	CAPZB		ANKRD13D
C14orf28	ATG3		C15orf39	BRD9		BRSK1	C19orf48		CCDC97	CARD10		ANKRD16
C14orf93	ATG4A		C15orf40	BRF1		BRWD1	C19orf53		CCDC9B	CARD19		ANKRD17
C15orf39	ATG4B		C15orf41	BRF2		BRWD3	C19orf54		CCHCR1	CARD6		ANKRD18EP
C15orf41	ATG4C		C15orf61	BRI3		BSCL2	C19orf57		CCK	CARD8		ANKRD20A17P
C15orf61	ATG4D		C15orf62	BRI3BP		BSDC1	C19orf73		CCM2	CARD8-AS1		ANKRD20A5P
C15orf62	ATG5		C16orf58	BRICD5		BSG	C19orf81		CCN1	CARD9		ANKRD22
C16orf58	ATG7		C16orf70	BRIP1		BSPRY	C1D		CCN2	CARHSP1		ANKRD23
C16orf70	ATG9A		C16orf72	BRIX1		BTAF1	C1DP1		CCNA2	CARM1		ANKRD26
C16orf72	ATIC		C16orf74	BRK1		BTBD1	C1GALT1		CCNB1	CARMIL1		ANKRD27
C16orf74	ATL2		C16orf87	BRMS1		BTBD10	C1GALT1C1		CCNB1IP1	CARNMT1		ANKRD28
C16orf87	ATL3		C16orf91	BRMS1L		BTBD19	C1orf109		CCNB2	CARS1		ANKRD29
C16orf91	ATM		C17orf100	BROX		BTBD2	C1orf112		CCNC	CARS2		ANKRD34A
C17orf100	ATMIN		C17orf113	BRPF1		BTBD3	C1orf116		CCND1	CASC3		ANKRD36
C17orf113	ATN1		C17orf49	BRPF3		BTBD6	C1orf122		CCND3	CASC4		ANKRD36B
C17orf49	ATOX1		C17orf58	BRSK1		BTBD7	C1orf131		CCNDBP1	CASC9		ANKRD36C
C17orf58	ATP10D		C17orf67	BRWD1		BTBD9	C1orf159		CCNE1	CASD1		ANKRD37
C17orf75	ATP11A		C17orf75	BRWD3		BTD	C1orf174		CCNE2	CASK		ANKRD39
C17orf80	ATP11B		C17orf80	BSCL2		BTF3	C1orf198		CCNF	CASKIN2		ANKRD40
C18orf21	ATP11C		C17orf97	BSDC1		BTF3L4	C1orf21		CCNG1	CASP10		ANKRD42
C18orf25	ATP13A1		C18orf21	BSG		BTF3L4P2	C1orf210		CCNG2	CASP2		ANKRD46
C18orf32	ATP13A2		C18orf25	BSPRY		BTG1	C1orf226		CCNH	CASP3		ANKRD49
C18orf54	ATP13A3		C18orf32	BST2		BTG2	C1orf35		CCNI	CASP4		ANKRD49P1
C19orf12	ATP1A1		C18orf54	BTAF1		BTG3	C1orf43		CCNJ	CASP6		ANKRD50
C19orf25	ATP1B1		C19orf12	BTBD1		BTG3-AS1	C1orf50		CCNK	CASP7		ANKRD52
C19orf33	ATP1B3		C19orf25	BTBD10		BTN2A1	C1orf52		CCNL1	CASP8		ANKRD54
C19orf44	ATP23		C19orf33	BTBD2		BTN2A2	C1orf53		CCNL2	CASP8AP2		ANKRD61
C19orf47	ATP2A1		C19orf44	BTBD3		BTN2A3P	C1orf54		CCNO	CASP9		ANKRD9
C19orf48	ATP2A1-AS1		C19orf47	BTBD6		BTN3A1	C1orf56		CCNQ	CAST		ANKS1A
C19orf53	ATP2A2		C19orf48	BTBD7		BTN3A2	C1orf74		CCNT1	CASTOR1		ANKS3
C19orf54	ATP2B1		C19orf53	BTBD8		BTRC	C1QBP		CCNT2	CASTOR2		ANKS4B
C19orf71	ATP2B4		C19orf54	BTBD9		BUB1	C1QTNF6		CCNY	CASTOR3		ANKS6
C19orf73	ATP2C1		C19orf73	BTC		BUB1B	C1R		CCNYL1	CASZ1		ANKZF1
C19orf81	ATP5F1A		C19orf81	BTD		BUB3	C1RL		CCP110	CAT		ANLN
C1D	ATP5F1B		C1D	BTF3		BUD13	C1RL-AS1		CCPG1	CAVIN1		ANO1
C1DP1	ATP5F1C		C1DP1	BTF3L4		BUD23	C20orf194		CCS	CBFA2T2		ANO10
C1GALT1	ATP5F1CP1		C1GALT1	BTF3L4P2		BUD31	C20orf27		CCSAP	CBFB		ANO6
C1GALT1C1	ATP5F1D		C1GALT1C1	BTG1		BX255925.3	C20orf96		CCSER2	CBL		ANO8
C1orf109	ATP5F1E		C1orf109	BTG2		BX470102.1	C21orf58		CCT2	CBLB		ANO9
C1orf112	ATP5IF1		C1orf112	BTG3		BX537318.1	C21orf91		CCT3	CBLC		ANOS1
C1orf116	ATP5MC1		C1orf116	BTG3-AS1		BX539320.1	C22orf39		CCT4	CBLL1		ANP32A
C1orf122	ATP5MC1P4		C1orf122	BTN2A1		BX679664.3	C22orf46		CCT5	CBR1		ANP32B
C1orf131	ATP5MC2		C1orf131	BTN2A2		BX842570.1	C2CD2		CCT6A	CBR3		ANP32E
C1orf159	ATP5MC2P4		C1orf159	BTN2A3P		BX890604.2	C2CD2L		CCT6P1	CBR4		ANPEP
C1orf174	ATP5MC3		C1orf174	BTN3A1		BYSL	C2CD3		CCT6P3	CBWD1		ANTKMT
C1orf198	ATP5MD		C1orf198	BTN3A2		BZW1	C2CD4D		CCT7	CBWD2		ANXA1
C1orf21	ATP5ME		C1orf21	BTN3A3		BZW1P2	C2CD4D-AS1		CCT8	CBWD3		ANXA10
C1orf210	ATP5MF		C1orf210	BTRC		BZW2	C2CD5		CCT8P1	CBWD4P		ANXA11
C1orf226	ATP5MF-PTCD1		C1orf226	BUB1		C10orf88	C2orf15		CCZ1	CBWD5		ANXA2
C1orf35	ATP5MG		C1orf35	BUB1B		C10orf95	C2orf42		CCZ1B	CBWD6		ANXA2P1
C1orf43	ATP5MPL		C1orf43	BUB3		C11orf1	C2orf49		CD151	CBX1		ANXA2P2
C1orf50	ATP5PB		C1orf50	BUD13		C11orf24	C2orf68		CD164	CBX2		ANXA3
C1orf52	ATP5PD		C1orf52	BUD23		C11orf45	C2orf69		CD24	CBX3		ANXA4
C1orf53	ATP5PF		C1orf53	BUD31		C11orf49	C2orf72		CD24P4	CBX3P9		ANXA5
C1orf54	ATP5PO		C1orf56	BX255925.3		C11orf52	C2orf76		CD274	CBX4		ANXA6
C1orf56	ATP6AP1		C1orf74	BX470102.1		C11orf54	C3orf18		CD276	CBX5		ANXA7
C1orf74	ATP6AP2		C1QBP	BX537318.1		C11orf58	C3orf33		CD2AP	CBX6		ANXA8
C1QBP	ATP6V0A1		C1QL1	BX679664.3		C11orf68	C3orf38		CD2BP2	CBX7		ANXA8L1
C1QL1	ATP6V0A2		C1QTNF6	BX842570.1		C11orf71	C3orf52		CD2BP2-DT	CBX8		ANXA9
C1QTNF12	ATP6V0B		C1RL	BX890604.2		C11orf80	C3orf62		CD320	CBY1		AOC1
C1QTNF6	ATP6V0C		C1RL-AS1	BYSL		C11orf95	C4BPB		CD3EAP	CC2D1A		AOC2
C1RL	ATP6V0CP4		C20orf194	BZW1		C11orf98	C4orf19		CD40	CC2D1B		AOPEP
C20orf144	ATP6V0D1		C20orf27	BZW1P2		C12orf10	C4orf3		CD44	CCAR1		AP000254.2
C20orf194	ATP6V0E1		C20orf96	BZW2		C12orf29	C4orf33		CD46	CCAR2		AP000295.1
C20orf27	ATP6V1A		C21orf58	C10orf88		C12orf4	C4orf46		CD47	CCDC102A		AP000344.2
C20orf96	ATP6V1B2		C21orf91	C10orf95		C12orf43	C5		CD55	CCDC107		AP000346.2
C21orf58	ATP6V1C1		C22orf39	C11orf1		C12orf49	C5orf15		CD58	CCDC112		AP000347.1
C21orf91	ATP6V1C2		C22orf46	C11orf21		C12orf57	C5orf22		CD59	CCDC113		AP000350.4
C22orf23	ATP6V1D		C2CD2	C11orf24		C12orf65	C5orf24		CD63	CCDC115		AP000525.1
C22orf39	ATP6V1E1		C2CD2L	C11orf45		C12orf66	C5orf34		CD68	CCDC117		AP000547.3
C22orf46	ATP6V1E2		C2CD3	C11orf49		C12orf73	C5orf38		CD81	CCDC12		AP000580.1
C2CD2	ATP6V1F		C2CD5	C11orf52		C12orf75	C5orf51		CD82	CCDC120		AP000593.3
C2CD2L	ATP6V1FNB		C2orf15	C11orf53		C12orf76	C5orf66		CD83	CCDC121		AP000640.1
C2CD3	ATP6V1G1		C2orf42	C11orf54		C14orf119	C6orf120		CD9	CCDC124		AP000648.4
C2CD4A	ATP6V1G2-DDX39B		C2orf49	C11orf58		C14orf28	C6orf132		CD99	CCDC125		AP000692.1
C2CD5	ATP6V1H		C2orf68	C11orf68		C14orf93	C6orf136		CD99L2	CCDC126		AP000695.1
C2orf15	ATP7A		C2orf69	C11orf71		C15orf39	C6orf141		CD99P1	CCDC127		AP000695.2
C2orf27A	ATP7B		C2orf72	C11orf80		C15orf40	C6orf15		CDA	CCDC130		AP000786.1
C2orf42	ATP8A1		C2orf76	C11orf95		C15orf41	C6orf223		CDADC1	CCDC134		AP000851.1
C2orf49	ATP8B1		C2orf81	C11orf98		C15orf61	C6orf226		CDAN1	CCDC137		AP000866.6
C2orf68	ATP8B3		C3orf18	C12orf10		C16orf58	C6orf47		CDC123	CCDC138		AP000867.4
C2orf69	ATP9A		C3orf33	C12orf29		C16orf70	C6orf62		CDC14A	CCDC14		AP000873.1
C2orf72	ATP9B		C3orf38	C12orf4		C16orf72	C6orf89		CDC14B	CCDC142		AP000873.2
C2orf76	ATPAF1		C3orf52	C12orf43		C16orf74	C7orf26		CDC16	CCDC144B		AP000892.4
C3orf18	ATPAF2		C3orf62	C12orf49		C16orf87	C7orf31		CDC20	CCDC159		AP000894.4
C3orf33	ATPSCKMT		C4BPB	C12orf57		C16orf91	C7orf50		CDC20P1	CCDC163		AP000936.3
C3orf38	ATR		C4orf19	C12orf65		C17orf100	C8orf33		CDC23	CCDC167		AP000944.5
C3orf52	ATRAID		C4orf3	C12orf66		C17orf113	C8orf37		CDC25A	CCDC170		AP001000.1
C3orf62	ATRIP		C4orf33	C12orf73		C17orf49	C8orf49		CDC25B	CCDC174		AP001033.4
C4BPB	ATRN		C4orf36	C12orf75		C17orf58	C8orf58		CDC25C	CCDC18		AP001062.1
C4orf3	ATRX		C4orf46	C12orf76		C17orf67	C8orf76		CDC26	CCDC183		AP001107.9
C4orf46	ATXN1		C5orf15	C14orf119		C17orf75	C8orf82		CDC27	CCDC183-AS1		AP001160.1
C5orf15	ATXN10		C5orf22	C14orf28		C17orf80	C9orf116		CDC34	CCDC186		AP001160.3
C5orf22	ATXN1-AS1		C5orf24	C14orf93		C17orf97	C9orf129		CDC37	CCDC191		AP001267.1
C5orf24	ATXN1L		C5orf34	C15orf39		C18orf21	C9orf152		CDC37L1	CCDC22		AP001273.1
C5orf34	ATXN2		C5orf38	C15orf40		C18orf25	C9orf16		CDC40	CCDC24		AP001273.2
C5orf38	ATXN2L		C5orf51	C15orf41		C18orf32	C9orf40		CDC42	CCDC25		AP001324.1
C5orf51	ATXN3		C5orf66	C15orf65		C18orf54	C9orf64		CDC42BPA	CCDC28A		AP001372.2
C5orf66	ATXN7		C6orf120	C16orf58		C19orf12	C9orf72		CDC42BPB	CCDC28B		AP001412.1
C6orf120	ATXN7L1		C6orf132	C16orf70		C19orf25	C9orf78		CDC42BPG	CCDC32		AP001453.2
C6orf132	ATXN7L2		C6orf136	C16orf72		C19orf33	C9orf85		CDC42EP1	CCDC34		AP001453.4
C6orf136	ATXN7L3		C6orf141	C16orf74		C19orf44	CA11		CDC42EP2	CCDC43		AP001453.5
C6orf141	ATXN7L3B		C6orf15	C16orf87		C19orf47	CA13		CDC42EP4	CCDC47		AP001505.1
C6orf15	AUH		C6orf223	C16orf89		C19orf48	CA2		CDC42P6	CCDC50		AP001527.2
C6orf226	AUNIP		C6orf226	C16orf91		C19orf53	CA5B		CDC42SE1	CCDC51		AP001625.2
C6orf47	AUP1		C6orf47	C17orf100		C19orf54	CA5BP1		CDC42SE2	CCDC57		AP001636.3
C6orf62	AURKA		C6orf62	C17orf113		C19orf57	CA9		CDC45	CCDC58		AP001816.1
C6orf89	AURKAIP1		C6orf89	C17orf49		C19orf71	CAAP1		CDC5L	CCDC59		AP001931.2
C6orf99	AURKB		C6orf99	C17orf58		C19orf73	CAB39		CDC6	CCDC6		AP001972.5
C7orf26	AUTS2		C7orf25	C17orf75		C19orf81	CAB39L		CDC7	CCDC61		AP002360.2
[truncated: 12,692 more rows]

## Sheet: AE T vs AE CL
p value and FDR (<0.05)		lnc	turned on in T	turned off in T
					AE T vs AE CL
Column ID	Gene Symbol	p-value(Tissue * Virus * lnc RNA)	p-value(AGSEBV T vs. AGSEBV CL)	Fold-Change(AGSEBV T vs. AGSEBV CL)	Fold-Change(AGSEBV T vs. AGSEBV CL)
AAAS	AAAS	0.00575871	0.00666363	1.76664	AGSEBV T up vs AGSEBV CL
AACS	AACS	0.0328698	0.00519283	2.44441	AGSEBV T up vs AGSEBV CL
AADAT	AADAT	0.0134181	0.00323151	2.38542	AGSEBV T up vs AGSEBV CL
AARS1	AARS1	1.11276e-07	5.06556e-08	-4.68486	AGSEBV T down vs AGSEBV CL
AATF	AATF	9.65711e-05	6.50191e-05	3.96056	AGSEBV T up vs AGSEBV CL
ABCA2	ABCA2	0.00051464	0.00527876	-1.50638	AGSEBV T down vs AGSEBV CL
ABCB6	ABCB6	1.20545e-05	4.98017e-06	-2.80054	AGSEBV T down vs AGSEBV CL
ABCF2	ABCF2	3.36319e-05	0.00063961	1.80458	AGSEBV T up vs AGSEBV CL
ABCF3	ABCF3	0.0314868	0.00437574	1.97152	AGSEBV T up vs AGSEBV CL
ABHD10	ABHD10	0.0084674	0.00363221	-1.53038	AGSEBV T down vs AGSEBV CL
ABHD14A-ACY1	ABHD14A-ACY1	0.00724711	0.00472609	2.75284	AGSEBV T up vs AGSEBV CL
ABHD3	ABHD3	0.0276996	0.00618122	-1.418	AGSEBV T down vs AGSEBV CL
ABHD4	ABHD4	0.00602422	0.00165327	-2.27758	AGSEBV T down vs AGSEBV CL
ABI2	ABI2	0.000717715	0.00201073	-1.49115	AGSEBV T down vs AGSEBV CL
ABL2	ABL2	3.3765e-06	4.37179e-06	-2.27361	AGSEBV T down vs AGSEBV CL
ABR	ABR	0.00102339	0.000424633	2.33989	AGSEBV T up vs AGSEBV CL
ABTB1	ABTB1	0.00486648	0.00086881	-2.54372	AGSEBV T down vs AGSEBV CL
AC002310.5	AC002310.5	0.000702548	0.000826197	4.37812	AGSEBV T up vs AGSEBV CL
AC004076.2	AC004076.2	0.0056516	0.00127025	5.14821	AGSEBV T up vs AGSEBV CL
AC004264.1	AC004264.1	2.58342e-06	4.73282e-07	-8.57091	AGSEBV T down vs AGSEBV CL
AC004466.3	AC004466.3	0.000205789	0.000129854	5.37069	AGSEBV T up vs AGSEBV CL
AC004471.1	AC004471.1	0.013067	0.00647866	-2.61513	AGSEBV T down vs AGSEBV CL
AC004585.1	AC004585.1	5.91439e-09	2.204e-09	-5.02324	AGSEBV T down vs AGSEBV CL
AC004623.1	AC004623.1	7.3222e-05	4.58815e-05	-3.05625	AGSEBV T down vs AGSEBV CL
AC004801.2	AC004801.2	0.00735387	0.00163227	5.26553	AGSEBV T up vs AGSEBV CL
AC004803.1	AC004803.1	0.0263141	0.00412812	27.3029	AGSEBV T up vs AGSEBV CL
AC004890.2	AC004890.2	0.00261579	0.00426339	2.4782	AGSEBV T up vs AGSEBV CL
AC004918.1	AC004918.1	0.0100157	0.000819895	18.3097	AGSEBV T up vs AGSEBV CL
AC004943.2	AC004943.2	0.000209918	0.00367684	-1.4246	AGSEBV T down vs AGSEBV CL
AC004980.1	AC004980.1	0.00228592	0.000489329	2.22055	AGSEBV T up vs AGSEBV CL
AC005041.5	AC005041.5	0.00245061	0.0029647	1.83352	AGSEBV T up vs AGSEBV CL
AC005083.1	AC005083.1	0.00406333	0.00139879	4.51309	AGSEBV T up vs AGSEBV CL
AC005229.4	AC005229.4	0.0245723	0.00262537	4.86398	AGSEBV T up vs AGSEBV CL
AC005256.1	AC005256.1	0.0484728	0.0066807	-3.17217	AGSEBV T down vs AGSEBV CL
AC005261.3	AC005261.3	2.43012e-05	0.000396352	1.98988	AGSEBV T up vs AGSEBV CL
AC005332.4	AC005332.4	0.00478944	0.00130867	3.82448	AGSEBV T up vs AGSEBV CL
AC005534.1	AC005534.1	0.0162835	0.00251184	25.7576	AGSEBV T up vs AGSEBV CL
AC005540.1	AC005540.1	5.54372e-05	2.33448e-05	-12.0316	AGSEBV T down vs AGSEBV CL
AC006008.1	AC006008.1	0.00122606	0.000232884	7.319	AGSEBV T up vs AGSEBV CL
AC006027.1	AC006027.1	0.000807583	0.00032281	2962750	AGSEBV T up vs AGSEBV CL
AC006042.1	AC006042.1	0.00272761	0.00162294	6.04974	AGSEBV T up vs AGSEBV CL
AC006111.2	AC006111.2	0.00219123	0.000748315	6.90711	AGSEBV T up vs AGSEBV CL
AC006128.1	AC006128.1	0.00285578	0.00626716	2.3461	AGSEBV T up vs AGSEBV CL
AC006230.1	AC006230.1	0.00274263	0.000630037	11.4784	AGSEBV T up vs AGSEBV CL
AC006262.2	AC006262.2	3.66486e-08	5.95837e-09	-14.1481	AGSEBV T down vs AGSEBV CL
AC006277.1	AC006277.1	0.00432074	0.00272001	3.52422	AGSEBV T up vs AGSEBV CL
AC007191.1	AC007191.1	5.76956e-05	3.54784e-05	-2.26207	AGSEBV T down vs AGSEBV CL
AC007318.1	AC007318.1	1.33429e-05	3.16429e-06	-3.46584	AGSEBV T down vs AGSEBV CL
AC007318.3	AC007318.3	0.000601524	0.000134805	-4.0786	AGSEBV T down vs AGSEBV CL
AC007405.3	AC007405.3	0.000212236	0.000431638	2.69678	AGSEBV T up vs AGSEBV CL
AC007485.2	AC007485.2	0.0129731	0.00404029	2.86366	AGSEBV T up vs AGSEBV CL
AC007608.1	AC007608.1	3.68095e-05	2.08348e-05	52.1879	AGSEBV T up vs AGSEBV CL
AC007608.2	AC007608.2	8.96665e-07	4.86453e-07	45.0453	AGSEBV T up vs AGSEBV CL
AC007608.4	AC007608.4	0.000359632	0.000202279	35.0959	AGSEBV T up vs AGSEBV CL
AC007663.4	AC007663.4	0.00219195	0.000421006	4.67183	AGSEBV T up vs AGSEBV CL
AC007787.2	AC007787.2	0.012337	0.00358607	6.62862	AGSEBV T up vs AGSEBV CL
AC007842.1	AC007842.1	0.0368614	0.00805691	5.98181	AGSEBV T up vs AGSEBV CL
AC007952.1	AC007952.1	0.00021968	7.04976e-05	-8.52241	AGSEBV T down vs AGSEBV CL
AC007952.4	AC007952.4	0.00389633	0.000804418	-2.62617	AGSEBV T down vs AGSEBV CL
AC008105.1	AC008105.1	0.000528864	0.00115224	2.70774	AGSEBV T up vs AGSEBV CL
AC008119.1	AC008119.1	0.00017121	0.000443413	-1.93878	AGSEBV T down vs AGSEBV CL
AC008147.2	AC008147.2	0.000780135	0.000121029	-3.9113	AGSEBV T down vs AGSEBV CL
AC008264.2	AC008264.2	8.42753e-06	5.74872e-06	14.5124	AGSEBV T up vs AGSEBV CL
AC008443.5	AC008443.5	0.00106704	0.000391366	-3.91332	AGSEBV T down vs AGSEBV CL
AC008537.4	AC008537.4	0.00588131	0.00258023	8.04912	AGSEBV T up vs AGSEBV CL
AC008555.4	AC008555.4	0.0207749	0.00355858	3.46932	AGSEBV T up vs AGSEBV CL
AC008610.1	AC008610.1	0.0004392	0.00766291	1.72879	AGSEBV T up vs AGSEBV CL
AC008687.2	AC008687.2	0.0308113	0.0057027	-9.29994	AGSEBV T down vs AGSEBV CL
AC008687.3	AC008687.3	0.000623211	0.000169411	-4.36697	AGSEBV T down vs AGSEBV CL
AC008753.3	AC008753.3	6.03091e-07	0.000975388	-3.1421	AGSEBV T down vs AGSEBV CL
AC008894.3	AC008894.3	0.0262409	0.00760455	-2.20975	AGSEBV T down vs AGSEBV CL
AC008915.3	AC008915.3	0.00875019	0.00370597	3.73305	AGSEBV T up vs AGSEBV CL
AC008982.2	AC008982.2	0.00104705	0.00105455	-3.02143	AGSEBV T down vs AGSEBV CL
AC008993.1	AC008993.1	0.0006467	0.00293038	-1.87147	AGSEBV T down vs AGSEBV CL
AC009090.4	AC009090.4	0.00318867	0.00200266	6.5926	AGSEBV T up vs AGSEBV CL
AC009090.5	AC009090.5	0.00151386	0.00113959	5.8479	AGSEBV T up vs AGSEBV CL
AC009093.6	AC009093.6	0.0254371	0.0063345	7.31992	AGSEBV T up vs AGSEBV CL
AC009107.2	AC009107.2	0.0236676	0.00716688	9.54954	AGSEBV T up vs AGSEBV CL
AC009118.2	AC009118.2	0.00903926	0.0019654	-4.48332	AGSEBV T down vs AGSEBV CL
AC009120.2	AC009120.2	0.000415628	0.000227733	4.45482	AGSEBV T up vs AGSEBV CL
AC009120.3	AC009120.3	0.0274342	0.00589588	8.447	AGSEBV T up vs AGSEBV CL
AC009163.5	AC009163.5	4.02504e-05	2.94548e-06	-11.5307	AGSEBV T down vs AGSEBV CL
AC009283.1	AC009283.1	0.00125021	0.00029936	6.04729	AGSEBV T up vs AGSEBV CL
AC009690.1	AC009690.1	0.00522293	0.00105994	33.0811	AGSEBV T up vs AGSEBV CL
AC010132.3	AC010132.3	0.0468337	0.00719633	3.56947	AGSEBV T up vs AGSEBV CL
AC010168.2	AC010168.2	0.00194966	0.000590899	52.2037	AGSEBV T up vs AGSEBV CL
AC010186.3	AC010186.3	0.00336429	0.00180001	2.68635	AGSEBV T up vs AGSEBV CL
AC010201.2	AC010201.2	0.00313601	0.00122718	10.2721	AGSEBV T up vs AGSEBV CL
AC010319.4	AC010319.4	0.000470843	0.000139764	4.71282	AGSEBV T up vs AGSEBV CL
AC010323.1	AC010323.1	0.0209577	0.00283408	-3.05736	AGSEBV T down vs AGSEBV CL
AC010326.4	AC010326.4	0.0112819	0.00790431	2.03861	AGSEBV T up vs AGSEBV CL
AC010327.6	AC010327.6	5.09663e-05	0.000153657	2.20695	AGSEBV T up vs AGSEBV CL
AC010422.8	AC010422.8	0.000826435	0.000476262	2.24031	AGSEBV T up vs AGSEBV CL
AC010442.1	AC010442.1	0.00431011	0.00145533	3.01065	AGSEBV T up vs AGSEBV CL
AC010542.6	AC010542.6	0.00426224	0.00718799	2.41817	AGSEBV T up vs AGSEBV CL
AC010624.1	AC010624.1	5.35198e-07	8.47213e-08	-13.7791	AGSEBV T down vs AGSEBV CL
AC010624.5	AC010624.5	0.00139667	0.000192996	-6.9746	AGSEBV T down vs AGSEBV CL
AC010719.1	AC010719.1	0.008149	0.00425402	5.26344	AGSEBV T up vs AGSEBV CL
AC010733.1	AC010733.1	0.0048751	0.00681506	5.34817	AGSEBV T up vs AGSEBV CL
AC010761.1	AC010761.1	5.29961e-05	0.00216118	-1.78831	AGSEBV T down vs AGSEBV CL
AC010969.2	AC010969.2	0.0357742	0.00338972	4.89454	AGSEBV T up vs AGSEBV CL
AC011290.2	AC011290.2	0.0106936	0.00194496	6.94739	AGSEBV T up vs AGSEBV CL
AC011462.4	AC011462.4	0.00119806	0.00141288	3.79357	AGSEBV T up vs AGSEBV CL
AC011462.5	AC011462.5	0.00270054	0.00168273	-2.35378	AGSEBV T down vs AGSEBV CL
AC011472.3	AC011472.3	0.000119765	8.37084e-05	8518570	AGSEBV T up vs AGSEBV CL
AC011472.5	AC011472.5	0.00249224	0.00117478	-3.26588	AGSEBV T down vs AGSEBV CL
AC011477.1	AC011477.1	0.00927655	0.00226683	4.94441	AGSEBV T up vs AGSEBV CL
AC011498.6		0.000254422	0.00577483	1.6033	AGSEBV T up vs AGSEBV CL
AC011511.1	AC011511.1	0.0189844	0.00818174	4.14594	AGSEBV T up vs AGSEBV CL
AC011511.4	AC011511.4	7.9295e-07	5.7146e-07	788.558	AGSEBV T up vs AGSEBV CL
AC012073.1	AC012073.1	0.0153052	0.00631627	3.40031	AGSEBV T up vs AGSEBV CL
AC012181.1	AC012181.1	8.10218e-06	1.7396e-06	-5.31324	AGSEBV T down vs AGSEBV CL
AC012181.2	AC012181.2	9.75737e-06	1.62633e-06	-6.97728	AGSEBV T down vs AGSEBV CL
AC012313.6	AC012313.6	0.020638	0.00460704	8.58245	AGSEBV T up vs AGSEBV CL
AC012467.2	AC012467.2	0.0381287	0.00565326	3.35419	AGSEBV T up vs AGSEBV CL
AC012531.1	AC012531.1	0.00140732	0.000591885	5.97966	AGSEBV T up vs AGSEBV CL
AC012645.4	AC012645.4	0.00156544	0.00082142	-2.76203	AGSEBV T down vs AGSEBV CL
AC015813.5	AC015813.5	6.05433e-06	4.45258e-05	-1.52742	AGSEBV T down vs AGSEBV CL
AC016026.1	AC016026.1	7.46858e-09	5.21578e-09	23.73	AGSEBV T up vs AGSEBV CL
AC016588.2	AC016588.2	8.69988e-05	2.30821e-05	-2.75897	AGSEBV T down vs AGSEBV CL
AC016773.2	AC016773.2	0.00083895	0.00113985	3.08107	AGSEBV T up vs AGSEBV CL
AC017100.1	AC017100.1	0.00800781	0.00307155	12.7226	AGSEBV T up vs AGSEBV CL
AC018410.1	AC018410.1	3.34428e-07	8.0345e-08	-6.05605	AGSEBV T down vs AGSEBV CL
AC018628.2	AC018628.2	6.67382e-05	5.43122e-05	-2.7026	AGSEBV T down vs AGSEBV CL
AC018629.1	AC018629.1	0.00456181	0.00162795	9.87401	AGSEBV T up vs AGSEBV CL
AC018665.1	AC018665.1	0.00132048	0.000266842	7.86097	AGSEBV T up vs AGSEBV CL
AC018695.4	AC018695.4	0.00127498	0.000776596	-2.65713	AGSEBV T down vs AGSEBV CL
AC020763.4	AC020763.4	9.99453e-05	0.000116775	3.6752	AGSEBV T up vs AGSEBV CL
AC020904.2	AC020904.2	0.00848395	0.00735037	-2.2586	AGSEBV T down vs AGSEBV CL
AC020907.4	AC020907.4	0.00750546	0.00616473	3.39673	AGSEBV T up vs AGSEBV CL
AC020915.2	AC020915.2	0.00561326	0.00348493	2.78136	AGSEBV T up vs AGSEBV CL
AC020915.3	AC020915.3	0.0116977	0.00451626	2.06531	AGSEBV T up vs AGSEBV CL
AC020917.4	AC020917.4	0.00154653	0.000559238	4.33345	AGSEBV T up vs AGSEBV CL
AC020978.5	AC020978.5	0.0206795	0.00808474	2.57562	AGSEBV T up vs AGSEBV CL
AC021078.1	AC021078.1	0.00152286	0.00102142	-1.97226	AGSEBV T down vs AGSEBV CL
AC021321.1	AC021321.1	0.000642383	0.000143725	18.9665	AGSEBV T up vs AGSEBV CL
AC022007.1	AC022007.1	0.00475216	0.00622586	2.26689	AGSEBV T up vs AGSEBV CL
AC022211.2	AC022211.2	5.47006e-06	1.99229e-05	-3.73455	AGSEBV T down vs AGSEBV CL
AC022211.4	AC022211.4	0.000179044	0.000357492	-3.82418	AGSEBV T down vs AGSEBV CL
AC022613.3	AC022613.3	0.00667046	0.00159478	-3.83797	AGSEBV T down vs AGSEBV CL
AC023055.1	AC023055.1	0.0316025	0.00690226	5.57748	AGSEBV T up vs AGSEBV CL
AC023157.2	AC023157.2	1.43941e-06	2.73244e-07	-6.01078	AGSEBV T down vs AGSEBV CL
AC023494.1	AC023494.1	0.010143	0.00533976	3.52546	AGSEBV T up vs AGSEBV CL
AC023509.3	AC023509.3	0.00221253	0.000696751	6.22966	AGSEBV T up vs AGSEBV CL
AC023908.3	AC023908.3	0.0190903	0.00808579	5.26043	AGSEBV T up vs AGSEBV CL
AC023946.1	AC023946.1	4.62403e-05	5.84273e-06	-29.1136	AGSEBV T down vs AGSEBV CL
AC024060.2	AC024060.2	0.00478341	0.00104274	5.17832	AGSEBV T up vs AGSEBV CL
AC024267.7	AC024267.7	0.018238	0.00677651	86.8689	AGSEBV T up vs AGSEBV CL
AC024560.2	AC024560.2	0.00174658	0.000464125	6.49997	AGSEBV T up vs AGSEBV CL
AC024560.4	AC024560.4	0.00208053	0.00127414	2.77391	AGSEBV T up vs AGSEBV CL
AC025165.5	AC025165.5	0.0039655	0.000593613	4.32873	AGSEBV T up vs AGSEBV CL
AC025423.2	AC025423.2	1.98467e-05	3.01414e-05	-5.38213	AGSEBV T down vs AGSEBV CL
AC025423.4	AC025423.4	1.57675e-06	2.44468e-06	-4.66038	AGSEBV T down vs AGSEBV CL
AC025449.1	AC025449.1	0.0220226	0.00762174	5.08375	AGSEBV T up vs AGSEBV CL
AC026202.3	AC026202.3	0.00449368	0.000733335	-6.07336	AGSEBV T down vs AGSEBV CL
AC026336.3	AC026336.3	0.00737685	0.0040311	19.547	AGSEBV T up vs AGSEBV CL
AC026362.1	AC026362.1	0.000910654	0.000509312	2.94743	AGSEBV T up vs AGSEBV CL
AC026368.1	AC026368.1	0.00329806	0.000937032	33.9827	AGSEBV T up vs AGSEBV CL
AC026401.3	AC026401.3	1.37706e-05	2.13137e-05	-1.9951	AGSEBV T down vs AGSEBV CL
AC026464.6	AC026464.6	0.0256715	0.00681721	8.49906	AGSEBV T up vs AGSEBV CL
AC026740.1	AC026740.1	0.0207241	0.00493293	27.537	AGSEBV T up vs AGSEBV CL
AC026748.3	AC026748.3	0.0181592	0.00328055	4.43298	AGSEBV T up vs AGSEBV CL
AC027307.2	AC027307.2	0.000915734	0.00397748	1.87136	AGSEBV T up vs AGSEBV CL
AC027612.3	AC027612.3	0.00661925	0.00359143	-1.5714	AGSEBV T down vs AGSEBV CL
AC027644.3	AC027644.3	0.00512731	0.00680382	-1.73789	AGSEBV T down vs AGSEBV CL
AC034236.2	AC034236.2	0.0139892	0.00607373	4.15149	AGSEBV T up vs AGSEBV CL
AC037459.2	AC037459.2	0.00831118	0.00249679	2.47611	AGSEBV T up vs AGSEBV CL
AC039056.2	AC039056.2	2.69978e-07	3.46369e-08	-18.6524	AGSEBV T down vs AGSEBV CL
AC040169.3	AC040169.3	0.00389686	0.000613394	-3.77031	AGSEBV T down vs AGSEBV CL
AC046143.1	AC046143.1	0.0235185	0.00185639	5.87024	AGSEBV T up vs AGSEBV CL
AC048341.2	AC048341.2	0.0038044	0.00246503	3.56298	AGSEBV T up vs AGSEBV CL
AC048344.4	AC048344.4	0.000209843	4.56662e-05	-6.39518	AGSEBV T down vs AGSEBV CL
AC055811.1	AC055811.1	0.0013958	0.000245889	-5.53952	AGSEBV T down vs AGSEBV CL
AC060780.1	AC060780.1	0.00663374	0.00127054	7.93843	AGSEBV T up vs AGSEBV CL
AC064836.2	AC064836.2	0.0329305	0.00789444	-2.91674	AGSEBV T down vs AGSEBV CL
AC064836.3	AC064836.3	0.000484834	0.0047911	1.85381	AGSEBV T up vs AGSEBV CL
AC067852.2	AC067852.2	0.00268589	0.00164815	3.20045	AGSEBV T up vs AGSEBV CL
AC068134.3	AC068134.3	0.00133153	0.000237099	7.48988	AGSEBV T up vs AGSEBV CL
AC068205.2	AC068205.2	0.0223252	0.00770446	4.6478	AGSEBV T up vs AGSEBV CL
AC068790.3	AC068790.3	0.0173073	0.00780175	3.59751	AGSEBV T up vs AGSEBV CL
AC068790.7	AC068790.7	0.00200105	0.00056495	6.57061	AGSEBV T up vs AGSEBV CL
AC068831.8	AC068831.8	8.95343e-05	7.63575e-05	-2.56692	AGSEBV T down vs AGSEBV CL
AC068888.1	AC068888.1	0.000429461	0.000652499	2.44347	AGSEBV T up vs AGSEBV CL
AC068946.2	AC068946.2	0.00384227	0.00796435	2.67699	AGSEBV T up vs AGSEBV CL
AC069120.1	AC069120.1	9.06668e-05	8.40089e-05	6.92445	AGSEBV T up vs AGSEBV CL
AC069148.1	AC069148.1	0.00677671	0.00293843	-2.53613	AGSEBV T down vs AGSEBV CL
AC073111.4	AC073111.4	0.010363	0.0019622	9.45146	AGSEBV T up vs AGSEBV CL
AC073136.1	AC073136.1	0.000914727	0.00307611	-1.98003	AGSEBV T down vs AGSEBV CL
AC073195.2	AC073195.2	0.00800857	0.00624298	2.72001	AGSEBV T up vs AGSEBV CL
AC073349.2	AC073349.2	0.00318865	0.00141608	3.58725	AGSEBV T up vs AGSEBV CL
AC073569.2	AC073569.2	0.000407213	0.000132621	-4.41699	AGSEBV T down vs AGSEBV CL
AC073610.2	AC073610.2	0.00191372	0.00165537	-2.84499	AGSEBV T down vs AGSEBV CL
AC073611.1	AC073611.1	0.0114025	0.00609601	4.91429	AGSEBV T up vs AGSEBV CL
AC073896.2	AC073896.2	0.000807775	0.00031446	3.52779	AGSEBV T up vs AGSEBV CL
AC073896.3	AC073896.3	0.000355389	0.000190241	6.44623	AGSEBV T up vs AGSEBV CL
AC073957.3	AC073957.3	0.000236694	0.000282685	2.75859	AGSEBV T up vs AGSEBV CL
AC074117.1	AC074117.1	0.000124119	0.000461263	2.09498	AGSEBV T up vs AGSEBV CL
AC074143.1	AC074143.1	3.76009e-05	6.98596e-05	2.97678	AGSEBV T up vs AGSEBV CL
AC078846.1	AC078846.1	0.017606	0.00544897	3.35721	AGSEBV T up vs AGSEBV CL
AC079594.2	AC079594.2	0.000193846	0.000526589	-4.39844	AGSEBV T down vs AGSEBV CL
AC083843.3	AC083843.3	1.16413e-05	9.84669e-06	2.59639	AGSEBV T up vs AGSEBV CL
AC084018.2	AC084018.2	0.0193802	0.00605214	3.74577	AGSEBV T up vs AGSEBV CL
AC084125.2	AC084125.2	0.000487855	0.00531639	1.94241	AGSEBV T up vs AGSEBV CL
AC084198.4	AC084198.4	0.00372711	0.000864699	5.4457	AGSEBV T up vs AGSEBV CL
AC087292.2	AC087292.2	0.000118509	7.79112e-05	518.534	AGSEBV T up vs AGSEBV CL
AC087500.1	AC087500.1	0.00712784	0.00213332	5.16631	AGSEBV T up vs AGSEBV CL
AC087533.1	AC087533.1	6.9429e-05	8.60742e-06	-7.48654	AGSEBV T down vs AGSEBV CL
AC087632.2	AC087632.2	0.00256719	0.000650293	-3.10562	AGSEBV T down vs AGSEBV CL
AC087721.2	AC087721.2	0.00596936	0.00331403	-5.93284	AGSEBV T down vs AGSEBV CL
AC087752.3	AC087752.3	2.67837e-05	0.000270829	-2.90831	AGSEBV T down vs AGSEBV CL
AC090116.1	AC090116.1	0.00277525	0.00101909	13.8733	AGSEBV T up vs AGSEBV CL
AC091132.1	AC091132.1	0.00596784	0.0012612	6.71932	AGSEBV T up vs AGSEBV CL
AC091132.3	AC091132.3	0.00638168	0.000920384	4.94912	AGSEBV T up vs AGSEBV CL
AC091167.1	AC091167.1	0.00405538	0.00112714	2.93757	AGSEBV T up vs AGSEBV CL
AC091729.3	AC091729.3	0.0284213	0.00586612	11.6878	AGSEBV T up vs AGSEBV CL
AC091959.3	AC091959.3	0.000793626	0.00161462	-2.81874	AGSEBV T down vs AGSEBV CL
AC092053.4	AC092053.4	0.000646346	0.000156845	-4.66582	AGSEBV T down vs AGSEBV CL
AC092117.2	AC092117.2	0.000139697	2.83717e-05	-4.02913	AGSEBV T down vs AGSEBV CL
AC092119.2	AC092119.2	0.018248	0.00650667	9.48979	AGSEBV T up vs AGSEBV CL
AC092171.2	AC092171.2	1.08199e-05	1.04564e-05	14.6146	AGSEBV T up vs AGSEBV CL
AC092171.4	AC092171.4	0.0092119	0.00470338	4.94741	AGSEBV T up vs AGSEBV CL
AC092375.2	AC092375.2	0.00662218	0.00159868	43.2558	AGSEBV T up vs AGSEBV CL
AC092683.1	AC092683.1	0.0141103	0.00304963	15.1122	AGSEBV T up vs AGSEBV CL
AC092803.1	AC092803.1	0.000175626	0.00014186	-2.80036	AGSEBV T down vs AGSEBV CL
AC092868.2	AC092868.2	0.0162307	0.004995	213.306	AGSEBV T up vs AGSEBV CL
AC093162.3	AC093162.3	0.0223319	0.00804976	4.91667	AGSEBV T up vs AGSEBV CL
AC093525.6	AC093525.6	0.00711022	0.00154937	2.88459	AGSEBV T up vs AGSEBV CL
AC093591.3	AC093591.3	0.00290854	0.000337408	-6.53788	AGSEBV T down vs AGSEBV CL
AC093627.5	AC093627.5	0.0119927	0.00228302	6.87244	AGSEBV T up vs AGSEBV CL
AC093827.4	AC093827.4	0.0217815	0.00450475	3.11517	AGSEBV T up vs AGSEBV CL
AC093866.1	AC093866.1	7.82585e-07	3.4948e-07	-22.4171	AGSEBV T down vs AGSEBV CL
AC095057.3	AC095057.3	0.0073145	0.00152564	17.0484	AGSEBV T up vs AGSEBV CL
AC097382.3	AC097382.3	0.0046461	0.00373142	-2.57315	AGSEBV T down vs AGSEBV CL
AC099778.1	AC099778.1	0.0193682	0.00507885	3.01655	AGSEBV T up vs AGSEBV CL
AC102953.2	AC102953.2	0.00162845	0.000883994	4.72227	AGSEBV T up vs AGSEBV CL
AC103691.1	AC103691.1	0.0256052	0.00510575	7.69796	AGSEBV T up vs AGSEBV CL
AC104024.2	AC104024.2	2.87245e-09	1.43873e-07	-4.11866	AGSEBV T down vs AGSEBV CL
AC104532.2	AC104532.2	0.0310471	0.00750047	11.5139	AGSEBV T up vs AGSEBV CL
AC105036.3	AC105036.3	0.00709987	0.00467945	-1.87374	AGSEBV T down vs AGSEBV CL
AC105206.2	AC105206.2	0.0167881	0.00739081	-2.97945	AGSEBV T down vs AGSEBV CL
AC106795.1	AC106795.1	0.00154065	0.00362562	-1.63853	AGSEBV T down vs AGSEBV CL
AC107375.1	AC107375.1	0.0027321	0.000972905	7.05241	AGSEBV T up vs AGSEBV CL
AC108488.2	AC108488.2	0.00599475	0.00517405	2.98752	AGSEBV T up vs AGSEBV CL
AC108673.3	AC108673.3	0.0218667	0.00823199	4.2948	AGSEBV T up vs AGSEBV CL
AC109322.1	AC109322.1	0.00301058	0.000829579	2.57495	AGSEBV T up vs AGSEBV CL
AC109326.1	AC109326.1	3.34019e-06	4.493e-07	-9.16288	AGSEBV T down vs AGSEBV CL
AC112128.1	AC112128.1	0.00811215	0.00195834	8.94409	AGSEBV T up vs AGSEBV CL
AC112907.3	AC112907.3	0.000159088	0.000592722	-2.93334	AGSEBV T down vs AGSEBV CL
AC114490.1	AC114490.1	0.000297336	0.000137703	4.1942	AGSEBV T up vs AGSEBV CL
AC114546.3	AC114546.3	0.00618909	0.00370906	857233	AGSEBV T up vs AGSEBV CL
AC116158.1	AC116158.1	0.00249504	0.000761925	28.0409	AGSEBV T up vs AGSEBV CL
AC116158.3	AC116158.3	0.00028882	7.033e-05	8.15897	AGSEBV T up vs AGSEBV CL
AC116366.3	AC116366.3	0.0281396	0.00719957	3.07432	AGSEBV T up vs AGSEBV CL
AC118344.1	AC118344.1	0.00245795	0.00647519	2.23118	AGSEBV T up vs AGSEBV CL
AC119403.1	AC119403.1	0.000381145	0.000137243	15.0296	AGSEBV T up vs AGSEBV CL
AC119751.3	AC119751.3	2.73549e-07	2.46807e-05	-6.04224	AGSEBV T down vs AGSEBV CL
AC120057.3	AC120057.3	0.000647136	0.0005627	-1.96863	AGSEBV T down vs AGSEBV CL
AC120114.3	AC120114.3	0.00368884	0.000687752	10.5205	AGSEBV T up vs AGSEBV CL
AC122129.1	AC122129.1	0.00109389	0.003721	-2.53549	AGSEBV T down vs AGSEBV CL
AC122718.1	AC122718.1	0.0193127	0.00326532	3.03721	AGSEBV T up vs AGSEBV CL
AC124068.1	AC124068.1	1.58631e-07	1.17688e-07	632.298	AGSEBV T up vs AGSEBV CL
AC124944.2	AC124944.2	0.010475	0.0027852	3.28523	AGSEBV T up vs AGSEBV CL
AC125232.1	AC125232.1	0.0041021	0.00165686	-2.22106	AGSEBV T down vs AGSEBV CL
AC125257.1	AC125257.1	5.30987e-05	3.75215e-05	621060	AGSEBV T up vs AGSEBV CL
AC125494.1	AC125494.1	0.000247789	0.000220519	8.20421	AGSEBV T up vs AGSEBV CL
AC126755.3	AC126755.3	0.034558	0.00631368	3.60765	AGSEBV T up vs AGSEBV CL
AC127024.2	AC127024.2	0.00777706	0.00192417	5.93907	AGSEBV T up vs AGSEBV CL
AC127024.5	AC127024.5	0.000160389	3.98051e-05	6.96981	AGSEBV T up vs AGSEBV CL
AC129926.1	AC129926.1	2.12021e-06	5.07436e-07	-37.7026	AGSEBV T down vs AGSEBV CL
AC130304.1	AC130304.1	1.39452e-08	1.06855e-08	96.787	AGSEBV T up vs AGSEBV CL
AC132872.1	AC132872.1	0.00525355	0.00240302	4.45593	AGSEBV T up vs AGSEBV CL
AC132938.6	AC132938.6	0.000445061	0.000185465	-3.51701	AGSEBV T down vs AGSEBV CL
AC135050.2	AC135050.2	0.0145933	0.00337876	2.93837	AGSEBV T up vs AGSEBV CL
AC136443.3	AC136443.3	6.66187e-05	5.74567e-05	5.74015	AGSEBV T up vs AGSEBV CL
AC137932.3	AC137932.3	0.00209334	0.00256987	-2.238	AGSEBV T down vs AGSEBV CL
AC138150.2	AC138150.2	0.000362579	0.000199966	5.96311	AGSEBV T up vs AGSEBV CL
AC138392.1	AC138392.1	0.00126492	0.000627941	-2.21457	AGSEBV T down vs AGSEBV CL
AC138393.3	AC138393.3	0.0818711	0.00722957	4.39672	AGSEBV T up vs AGSEBV CL
AC138956.2	AC138956.2	0.000202675	0.00101686	-1.8485	AGSEBV T down vs AGSEBV CL
AC139795.2	AC139795.2	0.0361729	0.00457937	4.19754	AGSEBV T up vs AGSEBV CL
AC140479.4	AC140479.4	0.027377	0.00332934	-21.8148	AGSEBV T down vs AGSEBV CL
AC142472.1	AC142472.1	0.000659389	0.000110388	5.33067	AGSEBV T up vs AGSEBV CL
AC144548.1	AC144548.1	0.00582222	0.00670684	2.55125	AGSEBV T up vs AGSEBV CL
AC145207.5	AC145207.5	0.000272596	0.00461502	1.61768	AGSEBV T up vs AGSEBV CL
AC145207.7	AC145207.7	0.0020213	0.00121889	23.1312	AGSEBV T up vs AGSEBV CL
AC146944.1	AC146944.1	0.0101409	0.00288228	13.3851	AGSEBV T up vs AGSEBV CL
AC159540.2	AC159540.2	0.0316861	0.00566173	24.1028	AGSEBV T up vs AGSEBV CL
AC232271.1	AC232271.1	0.00376087	0.000950343	7.55475	AGSEBV T up vs AGSEBV CL
AC234917.3	AC234917.3	0.00581012	0.00109887	3.91869	AGSEBV T up vs AGSEBV CL
AC239868.1	AC239868.1	8.17011e-06	1.97757e-06	-3.07523	AGSEBV T down vs AGSEBV CL
AC242376.2	AC242376.2	0.000335879	0.000436797	4.99454	AGSEBV T up vs AGSEBV CL
AC243919.2	AC243919.2	0.00274426	0.000744047	9.57993	AGSEBV T up vs AGSEBV CL
AC243960.3	AC243960.3	1.2772e-08	1.45151e-09	-80.4396	AGSEBV T down vs AGSEBV CL
AC244502.1	AC244502.1	0.00814026	0.00403235	622.708	AGSEBV T up vs AGSEBV CL
AC244669.1	AC244669.1	0.000844685	0.000240748	4.58738	AGSEBV T up vs AGSEBV CL
AC245060.7	AC245060.7	0.000181535	0.000731548	1.57069	AGSEBV T up vs AGSEBV CL
AC245100.2	AC245100.2	0.0145793	0.00770465	3.29882	AGSEBV T up vs AGSEBV CL
AC245140.2	AC245140.2	0.00277677	0.000544431	-2.64128	AGSEBV T down vs AGSEBV CL
AC245297.4	AC245297.4	0.000421986	6.41473e-05	3.52002	AGSEBV T up vs AGSEBV CL
AC245884.1	AC245884.1	0.00876476	0.0023205	33.5052	AGSEBV T up vs AGSEBV CL
AC245884.8	AC245884.8	0.000480545	0.000187298	15.0573	AGSEBV T up vs AGSEBV CL
AC245884.9	AC245884.9	0.0167513	0.00452498	35.8316	AGSEBV T up vs AGSEBV CL
AC253572.1	AC253572.1	0.02918	0.00427892	-2.47652	AGSEBV T down vs AGSEBV CL
ACAD10	ACAD10	0.00249149	0.000937262	2.29823	AGSEBV T up vs AGSEBV CL
ACAD8	ACAD8	0.0227956	0.00205993	1.8751	AGSEBV T up vs AGSEBV CL
ACADL	ACADL	0.0206423	0.00346832	8.46163	AGSEBV T up vs AGSEBV CL
ACADS	ACADS	0.0263793	0.00515584	3.67175	AGSEBV T up vs AGSEBV CL
ACBD3	ACBD3	0.0572063	0.00793006	-2.03942	AGSEBV T down vs AGSEBV CL
ACCS	ACCS	0.0137168	0.00359516	3.97646	AGSEBV T up vs AGSEBV CL
ACD	ACD	0.000187025	0.00149026	-1.77522	AGSEBV T down vs AGSEBV CL
ACER2	ACER2	0.000299153	0.00116532	-3.2826	AGSEBV T down vs AGSEBV CL
ACLY	ACLY	0.000283232	0.00321728	-2.15159	AGSEBV T down vs AGSEBV CL
ACO2	ACO2	0.00984834	0.00750748	-1.32138	AGSEBV T down vs AGSEBV CL
ACOT7	ACOT7	3.34578e-05	5.79019e-05	-3.96218	AGSEBV T down vs AGSEBV CL
ACP2	ACP2	0.0568661	0.00678412	3.35796	AGSEBV T up vs AGSEBV CL
ACP6	ACP6	0.0114855	0.00171776	3.25076	AGSEBV T up vs AGSEBV CL
ACSF3	ACSF3	0.0216717	0.00163333	1.89723	AGSEBV T up vs AGSEBV CL
ACSL3	ACSL3	0.0114144	0.00529359	-2.26962	AGSEBV T down vs AGSEBV CL
ACSL4	ACSL4	0.00310467	0.000324647	-2.41834	AGSEBV T down vs AGSEBV CL
ACSS2	ACSS2	0.0132594	0.00187448	-2.26431	AGSEBV T down vs AGSEBV CL
ACTA2	ACTA2	0.000270533	0.000163053	-6.68443	AGSEBV T down vs AGSEBV CL
ACTG1P15	ACTG1P15	2.87682e-08	0.000118163	-4.61049	AGSEBV T down vs AGSEBV CL
ACTL10	ACTL10	0.0318641	0.0078457	-2.68163	AGSEBV T down vs AGSEBV CL
ACVR2B	ACVR2B	4.79581e-06	1.58622e-06	-4.10398	AGSEBV T down vs AGSEBV CL
ACYP1	ACYP1	2.83728e-07	5.31975e-08	-4.39425	AGSEBV T down vs AGSEBV CL
AD000813.1	AD000813.1	0.000399998	0.000454727	-2.86254	AGSEBV T down vs AGSEBV CL
ADA	ADA	2.78225e-08	1.2814e-06	-3.82782	AGSEBV T down vs AGSEBV CL
ADAM10	ADAM10	0.0018784	0.00391608	-2.34347	AGSEBV T down vs AGSEBV CL
ADAMTS13	ADAMTS13	4.12594e-05	8.97217e-05	2.47739	AGSEBV T up vs AGSEBV CL
ADARB1	ADARB1	2.55044e-06	1.03869e-06	-3.94948	AGSEBV T down vs AGSEBV CL
ADCK5	ADCK5	0.00047978	0.000144954	2.84055	AGSEBV T up vs AGSEBV CL
ADCY6	ADCY6	0.00110509	0.00100042	2.34841	AGSEBV T up vs AGSEBV CL
ADCY7	ADCY7	0.000695329	0.00536916	-2.35162	AGSEBV T down vs AGSEBV CL
ADGRA2	ADGRA2	1.47333e-10	2.8833e-10	-10.3467	AGSEBV T down vs AGSEBV CL
ADGRB2	ADGRB2	0.000153112	0.000102558	-5.8419	AGSEBV T down vs AGSEBV CL
ADGRE5	ADGRE5	0.000228933	5.71175e-05	-2.77875	AGSEBV T down vs AGSEBV CL
ADGRG6	ADGRG6	0.00292412	0.00102153	-4.90661	AGSEBV T down vs AGSEBV CL
ADGRL1	ADGRL1	0.000349893	0.000542733	-2.12937	AGSEBV T down vs AGSEBV CL
ADIPOR1	ADIPOR1	0.00350667	0.000672812	-2.25421	AGSEBV T down vs AGSEBV CL
ADIRF-AS1	ADIRF-AS1	0.0178729	0.00453672	-4.22081	AGSEBV T down vs AGSEBV CL
ADM5	ADM5	7.86929e-05	0.00320274	1.51117	AGSEBV T up vs AGSEBV CL
ADNP2	ADNP2	0.00571275	0.00114531	-2.20824	AGSEBV T down vs AGSEBV CL
ADNP-AS1	ADNP-AS1	1.9394e-05	3.3457e-05	2.07046	AGSEBV T up vs AGSEBV CL
ADORA2A	ADORA2A	0.000306226	7.84108e-05	-5.17991	AGSEBV T down vs AGSEBV CL
ADPGK	ADPGK	0.027656	0.00495862	1.89955	AGSEBV T up vs AGSEBV CL
ADPRS	ADPRS	0.0354988	0.00514541	2.07892	AGSEBV T up vs AGSEBV CL
AEN	AEN	2.80157e-06	1.17507e-06	-4.09131	AGSEBV T down vs AGSEBV CL
AF001548.2	AF001548.2	0.00182075	0.000613433	2.74254	AGSEBV T up vs AGSEBV CL
AFAP1	AFAP1	0.00133231	0.00688749	-2.83569	AGSEBV T down vs AGSEBV CL
AGAP10P	AGAP10P	9.60713e-05	4.43581e-05	2.63199	AGSEBV T up vs AGSEBV CL
AGAP4	AGAP4	0.00466791	0.00340994	2.21542	AGSEBV T up vs AGSEBV CL
AGAP5	AGAP5	0.00970364	0.00372505	4.34959	AGSEBV T up vs AGSEBV CL
AGAP6	AGAP6	0.000968977	0.000960186	2.93349	AGSEBV T up vs AGSEBV CL
AGER	AGER	6.20559e-06	0.000260345	1.66132	AGSEBV T up vs AGSEBV CL
AGFG2	AGFG2	0.0213078	0.00476661	6.16529	AGSEBV T up vs AGSEBV CL
AGO1	AGO1	0.0243863	0.00723041	2.5238	AGSEBV T up vs AGSEBV CL
AGO2	AGO2	0.000266098	0.000341128	-2.16746	AGSEBV T down vs AGSEBV CL
AGPAT3	AGPAT3	0.0376848	0.00639306	2.00518	AGSEBV T up vs AGSEBV CL
AHCTF1	AHCTF1	3.68329e-05	0.00049182	-1.91514	AGSEBV T down vs AGSEBV CL
AHCTF1P1	AHCTF1P1	5.18547e-05	0.000577642	-2.52235	AGSEBV T down vs AGSEBV CL
AHCY	AHCY	0.000366714	0.000907346	-2.11248	AGSEBV T down vs AGSEBV CL
AHNAK	AHNAK	0.000683786	0.00387119	-2.45063	AGSEBV T down vs AGSEBV CL
AHNAK2	AHNAK2	0.00026323	0.00291227	-4.0024	AGSEBV T down vs AGSEBV CL
AIDA	AIDA	0.00225243	0.000732603	-1.97945	AGSEBV T down vs AGSEBV CL
AIFM2	AIFM2	0.00320775	0.000676721	-3.0891	AGSEBV T down vs AGSEBV CL
AIMP2	AIMP2	4.33999e-05	0.00179261	2.18786	AGSEBV T up vs AGSEBV CL
AIP	AIP	0.000588233	6.05208e-05	-2.60313	AGSEBV T down vs AGSEBV CL
AJM1	AJM1	0.000139044	0.00141875	1.88695	AGSEBV T up vs AGSEBV CL
AK1	AK1	0.000300438	0.000310982	-2.02045	AGSEBV T down vs AGSEBV CL
AK6	AK6	0.000161325	0.000138218	-2.2488	AGSEBV T down vs AGSEBV CL
AKAP10	AKAP10	0.00248714	0.00154744	-1.52988	AGSEBV T down vs AGSEBV CL
AKNA	AKNA	3.02155e-06	0.000510957	-2.28277	AGSEBV T down vs AGSEBV CL
AKR1B1	AKR1B1	0.000174666	0.000924615	-2.17451	AGSEBV T down vs AGSEBV CL
AKR1C2	AKR1C2	4.24657e-12	5.20852e-13	-278.736	AGSEBV T down vs AGSEBV CL
AKR1C3	AKR1C3	0.00874778	0.00115651	-21.4684	AGSEBV T down vs AGSEBV CL
AL021707.6	AL021707.6	0.00854035	0.00209967	4.82436	AGSEBV T up vs AGSEBV CL
AL021878.2	AL021878.2	0.00368615	0.00233767	-2.37363	AGSEBV T down vs AGSEBV CL
AL022322.1	AL022322.1	0.000375424	0.000110376	17.9113	AGSEBV T up vs AGSEBV CL
AL022328.3	AL022328.3	0.00219298	0.00197396	-2.41746	AGSEBV T down vs AGSEBV CL
AL031118.1	AL031118.1	4.63136e-05	5.70244e-06	-9.34267	AGSEBV T down vs AGSEBV CL
AL031587.5	AL031587.5	6.71021e-05	2.80856e-05	-3.94085	AGSEBV T down vs AGSEBV CL
AL031670.1	AL031670.1	7.76831e-07	1.76846e-07	-5.35954	AGSEBV T down vs AGSEBV CL
AL031714.1	AL031714.1	0.0024193	0.00507147	-1.88418	AGSEBV T down vs AGSEBV CL
AL031985.3	AL031985.3	0.0215056	0.00540754	3.02294	AGSEBV T up vs AGSEBV CL
AL034430.1	AL034430.1	0.000548486	0.000921198	-8.88996	AGSEBV T down vs AGSEBV CL
AL035461.3	AL035461.3	0.0152548	0.00430768	4.34255	AGSEBV T up vs AGSEBV CL
AL035587.2	AL035587.2	0.00161113	0.000614679	-2.71478	AGSEBV T down vs AGSEBV CL
AL109615.4	AL109615.4	0.0082734	0.00229151	4.18272	AGSEBV T up vs AGSEBV CL
AL109627.1	AL109627.1	0.0367559	0.00574199	6.70466	AGSEBV T up vs AGSEBV CL
AL109955.1	AL109955.1	4.25666e-05	2.22675e-05	-2.66295	AGSEBV T down vs AGSEBV CL
AL118505.1	AL118505.1	0.00493773	0.00169504	5	AGSEBV T up vs AGSEBV CL
AL118516.1	AL118516.1	0.00571591	0.00143367	-3.10378	AGSEBV T down vs AGSEBV CL
AL121829.2	AL121829.2	0.00915065	0.00672244	5.04865	AGSEBV T up vs AGSEBV CL
AL121906.2	AL121906.2	0.00270598	0.00312771	-2.23077	AGSEBV T down vs AGSEBV CL
AL122058.1	AL122058.1	0.00551649	0.00171288	433.266	AGSEBV T up vs AGSEBV CL
AL132655.2	AL132655.2	0.000248129	0.000280734	3.27287	AGSEBV T up vs AGSEBV CL
AL132780.4	AL132780.4	0.000612019	0.00166238	2.17058	AGSEBV T up vs AGSEBV CL
AL133243.2	AL133243.2	7.24322e-05	0.000113841	-2.31585	AGSEBV T down vs AGSEBV CL
AL133260.1	AL133260.1	0.0114102	0.00313669	-2.82504	AGSEBV T down vs AGSEBV CL
AL133346.1	AL133346.1	6.14605e-07	1.82351e-07	-26.3889	AGSEBV T down vs AGSEBV CL
AL133410.1	AL133410.1	0.000737984	0.000347899	9.25414	AGSEBV T up vs AGSEBV CL
AL133517.1	AL133517.1	4.26637e-05	1.25011e-05	5.98618	AGSEBV T up vs AGSEBV CL
AL135905.2	AL135905.2	0.0107971	0.00824251	-1.68479	AGSEBV T down vs AGSEBV CL
AL136221.1	AL136221.1	0.023172	0.00801491	2.60156	AGSEBV T up vs AGSEBV CL
AL136304.1	AL136304.1	0.00214596	0.00097503	5.99156	AGSEBV T up vs AGSEBV CL
AL137058.2	AL137058.2	0.0282335	0.00392401	11.7394	AGSEBV T up vs AGSEBV CL
AL137800.1	AL137800.1	6.80612e-05	8.44221e-06	-25.0716	AGSEBV T down vs AGSEBV CL
AL138689.1	AL138689.1	0.000650924	0.000178231	-7.77344	AGSEBV T down vs AGSEBV CL
AL138752.2	AL138752.2	0.0516393	0.00400169	-5.23153	AGSEBV T down vs AGSEBV CL
AL138789.1	AL138789.1	0.0112535	0.00251629	-4.2468	AGSEBV T down vs AGSEBV CL
AL139082.2	AL139082.2	0.00260469	0.00254629	5.96679	AGSEBV T up vs AGSEBV CL
AL139089.1	AL139089.1	0.0069695	0.0025339	5.4339	AGSEBV T up vs AGSEBV CL
AL139095.5	AL139095.5	3.22265e-06	5.76011e-07	-51.814	AGSEBV T down vs AGSEBV CL
AL139407.1	AL139407.1	0.0200534	0.00477038	-3.64795	AGSEBV T down vs AGSEBV CL
AL157394.3	AL157394.3	1.74984e-07	2.45958e-08	-16.6219	AGSEBV T down vs AGSEBV CL
AL157838.1	AL157838.1	0.00725341	0.00114806	-3.78155	AGSEBV T down vs AGSEBV CL
AL158196.1	AL158196.1	0.000166904	3.81924e-05	-7.06956	AGSEBV T down vs AGSEBV CL
AL158214.2	AL158214.2	0.00121367	0.00115833	3.85362	AGSEBV T up vs AGSEBV CL
AL161431.1	AL161431.1	5.29666e-06	1.16773e-06	-25.2243	AGSEBV T down vs AGSEBV CL
AL162231.2	AL162231.2	1.71199e-07	1.9678e-08	-22.8862	AGSEBV T down vs AGSEBV CL
AL162458.1	AL162458.1	0.015203	0.00507891	6.75088	AGSEBV T up vs AGSEBV CL
AL353625.1	AL353625.1	0.0246085	0.00549223	2.78912	AGSEBV T up vs AGSEBV CL
AL353743.1	AL353743.1	0.00117497	0.00123026	2.38714	AGSEBV T up vs AGSEBV CL
AL353763.2	AL353763.2	0.000225133	0.000121985	3.94265	AGSEBV T up vs AGSEBV CL
AL354707.1	AL354707.1	0.00572554	0.00298723	6.08785	AGSEBV T up vs AGSEBV CL
AL354740.1	AL354740.1	0.0138434	0.0067902	57.5372	AGSEBV T up vs AGSEBV CL
AL355488.1	AL355488.1	4.18886e-05	1.77569e-05	7.34931	AGSEBV T up vs AGSEBV CL
AL356740.3	AL356740.3	0.0171222	0.00239834	4.45032	AGSEBV T up vs AGSEBV CL
AL357033.2	AL357033.2	3.1841e-07	4.41591e-08	-20.8419	AGSEBV T down vs AGSEBV CL
AL357079.1	AL357079.1	0.00689774	0.00141435	12.6601	AGSEBV T up vs AGSEBV CL
AL358113.1	AL358113.1	0.00118784	0.000200817	-2.91649	AGSEBV T down vs AGSEBV CL
AL359513.1	AL359513.1	0.000617409	0.00020122	-3.29159	AGSEBV T down vs AGSEBV CL
AL360012.1	AL360012.1	0.00226045	0.000217834	-12.1147	AGSEBV T down vs AGSEBV CL
AL365205.1	AL365205.1	0.001096	0.000417901	3.85077	AGSEBV T up vs AGSEBV CL
AL390066.2	AL390066.2	0.00780953	0.00204279	17.6129	AGSEBV T up vs AGSEBV CL
AL390719.2	AL390719.2	0.00663919	0.00178921	5.40429	AGSEBV T up vs AGSEBV CL
AL391280.2	AL391280.2	0.0147416	0.00338626	4.52329	AGSEBV T up vs AGSEBV CL
AL391425.1	AL391425.1	5.10604e-06	1.48866e-06	-36.0688	AGSEBV T down vs AGSEBV CL
AL445222.2	AL445222.2	0.00219073	0.0018692	3.71654	AGSEBV T up vs AGSEBV CL
AL445524.1	AL445524.1	0.000248501	0.000239453	-2.47833	AGSEBV T down vs AGSEBV CL
AL451007.1	AL451007.1	0.0075141	0.00139862	-4.85226	AGSEBV T down vs AGSEBV CL
AL451085.3	AL451085.3	0.0167737	0.00370088	5.07326	AGSEBV T up vs AGSEBV CL
AL513477.1	AL513477.1	0.0132229	0.00721451	4.04536	AGSEBV T up vs AGSEBV CL
AL513548.1	AL513548.1	0.025579	0.0069238	107.169	AGSEBV T up vs AGSEBV CL
AL590004.3	AL590004.3	2.97534e-05	0.00389342	-2.8037	AGSEBV T down vs AGSEBV CL
AL590064.1	AL590064.1	0.0289597	0.00691944	11.7877	AGSEBV T up vs AGSEBV CL
AL590617.2	AL590617.2	1.23992e-05	0.000669802	-1.95153	AGSEBV T down vs AGSEBV CL
AL590705.1	AL590705.1	0.00130517	0.000123956	-2.81239	AGSEBV T down vs AGSEBV CL
AL591806.4	AL591806.4	5.52164e-06	5.07417e-06	-3.48962	AGSEBV T down vs AGSEBV CL
AL592166.1	AL592166.1	0.00841088	0.00376498	-2.88786	AGSEBV T down vs AGSEBV CL
AL606500.1	AL606500.1	0.00168201	0.00044065	-8.07664	AGSEBV T down vs AGSEBV CL
AL606834.1	AL606834.1	3.93994e-06	5.46057e-07	-8.79549	AGSEBV T down vs AGSEBV CL
AL645608.7	AL645608.7	6.92588e-05	5.53402e-05	-4.96589	AGSEBV T down vs AGSEBV CL
AL645933.4	AL645933.4	4.14316e-07	4.21017e-08	-24.4509	AGSEBV T down vs AGSEBV CL
AL662890.1	AL662890.1	0.0369083	0.00729911	-2.14653	AGSEBV T down vs AGSEBV CL
AL691442.2	AL691442.2	2.40064e-07	3.09243e-08	-54.0123	AGSEBV T down vs AGSEBV CL
AL772307.1	AL772307.1	0.0182722	0.004768	-2.0588	AGSEBV T down vs AGSEBV CL
ALDH16A1	ALDH16A1	0.0131918	0.00327272	1.54866	AGSEBV T up vs AGSEBV CL
ALDH7A1	ALDH7A1	0.000893215	0.000333326	-2.67728	AGSEBV T down vs AGSEBV CL
ALG1	ALG1	0.0125842	0.00637051	4.30472	AGSEBV T up vs AGSEBV CL
ALMS1-IT1	ALMS1-IT1	6.80196e-05	1.11331e-05	-10.6407	AGSEBV T down vs AGSEBV CL
ALOX12B	ALOX12B	0.00190322	0.00011576	-17.7434	AGSEBV T down vs AGSEBV CL
ALOX5	ALOX5	0.000191451	0.00118968	-14.5603	AGSEBV T down vs AGSEBV CL
ALPG	ALPG	5.10605e-13	1.64091e-11	-59.6383	AGSEBV T down vs AGSEBV CL
ALPK1	ALPK1	0.0279259	0.00779713	3.65975	AGSEBV T up vs AGSEBV CL
ALPP	ALPP	3.97027e-09	1.60541e-07	-9.0607	AGSEBV T down vs AGSEBV CL
AMN1	AMN1	2.66917e-07	3.64098e-08	-5.90871	AGSEBV T down vs AGSEBV CL
AMT	AMT	1.18637e-05	0.00101539	1.54598	AGSEBV T up vs AGSEBV CL
ANAPC5	ANAPC5	0.0398689	0.00475159	3.93229	AGSEBV T up vs AGSEBV CL
ANKHD1	ANKHD1	0.00311741	0.000306435	-1.7481	AGSEBV T down vs AGSEBV CL
ANKHD1-EIF4EBP3	ANKHD1-EIF4EBP3	0.000923241	6.54406e-05	2.7648	AGSEBV T up vs AGSEBV CL
ANKMY2	ANKMY2	0.0322932	0.00725635	2.8664	AGSEBV T up vs AGSEBV CL
ANKRD1	ANKRD1	6.10303e-08	1.76807e-07	-58.1802	AGSEBV T down vs AGSEBV CL
ANKRD10	ANKRD10	0.00505977	0.0036385	2.10101	AGSEBV T up vs AGSEBV CL
ANKRD13B	ANKRD13B	0.000138259	0.000808448	-2.32434	AGSEBV T down vs AGSEBV CL
ANKRD20A17P	ANKRD20A17P	0.00465147	0.00268442	2.82228	AGSEBV T up vs AGSEBV CL
ANKRD20A5P	ANKRD20A5P	0.000366503	0.000160083	-3.83864	AGSEBV T down vs AGSEBV CL
ANKRD26	ANKRD26	0.00895791	0.00667007	2.13384	AGSEBV T up vs AGSEBV CL
ANKRD27	ANKRD27	0.00035243	0.00473194	-1.65962	AGSEBV T down vs AGSEBV CL
ANKRD52	ANKRD52	0.00112375	0.000194832	2.27652	AGSEBV T up vs AGSEBV CL
ANKRD54	ANKRD54	0.00237548	0.000924327	1.68828	AGSEBV T up vs AGSEBV CL
ANKS3	ANKS3	0.00370323	0.00116744	2.10257	AGSEBV T up vs AGSEBV CL
ANLN	ANLN	0.000387822	0.000100183	-6.5171	AGSEBV T down vs AGSEBV CL
ANXA1	ANXA1	0.00114246	0.00309231	-17.2073	AGSEBV T down vs AGSEBV CL
AOC2	AOC2	3.53066e-05	5.79875e-06	-8.38728	AGSEBV T down vs AGSEBV CL
AP000344.2	AP000344.2	4.87173e-05	3.47688e-05	45.4613	AGSEBV T up vs AGSEBV CL
AP000346.2	AP000346.2	0.0201921	0.00471978	8.77064	AGSEBV T up vs AGSEBV CL
AP000347.1	AP000347.1	0.0028942	0.00105427	3.48293	AGSEBV T up vs AGSEBV CL
AP000525.1	AP000525.1	0.000953063	0.00118385	2.85722	AGSEBV T up vs AGSEBV CL
AP000547.3	AP000547.3	3.78858e-10	2.12113e-09	-22.4454	AGSEBV T down vs AGSEBV CL
AP000593.3	AP000593.3	0.0143322	0.00186796	-12.77	AGSEBV T down vs AGSEBV CL
AP000692.1	AP000692.1	0.0101239	0.00639788	-2.39116	AGSEBV T down vs AGSEBV CL
AP000786.1	AP000786.1	0.00572114	0.00528683	6.74674	AGSEBV T up vs AGSEBV CL
AP000866.6	AP000866.6	0.000211514	3.7959e-05	4.3428	AGSEBV T up vs AGSEBV CL
AP000944.5	AP000944.5	0.000766618	0.000846346	-4.41903	AGSEBV T down vs AGSEBV CL
AP001033.4	AP001033.4	0.00385864	0.000432837	-6.01972	AGSEBV T down vs AGSEBV CL
AP001160.3	AP001160.3	0.0224269	0.0041466	2.90352	AGSEBV T up vs AGSEBV CL
AP001267.1	AP001267.1	1.5812e-05	1.8914e-05	5.61097	AGSEBV T up vs AGSEBV CL
AP001453.2	AP001453.2	0.0190309	0.00636735	3.8372	AGSEBV T up vs AGSEBV CL
AP001453.4	AP001453.4	0.000290025	0.000297439	-2.36475	AGSEBV T down vs AGSEBV CL
AP001816.1	AP001816.1	0.00113085	0.00179474	-2.57575	AGSEBV T down vs AGSEBV CL
AP001972.5	AP001972.5	0.0187511	0.00569638	24025400	AGSEBV T up vs AGSEBV CL
AP002840.2	AP002840.2	0.0237261	0.00606013	21.8726	AGSEBV T up vs AGSEBV CL
AP003071.5	AP003071.5	3.54314e-07	5.04479e-08	-12.51	AGSEBV T down vs AGSEBV CL
AP003108.5	AP003108.5	1.62316e-07	8.27257e-08	-4.36596	AGSEBV T down vs AGSEBV CL
AP003419.3	AP003419.3	0.00106659	0.000964431	5.40573	AGSEBV T up vs AGSEBV CL
AP003559.1	AP003559.1	1.26274e-07	1.39744e-07	-4.48249	AGSEBV T down vs AGSEBV CL
AP003900.1	AP003900.1	0.00887047	0.00405273	2.49032	AGSEBV T up vs AGSEBV CL
AP005212.4	AP005212.4	6.56211e-06	1.46452e-06	-4.6816	AGSEBV T down vs AGSEBV CL
AP006222.1	AP006222.1	4.01155e-06	3.02743e-06	7.17714	AGSEBV T up vs AGSEBV CL
AP006222.2	AP006222.2	0.00190728	0.00106236	22.6627	AGSEBV T up vs AGSEBV CL
AP006621.5	AP006621.5	0.00814771	0.00636297	5.28212	AGSEBV T up vs AGSEBV CL
AP1S1	AP1S1	0.00154809	0.000818251	-1.83488	AGSEBV T down vs AGSEBV CL
AP3M2	AP3M2	0.000230185	0.000515186	-1.6754	AGSEBV T down vs AGSEBV CL
AP4M1	AP4M1	0.00163728	0.000299063	2.50995	AGSEBV T up vs AGSEBV CL
AP5Z1	AP5Z1	0.0780434	0.00799077	5.16301	AGSEBV T up vs AGSEBV CL
APCDD1	APCDD1	0.000528158	0.000285381	547.774	AGSEBV T up vs AGSEBV CL
APEX2	APEX2	0.000706985	0.000734517	-2.52511	AGSEBV T down vs AGSEBV CL
APLP1	APLP1	0.00191487	0.00149562	-19.2269	AGSEBV T down vs AGSEBV CL
APOA1	APOA1	0.00812497	0.00183866	101.081	AGSEBV T up vs AGSEBV CL
APOBEC3B	APOBEC3B	0.000727341	0.000120356	-8.54516	AGSEBV T down vs AGSEBV CL
APOBEC3H	APOBEC3H	7.74362e-09	1.29492e-09	-12.9346	AGSEBV T down vs AGSEBV CL
APOE	APOE	0.00933565	0.002279	-4.11849	AGSEBV T down vs AGSEBV CL
APOO	APOO	0.00168951	0.00292498	-1.80598	AGSEBV T down vs AGSEBV CL
APRT	APRT	0.00150006	0.00753216	-1.48652	AGSEBV T down vs AGSEBV CL
AQP6	AQP6	0.00455995	0.00197737	6.15751	AGSEBV T up vs AGSEBV CL
ARAP1	ARAP1	0.000650237	0.000813335	-1.60342	AGSEBV T down vs AGSEBV CL
ARAP1-AS2	ARAP1-AS2	0.00450457	0.00360786	-2.6037	AGSEBV T down vs AGSEBV CL
ARAP3	ARAP3	0.00086643	0.000212548	8.22682	AGSEBV T up vs AGSEBV CL
ARF4	ARF4	0.0172339	0.00302124	-1.778	AGSEBV T down vs AGSEBV CL
ARF5	ARF5	0.0258068	0.00334019	1.93994	AGSEBV T up vs AGSEBV CL
ARFGAP2	ARFGAP2	0.000802304	0.000126191	1.97102	AGSEBV T up vs AGSEBV CL
ARFRP1	ARFRP1	0.00289767	0.00107119	2.16903	AGSEBV T up vs AGSEBV CL
ARG2	ARG2	1.82866e-05	1.38988e-05	-7.58892	AGSEBV T down vs AGSEBV CL
ARHGAP11A	ARHGAP11A	5.51374e-05	6.0487e-05	-3.25917	AGSEBV T down vs AGSEBV CL
ARHGAP19	ARHGAP19	0.000107247	1.18048e-05	-6.04212	AGSEBV T down vs AGSEBV CL
ARHGAP29	ARHGAP29	2.18217e-09	4.41346e-09	-17.0599	AGSEBV T down vs AGSEBV CL
ARHGAP5-AS1	ARHGAP5-AS1	0.000183348	0.00020719	-2.32938	AGSEBV T down vs AGSEBV CL
ARHGEF19	ARHGEF19	0.00496963	0.00134004	18.6664	AGSEBV T up vs AGSEBV CL
ARHGEF2	ARHGEF2	0.000286647	0.000307957	-1.99946	AGSEBV T down vs AGSEBV CL
ARHGEF3	ARHGEF3	0.00162228	0.000692122	2.30498	AGSEBV T up vs AGSEBV CL
ARHGEF40	ARHGEF40	0.0135884	0.00582307	3.82391	AGSEBV T up vs AGSEBV CL
ARHGEF9	ARHGEF9	0.0528815	0.00678515	2.91336	AGSEBV T up vs AGSEBV CL
ARID3A	ARID3A	1.73141e-08	2.40998e-08	-4.53184	AGSEBV T down vs AGSEBV CL
ARID3B	ARID3B	0.000199931	0.00281693	-1.42656	AGSEBV T down vs AGSEBV CL
ARIH1	ARIH1	0.0035001	0.00124373	-1.58512	AGSEBV T down vs AGSEBV CL
ARL1	ARL1	0.0124878	0.00664135	2.16792	AGSEBV T up vs AGSEBV CL
ARL17B	ARL17B	0.00856094	0.00438335	1.79862	AGSEBV T up vs AGSEBV CL
ARL2	ARL2	0.000970481	0.00366466	-1.48606	AGSEBV T down vs AGSEBV CL
ARL5B	ARL5B	0.000143969	1.46662e-05	-4.65501	AGSEBV T down vs AGSEBV CL
ARL6IP4	ARL6IP4	0.00934238	0.00208766	2.39896	AGSEBV T up vs AGSEBV CL
ARMC7	ARMC7	0.0183353	0.00457422	2.0447	AGSEBV T up vs AGSEBV CL
ARMCX4	ARMCX4	0.0225008	0.00272929	7.46631	AGSEBV T up vs AGSEBV CL
ARMCX6	ARMCX6	0.00386873	0.00196707	3.06909	AGSEBV T up vs AGSEBV CL
ARPC4	ARPC4	0.00713738	0.00118763	3.44704	AGSEBV T up vs AGSEBV CL
ARRDC4	ARRDC4	0.000724704	0.00220293	-2.74387	AGSEBV T down vs AGSEBV CL
ARSL	ARSL	0.0383227	0.00809438	123.689	AGSEBV T up vs AGSEBV CL
ARVCF	ARVCF	0.00119624	0.00082077	-2.23806	AGSEBV T down vs AGSEBV CL
ASAP1	ASAP1	0.000174978	0.00113558	-2.60384	AGSEBV T down vs AGSEBV CL
ASB16	ASB16	0.0158794	0.00571405	3.55141	AGSEBV T up vs AGSEBV CL
ASB8	ASB8	0.0121463	0.00279802	3.49311	AGSEBV T up vs AGSEBV CL
ASCC3	ASCC3	9.33232e-06	2.87953e-05	-3.82616	AGSEBV T down vs AGSEBV CL
ASIC1	ASIC1	0.000869321	0.000414496	4.7227	AGSEBV T up vs AGSEBV CL
ASMTL-AS1	ASMTL-AS1	0.00141638	0.00143323	3.17278	AGSEBV T up vs AGSEBV CL
ASNS	ASNS	6.06919e-11	2.12237e-10	-20.5975	AGSEBV T down vs AGSEBV CL
ASPSCR1	ASPSCR1	0.0023127	0.00105527	4.72717	AGSEBV T up vs AGSEBV CL
ASTN2	ASTN2	1.72002e-05	6.69526e-05	-3.63189	AGSEBV T down vs AGSEBV CL
ATAD1	ATAD1	0.0202025	0.00428956	-2.18739	AGSEBV T down vs AGSEBV CL
ATAD2B	ATAD2B	0.00670113	0.00624738	1.97013	AGSEBV T up vs AGSEBV CL
ATAD5	ATAD5	0.000209711	0.000123435	-3.13211	AGSEBV T down vs AGSEBV CL
ATAT1	ATAT1	0.00272854	0.00254444	2.22255	AGSEBV T up vs AGSEBV CL
ATF3	ATF3	8.65016e-05	1.20237e-05	-13.107	AGSEBV T down vs AGSEBV CL
ATF5	ATF5	0.0143262	0.00508121	2.94065	AGSEBV T up vs AGSEBV CL
ATF7-NPFF	ATF7-NPFF	0.00453281	0.000873249	12.1978	AGSEBV T up vs AGSEBV CL
ATG10	ATG10	0.00527507	0.00636891	1.84333	AGSEBV T up vs AGSEBV CL
ATG16L2	ATG16L2	3.44726e-05	0.00351352	-1.40928	AGSEBV T down vs AGSEBV CL
ATP13A3	ATP13A3	6.20486e-05	0.00469739	-2.19255	AGSEBV T down vs AGSEBV CL
ATP2A1-AS1	ATP2A1-AS1	3.00503e-05	0.00175513	-2.55531	AGSEBV T down vs AGSEBV CL
ATP2A2	ATP2A2	0.00326209	0.00100602	-2.03798	AGSEBV T down vs AGSEBV CL
ATP6V0D1	ATP6V0D1	0.00686405	0.00305499	3.10977	AGSEBV T up vs AGSEBV CL
ATP7B	ATP7B	0.0296844	0.00701883	3.36457	AGSEBV T up vs AGSEBV CL
ATP9B	ATP9B	0.00254927	0.00206592	2.34721	AGSEBV T up vs AGSEBV CL
ATRIP	ATRIP	0.00297422	0.0015646	2.45118	AGSEBV T up vs AGSEBV CL
ATXN2	ATXN2	0.000125688	0.00783662	-1.25323	AGSEBV T down vs AGSEBV CL
ATXN2L	ATXN2L	0.000697845	0.00501912	-1.64875	AGSEBV T down vs AGSEBV CL
ATXN3	ATXN3	0.00183005	0.00501435	-2.21683	AGSEBV T down vs AGSEBV CL
AUNIP	AUNIP	0.000324923	0.00828573	-1.95377	AGSEBV T down vs AGSEBV CL
AURKA	AURKA	1.33026e-05	4.00677e-05	-3.46261	AGSEBV T down vs AGSEBV CL
AURKB	AURKB	1.14687e-06	2.61345e-06	-2.52444	AGSEBV T down vs AGSEBV CL
AUTS2	AUTS2	0.00789192	0.00352227	2.35039	AGSEBV T up vs AGSEBV CL
AUXG01000058.1	AUXG01000058.1	0.00560378	0.00312594	4.00312	AGSEBV T up vs AGSEBV CL
AVEN	AVEN	0.00299503	0.000524958	2.02946	AGSEBV T up vs AGSEBV CL
AZGP1	AZGP1	0.0103592	0.00298235	87.9019	AGSEBV T up vs AGSEBV CL
B3GALT6	B3GALT6	0.0118867	0.000911134	2.48266	AGSEBV T up vs AGSEBV CL
B3GNT2	B3GNT2	1.76648e-05	1.72693e-05	-4.12225	AGSEBV T down vs AGSEBV CL
B3GNT8	B3GNT8	0.0117011	0.00360587	-2.83218	AGSEBV T down vs AGSEBV CL
BACH1	BACH1	0.0167567	0.00142167	-3.11187	AGSEBV T down vs AGSEBV CL
BAG1	BAG1	0.000174357	0.0006273	2.96488	AGSEBV T up vs AGSEBV CL
BAG3	BAG3	0.00780331	0.00255433	-1.83997	AGSEBV T down vs AGSEBV CL
BAIAP2	BAIAP2	0.034083	0.00811397	-2.7316	AGSEBV T down vs AGSEBV CL
BAK1	BAK1	0.000481737	0.000319586	-2.04106	AGSEBV T down vs AGSEBV CL
BANF1	BANF1	0.000207616	0.00355278	-1.31659	AGSEBV T down vs AGSEBV CL
BAX	BAX	3.25943e-05	1.69538e-05	-3.89737	AGSEBV T down vs AGSEBV CL
BAZ2A	BAZ2A	0.00300159	0.00461957	-1.48977	AGSEBV T down vs AGSEBV CL
BBC3	BBC3	2.30021e-08	2.68764e-09	-15.9063	AGSEBV T down vs AGSEBV CL
BCAS4	BCAS4	0.0114725	0.0019475	-2.88586	AGSEBV T down vs AGSEBV CL
BCDIN3D	BCDIN3D	0.00294055	0.000584208	9.81487	AGSEBV T up vs AGSEBV CL
BCL10	BCL10	0.00335584	0.000275413	-3.45362	AGSEBV T down vs AGSEBV CL
BCL11A	BCL11A	0.011541	0.00247386	3.47347	AGSEBV T up vs AGSEBV CL
BCL2L1	BCL2L1	0.0798439	0.00777459	-5.18754	AGSEBV T down vs AGSEBV CL
BCL2L12	BCL2L12	3.82192e-05	0.0034312	-1.50298	AGSEBV T down vs AGSEBV CL
BCL3	BCL3	0.000585689	5.65767e-05	-4.35882	AGSEBV T down vs AGSEBV CL
BCL6	BCL6	0.0566679	0.00547015	-3.15794	AGSEBV T down vs AGSEBV CL
BCL9L	BCL9L	0.00202405	0.000232388	-4.75861	AGSEBV T down vs AGSEBV CL
BCYRN1	BCYRN1	1.02758e-07	4.19078e-06	-2.91082	AGSEBV T down vs AGSEBV CL
BGLAP	BGLAP	0.00240337	0.00237656	3.80584	AGSEBV T up vs AGSEBV CL
BICD2	BICD2	2.73518e-05	0.000116345	-1.98907	AGSEBV T down vs AGSEBV CL
BICDL1	BICDL1	0.000384433	0.00342048	1.68867	AGSEBV T up vs AGSEBV CL
BICRA	BICRA	0.00476377	0.00428668	-1.54505	AGSEBV T down vs AGSEBV CL
BIK	BIK	0.00125589	0.000450396	-2.27633	AGSEBV T down vs AGSEBV CL
BIN3	BIN3	0.0175252	0.00194137	5.29579	AGSEBV T up vs AGSEBV CL
BISPR	BISPR	0.00217741	0.000742738	14.0289	AGSEBV T up vs AGSEBV CL
BLACAT1	BLACAT1	0.00131152	0.00800215	1.91572	AGSEBV T up vs AGSEBV CL
BLOC1S1	BLOC1S1	0.0138108	0.00493936	1.86532	AGSEBV T up vs AGSEBV CL
BLZF1	BLZF1	0.020946	0.00273671	-1.83994	AGSEBV T down vs AGSEBV CL
BMF	BMF	0.00494185	0.0038694	-3.11303	AGSEBV T down vs AGSEBV CL
BMS1P1	BMS1P1	0.0139856	0.0014776	3.54019	AGSEBV T up vs AGSEBV CL
BMS1P22	BMS1P22	0.0017532	0.00215622	2.48856	AGSEBV T up vs AGSEBV CL
BOD1	BOD1	0.00111854	0.001296	-1.31662	AGSEBV T down vs AGSEBV CL
BOLA3	BOLA3	9.20541e-05	0.0032275	-1.432	AGSEBV T down vs AGSEBV CL
BOP1	BOP1	4.04198e-06	0.00138741	1.70094	AGSEBV T up vs AGSEBV CL
BORA	BORA	0.00155433	0.00416672	-1.67195	AGSEBV T down vs AGSEBV CL
BORCS8	BORCS8	0.00746581	0.0016038	2.40771	AGSEBV T up vs AGSEBV CL
BRD3OS	BRD3OS	0.0135286	0.00784011	3.41469	AGSEBV T up vs AGSEBV CL
BRF1	BRF1	0.000340311	0.00105178	1.87257	AGSEBV T up vs AGSEBV CL
BRICD5	BRICD5	0.00429006	0.00193216	4.24345	AGSEBV T up vs AGSEBV CL
BRPF3	BRPF3	0.00879669	0.00450206	1.92683	AGSEBV T up vs AGSEBV CL
BRSK1	BRSK1	0.00653839	0.00411148	-2.28474	AGSEBV T down vs AGSEBV CL
BRWD1	BRWD1	0.0181566	0.0032455	-1.80147	AGSEBV T down vs AGSEBV CL
BSCL2	BSCL2	0.0196498	0.00424636	4.53563	AGSEBV T up vs AGSEBV CL
BST2	BST2	0.000103713	0.000116183	7.25168	AGSEBV T up vs AGSEBV CL
BTBD10	BTBD10	0.0120479	0.00165657	-3.2525	AGSEBV T down vs AGSEBV CL
BTBD19	BTBD19	1.5254e-08	3.07396e-08	-4.29205	AGSEBV T down vs AGSEBV CL
BTG2	BTG2	0.000535736	6.1327e-05	-4.88903	AGSEBV T down vs AGSEBV CL
BTG3	BTG3	0.00063354	7.7821e-05	-4.00855	AGSEBV T down vs AGSEBV CL
BTG3-AS1	BTG3-AS1	0.00791259	0.00186877	-2.39628	AGSEBV T down vs AGSEBV CL
BTN2A3P	BTN2A3P	0.0192968	0.00589589	1.97585	AGSEBV T up vs AGSEBV CL
BTRC	BTRC	0.0260136	0.00553269	2.1817	AGSEBV T up vs AGSEBV CL
BUB1	BUB1	4.94733e-05	1.94382e-05	-3.68915	AGSEBV T down vs AGSEBV CL
BUB1B	BUB1B	0.00347407	0.00492	-2.04617	AGSEBV T down vs AGSEBV CL
BUB3	BUB3	0.00507319	0.00153171	-1.87133	AGSEBV T down vs AGSEBV CL
BX284632.1	BX284632.1	0.00829581	0.00637402	3.48476	AGSEBV T up vs AGSEBV CL
BX842570.1	BX842570.1	0.00190732	0.00650292	-1.66483	AGSEBV T down vs AGSEBV CL
C11orf1	C11orf1	0.0161159	0.00585991	2.72675	AGSEBV T up vs AGSEBV CL
C11orf45	C11orf45	0.00050379	0.000203972	6.28651	AGSEBV T up vs AGSEBV CL
C11orf49	C11orf49	0.00267161	0.00163016	1.77977	AGSEBV T up vs AGSEBV CL
C11orf68	C11orf68	0.000141449	1.80376e-05	-2.65261	AGSEBV T down vs AGSEBV CL
C12orf10	C12orf10	0.0394798	0.00448554	2.01192	AGSEBV T up vs AGSEBV CL
C12orf4	C12orf4	0.0303167	0.00338695	5.57681	AGSEBV T up vs AGSEBV CL
C12orf43	C12orf43	0.0099148	0.00112459	2.69711	AGSEBV T up vs AGSEBV CL
C12orf49	C12orf49	0.00750739	0.00169587	1.96388	AGSEBV T up vs AGSEBV CL
C12orf65	C12orf65	0.00644337	0.00139026	3.32452	AGSEBV T up vs AGSEBV CL
C15orf39	C15orf39	0.00493391	0.00163765	-2.44125	AGSEBV T down vs AGSEBV CL
C16orf70	C16orf70	0.000665809	0.00117091	-2.28287	AGSEBV T down vs AGSEBV CL
C16orf72	C16orf72	0.00173581	0.000171392	-1.92688	AGSEBV T down vs AGSEBV CL
C16orf87	C16orf87	0.0195264	0.00363641	-1.72978	AGSEBV T down vs AGSEBV CL
C18orf25	C18orf25	0.00374417	0.000683786	-2.26948	AGSEBV T down vs AGSEBV CL
C18orf54	C18orf54	7.57605e-07	3.19031e-07	-3.98001	AGSEBV T down vs AGSEBV CL
C19orf57	C19orf57	0.0166538	0.00391886	2.72204	AGSEBV T up vs AGSEBV CL
C19orf81	C19orf81	0.000961941	0.000136728	-4.39772	AGSEBV T down vs AGSEBV CL
C1orf131	C1orf131	0.00674216	0.00140917	3.32357	AGSEBV T up vs AGSEBV CL
C1orf216	C1orf216	0.00426194	0.00524675	2.52498	AGSEBV T up vs AGSEBV CL
C1orf53	C1orf53	0.00217458	0.00580322	4.29687	AGSEBV T up vs AGSEBV CL
C1QL1	C1QL1	0.000527094	0.000259081	-4.50334	AGSEBV T down vs AGSEBV CL
C1QTNF12	C1QTNF12	0.000447121	7.98745e-05	-5.45707	AGSEBV T down vs AGSEBV CL
C1QTNF3	C1QTNF3	0.00185012	0.000622813	6.38657	AGSEBV T up vs AGSEBV CL
C1QTNF3-AMACR	C1QTNF3-AMACR	0.0293786	0.00683871	8.77287	AGSEBV T up vs AGSEBV CL
C1RL	C1RL	0.016462	0.00690877	5.24259	AGSEBV T up vs AGSEBV CL
C1RL-AS1	C1RL-AS1	0.00639381	0.00139503	7.14071	AGSEBV T up vs AGSEBV CL
C20orf144	C20orf144	7.40964e-06	4.97446e-06	-3.05958	AGSEBV T down vs AGSEBV CL
C22orf23	C22orf23	0.000407185	0.000121002	-3.20426	AGSEBV T down vs AGSEBV CL
C2CD4D	C2CD4D	0.0280024	0.00336383	12.2334	AGSEBV T up vs AGSEBV CL
C2CD4D-AS1	C2CD4D-AS1	0.0365126	0.00448836	11.8378	AGSEBV T up vs AGSEBV CL
C2orf72	C2orf72	0.00233047	0.00116956	6.64799	AGSEBV T up vs AGSEBV CL
C2orf81	C2orf81	0.00211952	0.00633549	2.24642	AGSEBV T up vs AGSEBV CL
C3orf62	C3orf62	0.00095453	0.000169996	5.6104	AGSEBV T up vs AGSEBV CL
C4BPB	C4BPB	4.35623e-08	4.21473e-05	-19.529	AGSEBV T down vs AGSEBV CL
C6orf47	C6orf47	0.0543178	0.00722035	3.01869	AGSEBV T up vs AGSEBV CL
C6orf99	C6orf99	1.06229e-05	1.49206e-05	-5.36851	AGSEBV T down vs AGSEBV CL
C7orf26	C7orf26	0.000624139	0.000684152	1.60172	AGSEBV T up vs AGSEBV CL
C7orf50	C7orf50	7.55691e-05	5.69598e-05	2.08091	AGSEBV T up vs AGSEBV CL
C8orf44	C8orf44	0.00214594	0.00124762	2.24721	AGSEBV T up vs AGSEBV CL
C8orf49	C8orf49	0.00527996	0.00156597	4.65525	AGSEBV T up vs AGSEBV CL
C8orf76	C8orf76	0.00236729	0.000455958	2.1357	AGSEBV T up vs AGSEBV CL
C9orf40	C9orf40	0.00050273	0.000659047	-2.23591	AGSEBV T down vs AGSEBV CL
C9orf72	C9orf72	0.0029225	0.000235553	-5.54209	AGSEBV T down vs AGSEBV CL
C9orf85	C9orf85	0.00697306	0.00438881	2.36109	AGSEBV T up vs AGSEBV CL
CABLES1	CABLES1	0.0158126	0.00381909	10.3696	AGSEBV T up vs AGSEBV CL
CACNA1D	CACNA1D	0.0105912	0.00198389	8.54043	AGSEBV T up vs AGSEBV CL
CACNB3	CACNB3	0.0204021	0.00483171	2.13487	AGSEBV T up vs AGSEBV CL
CACNG6	CACNG6	4.57794e-08	7.48444e-09	-20.3597	AGSEBV T down vs AGSEBV CL
CAD	CAD	5.2573e-06	0.00206384	1.76143	AGSEBV T up vs AGSEBV CL
CADPS2	CADPS2	0.000496063	0.00101016	22.2353	AGSEBV T up vs AGSEBV CL
CALB2	CALB2	0.000142156	0.00225843	-1.78483	AGSEBV T down vs AGSEBV CL
CALD1	CALD1	2.40093e-06	1.17548e-05	-5.14189	AGSEBV T down vs AGSEBV CL
CALM2P2	CALM2P2	0.0101649	0.00189606	-3.43564	AGSEBV T down vs AGSEBV CL
CALM3	CALM3	6.10874e-05	0.000914231	-1.40774	AGSEBV T down vs AGSEBV CL
CALR	CALR	0.00309381	0.000294337	-2.8574	AGSEBV T down vs AGSEBV CL
CAMK2N2	CAMK2N2	0.0101085	0.00232878	2.45651	AGSEBV T up vs AGSEBV CL
CAMTA1	CAMTA1	0.00834923	0.00203762	-1.7181	AGSEBV T down vs AGSEBV CL
CAP1	CAP1	0.000999168	0.000389749	-2.63861	AGSEBV T down vs AGSEBV CL
CAPN10-DT	CAPN10-DT	0.000545296	0.000232231	2.4325	AGSEBV T up vs AGSEBV CL
CAPS	CAPS	0.0248287	0.00598806	33.3884	AGSEBV T up vs AGSEBV CL
CARHSP1	CARHSP1	0.000877281	0.00401553	-1.54496	AGSEBV T down vs AGSEBV CL
CARS1	CARS1	8.94616e-06	9.76472e-06	-3.53384	AGSEBV T down vs AGSEBV CL
CASC19	CASC19	2.40231e-07	3.25323e-05	-9.83045	AGSEBV T down vs AGSEBV CL
CASC8	CASC8	0.00083687	0.000128682	-11.1177	AGSEBV T down vs AGSEBV CL
CATSPER2	CATSPER2	0.00316716	0.000957491	5.12318	AGSEBV T up vs AGSEBV CL
CBARP	CBARP	5.92556e-05	0.000171018	-2.62194	AGSEBV T down vs AGSEBV CL
CBFA2T2	CBFA2T2	0.00816118	0.00623529	-1.75419	AGSEBV T down vs AGSEBV CL
CBL	CBL	5.28229e-05	3.68856e-05	-2.50455	AGSEBV T down vs AGSEBV CL
CBLB	CBLB	0.00240337	0.00130959	-2.0935	AGSEBV T down vs AGSEBV CL
CBLL1	CBLL1	0.00561726	0.00197967	-1.82874	AGSEBV T down vs AGSEBV CL
CBR3	CBR3	0.00604596	0.00211331	-2.50128	AGSEBV T down vs AGSEBV CL
CBS	CBS	3.58055e-11	1.89504e-11	-246.838	AGSEBV T down vs AGSEBV CL
CBSL	CBSL	1.0553e-11	8.17721e-12	-161.389	AGSEBV T down vs AGSEBV CL
CBX1	CBX1	0.000109796	0.000322713	-2.10361	AGSEBV T down vs AGSEBV CL
CBX8	CBX8	0.0308364	0.00796864	1.96085	AGSEBV T up vs AGSEBV CL
CCDC102A	CCDC102A	0.00133961	0.000551404	8.19941	AGSEBV T up vs AGSEBV CL
CCDC114	CCDC114	0.00823408	0.00670405	3.17948	AGSEBV T up vs AGSEBV CL
CCDC121	CCDC121	0.00138471	0.00319827	11.0203	AGSEBV T up vs AGSEBV CL
CCDC125	CCDC125	0.0150858	0.0042041	3.27775	AGSEBV T up vs AGSEBV CL
CCDC127	CCDC127	0.0162628	0.0074951	1.78435	AGSEBV T up vs AGSEBV CL
CCDC130	CCDC130	0.00207583	0.000924708	2.2131	AGSEBV T up vs AGSEBV CL
CCDC142	CCDC142	0.00141731	0.00100837	2.04718	AGSEBV T up vs AGSEBV CL
CCDC159	CCDC159	0.00295693	0.00163322	3.36546	AGSEBV T up vs AGSEBV CL
CCDC18	CCDC18	0.00166523	0.000665816	3.0732	AGSEBV T up vs AGSEBV CL
CCDC189	CCDC189	0.00162499	0.00529393	1.77403	AGSEBV T up vs AGSEBV CL
CCDC191	CCDC191	0.00814421	0.00378527	7.34443	AGSEBV T up vs AGSEBV CL
CCDC22	CCDC22	0.00274045	0.00526857	1.27127	AGSEBV T up vs AGSEBV CL
CCDC24	CCDC24	0.00446831	0.000794264	2.58394	AGSEBV T up vs AGSEBV CL
CCDC40	CCDC40	0.0136636	0.00255809	13.9221	AGSEBV T up vs AGSEBV CL
CCDC50	CCDC50	0.00137627	0.00304241	-2.15987	AGSEBV T down vs AGSEBV CL
CCDC57	CCDC57	0.033002	0.00731276	2.78232	AGSEBV T up vs AGSEBV CL
CCDC71	CCDC71	0.0290926	0.00806226	2.69568	AGSEBV T up vs AGSEBV CL
CCDC74A	CCDC74A	0.0180149	0.00257288	-3.9746	AGSEBV T down vs AGSEBV CL
CCDC85B	CCDC85B	5.90045e-05	6.44204e-06	-8.34256	AGSEBV T down vs AGSEBV CL
CCDC9	CCDC9	0.00283319	0.000589548	-2.2218	AGSEBV T down vs AGSEBV CL
CCDC92	CCDC92	0.00131212	0.000244022	7.22782	AGSEBV T up vs AGSEBV CL
CCL22	CCL22	1.94407e-07	3.06067e-08	-19.025	AGSEBV T down vs AGSEBV CL
CCL24	CCL24	0.0013192	0.000700413	110.229	AGSEBV T up vs AGSEBV CL
CCL5	CCL5	7.48384e-08	1.12913e-08	-21.4871	AGSEBV T down vs AGSEBV CL
CCN1	CCN1	0.000208951	0.00709678	-4.86472	AGSEBV T down vs AGSEBV CL
CCN2	CCN2	1.97623e-06	5.94613e-07	-22.6616	AGSEBV T down vs AGSEBV CL
CCNA2	CCNA2	6.55823e-06	2.83148e-06	-4.02545	AGSEBV T down vs AGSEBV CL
CCNB1	CCNB1	6.00901e-05	0.000140768	-2.24892	AGSEBV T down vs AGSEBV CL
CCNB2	CCNB2	0.000320327	0.000247741	-2.57718	AGSEBV T down vs AGSEBV CL
CCNB3	CCNB3	1.34044e-09	1.72494e-10	-18.0298	AGSEBV T down vs AGSEBV CL
CCNDBP1	CCNDBP1	0.0334729	0.00810375	2.04206	AGSEBV T up vs AGSEBV CL
CCNF	CCNF	2.49546e-06	5.38249e-05	-2.07754	AGSEBV T down vs AGSEBV CL
CCNG1	CCNG1	7.37737e-05	2.17948e-05	-3.23153	AGSEBV T down vs AGSEBV CL
CCNG2	CCNG2	0.000378559	5.38706e-05	-3.66104	AGSEBV T down vs AGSEBV CL
CCP110	CCP110	0.000269223	0.000195124	-2.0799	AGSEBV T down vs AGSEBV CL
CCS	CCS	0.00065257	6.78927e-05	3.33356	AGSEBV T up vs AGSEBV CL
CCT4	CCT4	6.7645e-05	0.000515372	-1.9502	AGSEBV T down vs AGSEBV CL
CCT6P3	CCT6P3	0.000148121	0.00124002	1.45409	AGSEBV T up vs AGSEBV CL
CCT8	CCT8	9.46768e-05	7.7384e-05	-2.34548	AGSEBV T down vs AGSEBV CL
CCZ1B	CCZ1B	0.00441926	0.00181061	2.11724	AGSEBV T up vs AGSEBV CL
CD274	CD274	4.5177e-08	6.12838e-09	-9.79576	AGSEBV T down vs AGSEBV CL
CD2AP	CD2AP	0.00108917	0.00742711	-2.29148	AGSEBV T down vs AGSEBV CL
CD3EAP	CD3EAP	2.06088e-05	0.000114979	-2.8419	AGSEBV T down vs AGSEBV CL
CD55	CD55	4.04725e-08	6.04944e-07	-16.3556	AGSEBV T down vs AGSEBV CL
CD63	CD63	0.00102358	0.000342253	2.9109	AGSEBV T up vs AGSEBV CL
CD83	CD83	1.32323e-13	2.18239e-09	-12.3007	AGSEBV T down vs AGSEBV CL
CDAN1	CDAN1	4.06662e-05	0.00426027	1.24806	AGSEBV T up vs AGSEBV CL
CDC20	CDC20	2.54593e-06	3.78805e-06	-3.72564	AGSEBV T down vs AGSEBV CL
CDC20P1	CDC20P1	3.42695e-06	3.22282e-06	-6.06063	AGSEBV T down vs AGSEBV CL
CDC25A	CDC25A	2.82341e-05	0.000401287	-1.74712	AGSEBV T down vs AGSEBV CL
CDC25B	CDC25B	7.41647e-05	3.44034e-05	-4.348	AGSEBV T down vs AGSEBV CL
CDC25C	CDC25C	0.00390016	0.00327644	-2.43355	AGSEBV T down vs AGSEBV CL
CDC34	CDC34	0.000305922	0.000993755	-1.79609	AGSEBV T down vs AGSEBV CL
CDC37L1	CDC37L1	0.039198	0.0070477	-1.91945	AGSEBV T down vs AGSEBV CL
CDC42BPG	CDC42BPG	0.00174714	0.000525592	-2.66684	AGSEBV T down vs AGSEBV CL
CDC6	CDC6	2.58158e-05	4.85069e-05	-3.2195	AGSEBV T down vs AGSEBV CL
CDCA2	CDCA2	1.70633e-05	1.55435e-05	-3.51208	AGSEBV T down vs AGSEBV CL
CDCA4P4	CDCA4P4	0.000738612	0.00022397	-3.90884	AGSEBV T down vs AGSEBV CL
CDCA5	CDCA5	2.74588e-05	1.39906e-05	-2.90393	AGSEBV T down vs AGSEBV CL
CDCA8	CDCA8	0.000845084	0.0010863	-2.07894	AGSEBV T down vs AGSEBV CL
CDH12P3	CDH12P3	0.00926295	0.00501355	5.18474	AGSEBV T up vs AGSEBV CL
CDK1	CDK1	3.01927e-06	6.87194e-07	-4.32481	AGSEBV T down vs AGSEBV CL
CDK10	CDK10	1.79561e-05	0.00200395	1.37306	AGSEBV T up vs AGSEBV CL
CDK2	CDK2	0.0014746	0.00106653	-2.11699	AGSEBV T down vs AGSEBV CL
CDK2AP1	CDK2AP1	0.00576074	0.00253803	3.40621	AGSEBV T up vs AGSEBV CL
CDK2AP2	CDK2AP2	5.28569e-05	1.30048e-05	-2.70906	AGSEBV T down vs AGSEBV CL
CDK5	CDK5	0.018802	0.00602865	2.03739	AGSEBV T up vs AGSEBV CL
CDK7	CDK7	0.000866141	0.000779668	-1.99509	AGSEBV T down vs AGSEBV CL
CDKAL1	CDKAL1	0.00216601	0.000972402	-1.57044	AGSEBV T down vs AGSEBV CL
CDKN1A	CDKN1A	2.78794e-07	6.82709e-08	-11.3662	AGSEBV T down vs AGSEBV CL
CDKN2AIP	CDKN2AIP	0.00302905	0.00538993	-1.63875	AGSEBV T down vs AGSEBV CL
CDKN2D	CDKN2D	0.0228968	0.00261588	-6.2636	AGSEBV T down vs AGSEBV CL
CDRT4	CDRT4	4.41003e-08	4.3327e-08	7.77902	AGSEBV T up vs AGSEBV CL
CDSN	CDSN	0.00106049	0.000376667	-3.4787	AGSEBV T down vs AGSEBV CL
CDT1	CDT1	0.000284863	0.000113978	-3.96336	AGSEBV T down vs AGSEBV CL
CEBPB	CEBPB	2.03592e-07	5.08656e-07	-2.96607	AGSEBV T down vs AGSEBV CL
CEBPG	CEBPG	1.15738e-05	7.95694e-06	-3.02398	AGSEBV T down vs AGSEBV CL
CEL	CEL	7.11e-06	7.17065e-06	-3.4792	AGSEBV T down vs AGSEBV CL
CELF1	CELF1	4.05068e-06	3.69254e-06	-1.65316	AGSEBV T down vs AGSEBV CL
CEMP1	CEMP1	0.00108128	0.00072557	18.7199	AGSEBV T up vs AGSEBV CL
CENPBD1	CENPBD1	0.00296012	0.00129249	4.82551	AGSEBV T up vs AGSEBV CL
CENPBD1P1	CENPBD1P1	0.00107221	0.000335247	-1.59664	AGSEBV T down vs AGSEBV CL
CENPJ	CENPJ	0.000170257	0.00172793	-1.74427	AGSEBV T down vs AGSEBV CL
CENPM	CENPM	9.9739e-06	0.00160935	-1.36552	AGSEBV T down vs AGSEBV CL
CENPO	CENPO	0.000945153	0.000555055	2.23485	AGSEBV T up vs AGSEBV CL
CENPS	CENPS	0.0174332	0.0028139	3.72527	AGSEBV T up vs AGSEBV CL
CENPX	CENPX	3.90952e-06	4.44166e-06	2.14779	AGSEBV T up vs AGSEBV CL
CEP120	CEP120	0.00094323	0.00113139	-2.19052	AGSEBV T down vs AGSEBV CL
CEP152	CEP152	6.30094e-05	1.84459e-05	-3.61227	AGSEBV T down vs AGSEBV CL
CEP162	CEP162	0.0324301	0.00482114	5.59199	AGSEBV T up vs AGSEBV CL
CEP164	CEP164	0.000245589	0.000851942	1.68337	AGSEBV T up vs AGSEBV CL
CEP44	CEP44	0.0073828	0.00191624	-2.11274	AGSEBV T down vs AGSEBV CL
CEP55	CEP55	0.00540585	0.00449823	-2.35593	AGSEBV T down vs AGSEBV CL
CEP57L1	CEP57L1	0.000115834	0.000142235	-2.21026	AGSEBV T down vs AGSEBV CL
CEP76	CEP76	1.62678e-05	0.00146211	-2.40658	AGSEBV T down vs AGSEBV CL
CEP78	CEP78	4.55577e-05	0.00722043	-1.4326	AGSEBV T down vs AGSEBV CL
CEP85	CEP85	6.9048e-06	1.27665e-06	-4.06766	AGSEBV T down vs AGSEBV CL
CEP85L	CEP85L	0.00975266	0.000690703	-4.71139	AGSEBV T down vs AGSEBV CL
CEP97	CEP97	0.0177066	0.00239114	-2.45972	AGSEBV T down vs AGSEBV CL
CEPT1	CEPT1	2.51945e-05	4.20182e-06	-3.64644	AGSEBV T down vs AGSEBV CL
CERS5	CERS5	0.00214551	0.00328508	-1.68445	AGSEBV T down vs AGSEBV CL
CERS6-AS1	CERS6-AS1	9.17374e-05	5.4861e-05	91496.4	AGSEBV T up vs AGSEBV CL
CES1	CES1	0.00297874	0.00822132	-2.10241	AGSEBV T down vs AGSEBV CL
CFAP298	CFAP298	2.19948e-05	0.00088315	-1.52048	AGSEBV T down vs AGSEBV CL
CFAP44	CFAP44	0.000917865	0.000205257	35.5415	AGSEBV T up vs AGSEBV CL
CFAP70	CFAP70	0.000365166	0.000138408	17.1009	AGSEBV T up vs AGSEBV CL
CGB7	CGB7	0.00788954	0.00296052	-3.5708	AGSEBV T down vs AGSEBV CL
CHAC1	CHAC1	8.6817e-10	5.00719e-08	-17.6829	AGSEBV T down vs AGSEBV CL
CHAD	CHAD	0.00026563	0.000101077	-3.27611	AGSEBV T down vs AGSEBV CL
CHADL	CHADL	0.00633524	0.0030993	22.5519	AGSEBV T up vs AGSEBV CL
CHAMP1	CHAMP1	0.0030763	0.000885066	-2.14266	AGSEBV T down vs AGSEBV CL
CHD1	CHD1	0.000316094	0.00112326	-2.04217	AGSEBV T down vs AGSEBV CL
CHD1L	CHD1L	0.00956285	0.00676238	1.67162	AGSEBV T up vs AGSEBV CL
CHDH	CHDH	0.0168013	0.00432677	5.11421	AGSEBV T up vs AGSEBV CL
CHEK2	CHEK2	1.56163e-05	3.57577e-05	-2.00127	AGSEBV T down vs AGSEBV CL
CHERP	CHERP	0.000112621	0.00103488	-1.49659	AGSEBV T down vs AGSEBV CL
CHI3L1	CHI3L1	1.88611e-16	1.50761e-12	-7.3736	AGSEBV T down vs AGSEBV CL
CHMP5	CHMP5	0.0120033	0.0031757	-2.19706	AGSEBV T down vs AGSEBV CL
CHPF	CHPF	0.00932692	0.000909728	-1.72997	AGSEBV T down vs AGSEBV CL
CHST12	CHST12	0.0121733	0.00423257	1.84247	AGSEBV T up vs AGSEBV CL
CHST14	CHST14	0.0338389	0.0071336	2.40219	AGSEBV T up vs AGSEBV CL
CHTF18	CHTF18	1.04626e-05	3.84581e-05	-2.09373	AGSEBV T down vs AGSEBV CL
CIAO2B	CIAO2B	0.000130632	8.52479e-05	-2.39208	AGSEBV T down vs AGSEBV CL
CICP14	CICP14	0.0098824	0.00106018	10.662	AGSEBV T up vs AGSEBV CL
CIDEB	CIDEB	0.00441927	0.000454975	-9.51468	AGSEBV T down vs AGSEBV CL
CIDECP1	CIDECP1	0.036431	0.00536371	2.24602	AGSEBV T up vs AGSEBV CL
CISD1	CISD1	5.06486e-05	0.00291113	-1.67711	AGSEBV T down vs AGSEBV CL
CIT	CIT	0.00116316	0.00359318	-1.67828	AGSEBV T down vs AGSEBV CL
CITED2	CITED2	5.79515e-05	0.00198599	-3.29798	AGSEBV T down vs AGSEBV CL
CITED4	CITED4	0.000113195	2.26915e-05	-4.15046	AGSEBV T down vs AGSEBV CL
CKAP5	CKAP5	2.52298e-06	1.07614e-06	-3.31096	AGSEBV T down vs AGSEBV CL
CKS1B	CKS1B	9.00446e-06	2.66044e-06	-4.34844	AGSEBV T down vs AGSEBV CL
CKS1BP2	CKS1BP2	0.00205003	0.000652929	-4.34859	AGSEBV T down vs AGSEBV CL
CKS1BP3	CKS1BP3	4.79266e-05	9.24909e-06	-5.38397	AGSEBV T down vs AGSEBV CL
CKS2	CKS2	9.18246e-06	7.65282e-06	-3.25657	AGSEBV T down vs AGSEBV CL
CLBA1	CLBA1	0.0262134	0.00696678	6.08475	AGSEBV T up vs AGSEBV CL
CLDN15	CLDN15	0.000926771	0.000595252	2.38466	AGSEBV T up vs AGSEBV CL
CLDN2	CLDN2	0.00203568	0.00054626	703.036	AGSEBV T up vs AGSEBV CL
CLDN4	CLDN4	0.0834102	0.00757725	-8.23888	AGSEBV T down vs AGSEBV CL
CLDN7	CLDN7	0.00119408	0.00085474	-3.34459	AGSEBV T down vs AGSEBV CL
CLDND1	CLDND1	2.05805e-05	5.71699e-06	-2.46777	AGSEBV T down vs AGSEBV CL
CLEC2D	CLEC2D	0.0143865	0.00724732	6.52859	AGSEBV T up vs AGSEBV CL
CLHC1	CLHC1	0.00310673	0.000689151	5.20533	AGSEBV T up vs AGSEBV CL
CLIC4	CLIC4	0.00283293	0.00514446	-2.36315	AGSEBV T down vs AGSEBV CL
CLIC4P1	CLIC4P1	0.000885222	0.00378834	-3.07676	AGSEBV T down vs AGSEBV CL
CLIP2	CLIP2	0.00099841	0.00141206	-1.95207	AGSEBV T down vs AGSEBV CL
CLIP3	CLIP3	0.000831801	0.000320448	3.86981	AGSEBV T up vs AGSEBV CL
CLK2	CLK2	1.14317e-07	1.28856e-06	1.53591	AGSEBV T up vs AGSEBV CL
CLK4	CLK4	0.00289505	0.00260166	1.8933	AGSEBV T up vs AGSEBV CL
CLN6	CLN6	0.0154353	0.00806956	3.76122	AGSEBV T up vs AGSEBV CL
CLN8	CLN8	0.00449229	0.00181258	-3.29768	AGSEBV T down vs AGSEBV CL
CLOCK	CLOCK	0.00180983	0.00475093	-2.23773	AGSEBV T down vs AGSEBV CL
CLPB	CLPB	5.13856e-05	7.61091e-05	-2.26441	AGSEBV T down vs AGSEBV CL
CLPTM1L	CLPTM1L	0.0200798	0.00169942	1.87149	AGSEBV T up vs AGSEBV CL
CLSTN3	CLSTN3	0.000657253	0.000227068	3.05443	AGSEBV T up vs AGSEBV CL
CLUAP1	CLUAP1	0.00855976	0.00687437	2.49944	AGSEBV T up vs AGSEBV CL
CLUHP3	CLUHP3	0.00436717	0.0040258	1.90159	AGSEBV T up vs AGSEBV CL
CMC2	CMC2	0.000582449	0.00628975	-1.52424	AGSEBV T down vs AGSEBV CL
CMTM4	CMTM4	0.0239163	0.00284336	-1.90527	AGSEBV T down vs AGSEBV CL
CNEP1R1	CNEP1R1	0.0158026	0.00625981	-1.60178	AGSEBV T down vs AGSEBV CL
CNNM2	CNNM2	0.000161974	2.44059e-05	-2.34205	AGSEBV T down vs AGSEBV CL
CNNM4	CNNM4	0.0119093	0.00175696	-3.13482	AGSEBV T down vs AGSEBV CL
CNOT1	CNOT1	0.000947575	0.000645957	-1.83389	AGSEBV T down vs AGSEBV CL
CNOT2	CNOT2	0.0325698	0.00471245	2.41688	AGSEBV T up vs AGSEBV CL
CNOT6LP1	CNOT6LP1	0.00914353	0.00723648	-2.81028	AGSEBV T down vs AGSEBV CL
CNPY2	CNPY2	0.00751721	0.0010332	6.21282	AGSEBV T up vs AGSEBV CL
CNTNAP1	CNTNAP1	1.47085e-06	3.61008e-07	-4.74043	AGSEBV T down vs AGSEBV CL
CNTNAP2	CNTNAP2	1.80871e-06	0.00031707	-5.04617	AGSEBV T down vs AGSEBV CL
COA3	COA3	0.00188198	0.0004964	2.15943	AGSEBV T up vs AGSEBV CL
COA6	COA6	0.000299326	0.000651397	-1.82388	AGSEBV T down vs AGSEBV CL
COG6	COG6	0.00895951	0.00126882	4.66556	AGSEBV T up vs AGSEBV CL
COL13A1	COL13A1	1.18941e-09	2.78248e-10	-15.9973	AGSEBV T down vs AGSEBV CL
COL27A1	COL27A1	0.00276501	0.000831337	7.76939	AGSEBV T up vs AGSEBV CL
COL28A1	COL28A1	1.91032e-05	8.50846e-06	7.8773	AGSEBV T up vs AGSEBV CL
COL4A1	COL4A1	1.6336e-05	6.20012e-06	-5.4638	AGSEBV T down vs AGSEBV CL
COL6A1	COL6A1	0.00142448	0.00227882	-3.54485	AGSEBV T down vs AGSEBV CL
COLGALT1	COLGALT1	0.0007354	0.00339188	-1.66081	AGSEBV T down vs AGSEBV CL
COMMD3	COMMD3	0.00716325	0.000884483	3.09762	AGSEBV T up vs AGSEBV CL
COMMD5	COMMD5	0.00840975	0.00123051	2.56032	AGSEBV T up vs AGSEBV CL
COMT	COMT	0.00672353	0.000879982	2.68664	AGSEBV T up vs AGSEBV CL
COPB1	COPB1	0.0227169	0.00278523	-1.8123	AGSEBV T down vs AGSEBV CL
COQ8A	COQ8A	0.00426941	0.000298071	-2.7589	AGSEBV T down vs AGSEBV CL
COQ8B	COQ8B	0.0309601	0.00794093	1.7736	AGSEBV T up vs AGSEBV CL
CORO6	CORO6	4.98129e-09	1.35428e-09	-12.9619	AGSEBV T down vs AGSEBV CL
COX17	COX17	0.000924707	0.0034421	-1.51496	AGSEBV T down vs AGSEBV CL
COX19	COX19	0.00213495	0.00135331	1.99454	AGSEBV T up vs AGSEBV CL
COX20P1	COX20P1	0.0066559	0.00648615	-2.39585	AGSEBV T down vs AGSEBV CL
CPA4	CPA4	7.97527e-05	0.00302581	-9.76438	AGSEBV T down vs AGSEBV CL
CPEB4	CPEB4	0.00203021	0.000174832	-4.62751	AGSEBV T down vs AGSEBV CL
CPLX2	CPLX2	0.00136634	0.000783287	17.7946	AGSEBV T up vs AGSEBV CL
CPNE2	CPNE2	0.00582109	0.00133374	7.54509	AGSEBV T up vs AGSEBV CL
CPNE7	CPNE7	1.35848e-05	0.00017234	-2.12101	AGSEBV T down vs AGSEBV CL
CPOX	CPOX	0.000226226	0.000186592	-1.79173	AGSEBV T down vs AGSEBV CL
CPSF1	CPSF1	0.000279428	0.00200872	1.64733	AGSEBV T up vs AGSEBV CL
CPSF6	CPSF6	0.0569782	0.00550731	4.50245	AGSEBV T up vs AGSEBV CL
CPTP	CPTP	0.0216188	0.00599388	2.02021	AGSEBV T up vs AGSEBV CL
CPVL	CPVL	0.00215139	0.0042379	1.61577	AGSEBV T up vs AGSEBV CL
CR381670.1	CR381670.1	0.00808651	0.00425154	2.44604	AGSEBV T up vs AGSEBV CL
CRCP	CRCP	0.0141938	0.00566239	1.97688	AGSEBV T up vs AGSEBV CL
CREB5	CREB5	0.000269949	0.000115	-4.08088	AGSEBV T down vs AGSEBV CL
CREG2	CREG2	2.60425e-05	0.00120559	-3.50447	AGSEBV T down vs AGSEBV CL
CRELD1	CRELD1	0.000812017	0.000692704	-2.26969	AGSEBV T down vs AGSEBV CL
CRELD2	CRELD2	0.0101428	0.00373151	-1.65086	AGSEBV T down vs AGSEBV CL
CRIM1	CRIM1	3.27744e-06	0.0028129	-3.58355	AGSEBV T down vs AGSEBV CL
CRIM1-DT	CRIM1-DT	0.000240243	0.0029317	-3.29475	AGSEBV T down vs AGSEBV CL
CRKL	CRKL	0.000193538	5.96539e-05	-1.8321	AGSEBV T down vs AGSEBV CL
CRLF3	CRLF3	3.11732e-05	1.35543e-05	-2.49999	AGSEBV T down vs AGSEBV CL
CROCC	CROCC	0.000746988	0.00025925	2.3993	AGSEBV T up vs AGSEBV CL
CRTC1	CRTC1	0.00560433	0.000996097	3.75835	AGSEBV T up vs AGSEBV CL
CRYBG2	CRYBG2	0.00615253	0.00748228	-8.46617	AGSEBV T down vs AGSEBV CL
CRYGS	CRYGS	0.0101316	0.00456225	5.97133	AGSEBV T up vs AGSEBV CL
CSAD	CSAD	0.000223982	0.000366117	3.13377	AGSEBV T up vs AGSEBV CL
CSE1L	CSE1L	2.34922e-05	0.000111595	-2.72751	AGSEBV T down vs AGSEBV CL
CSNK1A1	CSNK1A1	0.00143039	0.000286246	-2.32913	AGSEBV T down vs AGSEBV CL
CSNK2A1	CSNK2A1	0.004187	0.00159371	-2.05914	AGSEBV T down vs AGSEBV CL
CSNK2A3	CSNK2A3	0.000495855	0.000185596	-2.97905	AGSEBV T down vs AGSEBV CL
CSPP1	CSPP1	0.00109127	0.000191627	7.58892	AGSEBV T up vs AGSEBV CL
CSRNP2	CSRNP2	0.0522245	0.00574125	2.27946	AGSEBV T up vs AGSEBV CL
CST1	CST1	5.20329e-06	8.45193e-05	-2.60966	AGSEBV T down vs AGSEBV CL
CST2	CST2	1.50663e-05	0.000792371	-3.06824	AGSEBV T down vs AGSEBV CL
CST4	CST4	1.86312e-09	3.19413e-10	-29.7831	AGSEBV T down vs AGSEBV CL
CTBP2	CTBP2	0.00756217	0.0033249	-1.86567	AGSEBV T down vs AGSEBV CL
CTDSP1	CTDSP1	0.00389617	0.000671585	14.7156	AGSEBV T up vs AGSEBV CL
CTH	CTH	4.50825e-10	1.49632e-05	-6.04488	AGSEBV T down vs AGSEBV CL
CTNNAL1	CTNNAL1	0.0151084	0.00631338	-2.10623	AGSEBV T down vs AGSEBV CL
CTNS	CTNS	0.0331213	0.00747768	3.01701	AGSEBV T up vs AGSEBV CL
CTTNBP2NL	CTTNBP2NL	0.0240179	0.00236058	-1.8641	AGSEBV T down vs AGSEBV CL
CU634019.6	CU634019.6	0.0189747	0.00309495	2.27487	AGSEBV T up vs AGSEBV CL
CU639417.5	CU639417.5	0.000105742	4.6978e-05	-6.14672	AGSEBV T down vs AGSEBV CL
CUEDC1	CUEDC1	0.0251396	0.00484062	5.65867	AGSEBV T up vs AGSEBV CL
CUL3	CUL3	0.011987	0.00319162	-1.70509	AGSEBV T down vs AGSEBV CL
CXADR	CXADR	0.0172369	0.00160102	-2.78785	AGSEBV T down vs AGSEBV CL
CXCR5	CXCR5	0.000224257	0.000778876	-2.23909	AGSEBV T down vs AGSEBV CL
CXXC1	CXXC1	0.00294837	0.000565084	2.23556	AGSEBV T up vs AGSEBV CL
CXXC5	CXXC5	0.0131394	0.00532557	1.99209	AGSEBV T up vs AGSEBV CL
CYB5B	CYB5B	0.00165871	0.000448632	-2.52571	AGSEBV T down vs AGSEBV CL
CYB5D1	CYB5D1	0.00302576	0.00247729	4.20769	AGSEBV T up vs AGSEBV CL
CYFIP1	CYFIP1	0.000478159	0.00672947	-1.43099	AGSEBV T down vs AGSEBV CL
CYFIP2	CYFIP2	0.000248492	0.000167645	-3.55951	AGSEBV T down vs AGSEBV CL
CYMP	CYMP	0.0325747	0.00729416	22.9899	AGSEBV T up vs AGSEBV CL
CYMP-AS1	CYMP-AS1	0.00736693	0.00180758	33.8116	AGSEBV T up vs AGSEBV CL
CYP27B1	CYP27B1	8.71998e-05	4.11414e-05	3.57829	AGSEBV T up vs AGSEBV CL
CYP2D6	CYP2D6	0.000768216	0.000188599	6.79895	AGSEBV T up vs AGSEBV CL
CYP2R1	CYP2R1	0.0222264	0.00588576	4.14935	AGSEBV T up vs AGSEBV CL
CYP2S1	CYP2S1	0.0344628	0.00443676	-2.87343	AGSEBV T down vs AGSEBV CL
CYP4F35P	CYP4F35P	0.000329224	0.000541223	-2.17641	AGSEBV T down vs AGSEBV CL
CYP51A1P1	CYP51A1P1	2.50677e-05	5.44432e-05	-3.46359	AGSEBV T down vs AGSEBV CL
CYSRT1	CYSRT1	0.000231198	0.00348499	-3.9961	AGSEBV T down vs AGSEBV CL
CYTH3	CYTH3	9.0649e-08	2.74884e-05	-4.17772	AGSEBV T down vs AGSEBV CL
CYTOR	CYTOR	0.014588	0.00623842	-5.4438	AGSEBV T down vs AGSEBV CL
D2HGDH	D2HGDH	0.00929583	0.00169472	2.67074	AGSEBV T up vs AGSEBV CL
DAP	DAP	0.0100555	0.00752915	3.32774	AGSEBV T up vs AGSEBV CL
DBF4	DBF4	3.56427e-05	0.000135822	-2.83484	AGSEBV T down vs AGSEBV CL
DBF4B	DBF4B	6.24892e-06	0.000271984	-1.59247	AGSEBV T down vs AGSEBV CL
DBH-AS1	DBH-AS1	0.0128977	0.0053671	76.4187	AGSEBV T up vs AGSEBV CL
DBNL	DBNL	0.00182821	0.000435451	2.35914	AGSEBV T up vs AGSEBV CL
DBP	DBP	1.58402e-05	1.80853e-06	-11.4983	AGSEBV T down vs AGSEBV CL
DCAF1	DCAF1	0.00247081	0.000358694	-1.90624	AGSEBV T down vs AGSEBV CL
DCAKD	DCAKD	9.51472e-06	9.61892e-06	-2.22905	AGSEBV T down vs AGSEBV CL
DCK	DCK	0.00353935	0.000646229	-2.95135	AGSEBV T down vs AGSEBV CL
DCP2	DCP2	5.12619e-05	7.37189e-06	-3.29284	AGSEBV T down vs AGSEBV CL
DCTN1	DCTN1	0.00721896	0.0015366	1.80572	AGSEBV T up vs AGSEBV CL
DCUN1D3	DCUN1D3	1.33699e-06	4.29728e-07	-3.89775	AGSEBV T down vs AGSEBV CL
DDB2	DDB2	3.91193e-05	8.40552e-06	-6.41915	AGSEBV T down vs AGSEBV CL
DDIAS	DDIAS	0.000224145	0.000286666	-2.65467	AGSEBV T down vs AGSEBV CL
DDIT3	DDIT3	0.000154231	3.05816e-05	-5.74741	AGSEBV T down vs AGSEBV CL
DDO	DDO	0.0109312	0.00329179	42.0086	AGSEBV T up vs AGSEBV CL
DDTL	DDTL	0.00149224	0.00277277	1.70966	AGSEBV T up vs AGSEBV CL
DDX1	DDX1	0.00335053	0.00445301	2.55837	AGSEBV T up vs AGSEBV CL
DDX11L2	DDX11L2	1.03888e-06	4.38164e-07	-4.00903	AGSEBV T down vs AGSEBV CL
DDX31	DDX31	0.00237699	0.00726177	1.50589	AGSEBV T up vs AGSEBV CL
DDX51	DDX51	0.00414838	0.00128882	2.69337	AGSEBV T up vs AGSEBV CL
DDX56	DDX56	2.97742e-05	0.00384089	1.29687	AGSEBV T up vs AGSEBV CL
DDX60	DDX60	8.41326e-05	1.21337e-05	-4.58016	AGSEBV T down vs AGSEBV CL
DECR1	DECR1	0.0122617	0.00682922	3.05055	AGSEBV T up vs AGSEBV CL
DENND1A	DENND1A	6.9834e-05	0.000158644	-1.85363	AGSEBV T down vs AGSEBV CL
DENND2B	DENND2B	0.002679	0.000792468	3.32316	AGSEBV T up vs AGSEBV CL
DENND3	DENND3	0.00874934	0.00624786	-3.06571	AGSEBV T down vs AGSEBV CL
DENND4B	DENND4B	0.00124319	0.00413004	-1.58264	AGSEBV T down vs AGSEBV CL
DENND4C	DENND4C	0.0117719	0.00190838	-2.01237	AGSEBV T down vs AGSEBV CL
DENND6B	DENND6B	0.00821704	0.00148373	4.05956	AGSEBV T up vs AGSEBV CL
DEPDC1	DEPDC1	1.47776e-05	8.05779e-06	-4.07382	AGSEBV T down vs AGSEBV CL
DEPDC1B	DEPDC1B	0.00118993	0.00104804	-2.33399	AGSEBV T down vs AGSEBV CL
DERPC	DERPC	0.00208226	0.00025236	3.02478	AGSEBV T up vs AGSEBV CL
DES	DES	7.08321e-06	2.76728e-06	-8.84161	AGSEBV T down vs AGSEBV CL
DESI2	DESI2	0.000509446	8.78175e-05	-3.37505	AGSEBV T down vs AGSEBV CL
DFFB	DFFB	0.000392089	0.00130386	1.92561	AGSEBV T up vs AGSEBV CL
DGCR2	DGCR2	0.0340863	0.00573798	2.71783	AGSEBV T up vs AGSEBV CL
DGCR6L	DGCR6L	0.0605466	0.00601139	2.13703	AGSEBV T up vs AGSEBV CL
DGCR8	DGCR8	0.00282982	0.000468816	3.98407	AGSEBV T up vs AGSEBV CL
DGKA	DGKA	0.000306063	6.87281e-05	-4.02956	AGSEBV T down vs AGSEBV CL
DHPS	DHPS	2.70877e-06	1.08126e-05	-1.39464	AGSEBV T down vs AGSEBV CL
DHRS2	DHRS2	1.33399e-06	1.06238e-05	-7.8247	AGSEBV T down vs AGSEBV CL
DHRS4L2	DHRS4L2	0.00379594	0.00622367	2.91382	AGSEBV T up vs AGSEBV CL
DHRSX	DHRSX	0.000744707	0.000171396	3.59083	AGSEBV T up vs AGSEBV CL
DHX37	DHX37	0.0116903	0.00285393	3.65021	AGSEBV T up vs AGSEBV CL
DIABLO	DIABLO	0.0124007	0.00151805	1.72132	AGSEBV T up vs AGSEBV CL
DIAPH2	DIAPH2	0.00852056	0.000698497	-2.05616	AGSEBV T down vs AGSEBV CL
DIAPH3	DIAPH3	0.00259947	0.00183822	-3.86761	AGSEBV T down vs AGSEBV CL
DINOL	DINOL	2.48366e-10	4.23279e-11	-90.6869	AGSEBV T down vs AGSEBV CL
DIPK1A	DIPK1A	6.96374e-06	0.00107128	-2.05127	AGSEBV T down vs AGSEBV CL
DLC1	DLC1	9.16917e-07	0.00492222	-6.38409	AGSEBV T down vs AGSEBV CL
DLGAP5	DLGAP5	0.00163447	0.0018966	-2.90548	AGSEBV T down vs AGSEBV CL
DLL4	DLL4	1.71653e-06	2.37266e-07	-8.13034	AGSEBV T down vs AGSEBV CL
DMAC2	DMAC2	0.00711351	0.0017414	-1.79053	AGSEBV T down vs AGSEBV CL
DMAP1	DMAP1	0.0107685	0.00197482	2.8596	AGSEBV T up vs AGSEBV CL
DMTN	DMTN	0.0019037	0.000756136	2.88895	AGSEBV T up vs AGSEBV CL
DNA2	DNA2	0.000982982	0.00392926	-2.09347	AGSEBV T down vs AGSEBV CL
DNAAF3	DNAAF3	0.00377405	0.00640801	-2.62357	AGSEBV T down vs AGSEBV CL
DNAAF4-CCPG1	DNAAF4-CCPG1	0.00795288	0.00432393	10.9653	AGSEBV T up vs AGSEBV CL
DNAAF5	DNAAF5	0.000159496	0.000513435	1.61278	AGSEBV T up vs AGSEBV CL
DNAH1	DNAH1	0.00199327	0.000839953	6.37771	AGSEBV T up vs AGSEBV CL
DNAH10OS	DNAH10OS	0.00280438	0.00180917	5.05832	AGSEBV T up vs AGSEBV CL
DNAJA2	DNAJA2	0.000546936	0.000563587	-1.73174	AGSEBV T down vs AGSEBV CL
DNAJB11	DNAJB11	0.00203186	0.000387596	-2.26262	AGSEBV T down vs AGSEBV CL
DNAJB2	DNAJB2	0.000698701	0.000700587	1.59691	AGSEBV T up vs AGSEBV CL
DNAJB4	DNAJB4	4.48193e-05	1.30258e-05	-3.46236	AGSEBV T down vs AGSEBV CL
DNAJB9	DNAJB9	0.00371335	0.0025844	-1.74344	AGSEBV T down vs AGSEBV CL
DNAJC1	DNAJC1	0.0224197	0.00214169	2.68839	AGSEBV T up vs AGSEBV CL
DNAJC11	DNAJC11	0.00225873	0.00113739	2.35462	AGSEBV T up vs AGSEBV CL
DNAJC14	DNAJC14	0.00219236	0.000410646	2.2916	AGSEBV T up vs AGSEBV CL
DNAJC15	DNAJC15	0.00383204	0.00111056	3.62219	AGSEBV T up vs AGSEBV CL
DNAJC19P5	DNAJC19P5	0.00102429	0.000153786	-9.164	AGSEBV T down vs AGSEBV CL
DNAJC22	DNAJC22	2.23875e-06	2.36811e-07	24.0183	AGSEBV T up vs AGSEBV CL
DNAJC30	DNAJC30	0.0235374	0.00302256	4.384	AGSEBV T up vs AGSEBV CL
DNAJC4	DNAJC4	0.00193662	0.00591583	1.92205	AGSEBV T up vs AGSEBV CL
DNAL4	DNAL4	0.000108558	0.000207969	1.85042	AGSEBV T up vs AGSEBV CL
DNASE1	DNASE1	0.00481847	0.00816397	2.25346	AGSEBV T up vs AGSEBV CL
DNASE1L1	DNASE1L1	0.00984825	0.00540053	-2.28917	AGSEBV T down vs AGSEBV CL
DNASE1L2	DNASE1L2	0.00267548	0.00475258	2.21527	AGSEBV T up vs AGSEBV CL
DNM2	DNM2	0.0328225	0.00571241	-1.68269	AGSEBV T down vs AGSEBV CL
DNMBP	DNMBP	0.00828081	0.00111602	-2.30323	AGSEBV T down vs AGSEBV CL
DNMT1	DNMT1	4.59841e-05	0.000528072	-1.58372	AGSEBV T down vs AGSEBV CL
DNMT3A	DNMT3A	0.0261371	0.00184059	5.0597	AGSEBV T up vs AGSEBV CL
DNMT3B	DNMT3B	7.26097e-07	0.00121832	-1.83902	AGSEBV T down vs AGSEBV CL
DOC2A	DOC2A	0.000427917	0.00184199	-2.00654	AGSEBV T down vs AGSEBV CL
DOK1	DOK1	0.0113058	0.00241676	2.27324	AGSEBV T up vs AGSEBV CL
DONSON	DONSON	0.000970176	0.000949351	-2.20861	AGSEBV T down vs AGSEBV CL
DOT1L	DOT1L	9.72594e-07	5.51982e-06	-1.87939	AGSEBV T down vs AGSEBV CL
DPM2	DPM2	0.00286551	0.00150814	1.68454	AGSEBV T up vs AGSEBV CL
DPM3	DPM3	0.010671	0.00595486	-1.69613	AGSEBV T down vs AGSEBV CL
DPP7	DPP7	0.0232151	0.0032975	1.59484	AGSEBV T up vs AGSEBV CL
DPYSL3	DPYSL3	9.69413e-05	0.00800705	7.46251	AGSEBV T up vs AGSEBV CL
DQX1	DQX1	0.00026354	1.86917e-05	-7.45645	AGSEBV T down vs AGSEBV CL
DR1	DR1	0.00121189	0.000793492	-2.07239	AGSEBV T down vs AGSEBV CL
DRAM2	DRAM2	2.86104e-05	4.37209e-06	-3.58593	AGSEBV T down vs AGSEBV CL
DRC3	DRC3	0.0268658	0.00711231	5.78374	AGSEBV T up vs AGSEBV CL
DRD4	DRD4	8.91517e-07	2.33678e-07	-5.84929	AGSEBV T down vs AGSEBV CL
DRG2	DRG2	0.0170959	0.00255802	2.14705	AGSEBV T up vs AGSEBV CL
DROSHA	DROSHA	8.85133e-05	0.000669128	1.51269	AGSEBV T up vs AGSEBV CL
DTL	DTL	8.03906e-05	5.80249e-05	-2.61153	AGSEBV T down vs AGSEBV CL
DTNBP1	DTNBP1	0.0451726	0.00787585	2.11391	AGSEBV T up vs AGSEBV CL
DTX1	DTX1	0.00641481	0.00612763	10.004	AGSEBV T up vs AGSEBV CL
DTX3	DTX3	0.00339768	0.00126649	2.32764	AGSEBV T up vs AGSEBV CL
DUSP10	DUSP10	1.17739e-05	1.48527e-06	-5.75148	AGSEBV T down vs AGSEBV CL
DUSP14	DUSP14	3.59002e-06	1.82164e-05	-2.42372	AGSEBV T down vs AGSEBV CL
DUSP2	DUSP2	1.99636e-07	3.62949e-08	-7.32172	AGSEBV T down vs AGSEBV CL
DUSP22	DUSP22	0.0152162	0.00621166	2.28995	AGSEBV T up vs AGSEBV CL
DUSP4	DUSP4	0.000829621	0.00456036	-4.42112	AGSEBV T down vs AGSEBV CL
DXO	DXO	0.00589573	0.00729791	1.75515	AGSEBV T up vs AGSEBV CL
DYNC1H1	DYNC1H1	0.000101345	0.000602073	-2.12423	AGSEBV T down vs AGSEBV CL
DYRK4	DYRK4	0.00730381	0.00184297	2.49862	AGSEBV T up vs AGSEBV CL
E2F7	E2F7	6.52889e-05	1.24731e-05	-6.6929	AGSEBV T down vs AGSEBV CL
EARS2	EARS2	0.00408453	0.00477828	-1.45944	AGSEBV T down vs AGSEBV CL
EBI3	EBI3	2.86311e-11	4.28876e-12	-136.842	AGSEBV T down vs AGSEBV CL
ECI2	ECI2	0.00238256	0.00417197	1.5831	AGSEBV T up vs AGSEBV CL
ECT2	ECT2	0.00115778	0.0019587	-2.53315	AGSEBV T down vs AGSEBV CL
EDA	EDA	0.000245393	4.56255e-05	-7.68492	AGSEBV T down vs AGSEBV CL
EDA2R	EDA2R	1.9143e-07	5.71956e-07	-27.3368	AGSEBV T down vs AGSEBV CL
EDAR	EDAR	1.13443e-05	3.88861e-06	-8.34892	AGSEBV T down vs AGSEBV CL
EDEM1	EDEM1	0.00524761	0.00202875	-1.92079	AGSEBV T down vs AGSEBV CL
EEA1	EEA1	0.0155861	0.00495282	-2.21766	AGSEBV T down vs AGSEBV CL
EEF1AKMT1	EEF1AKMT1	0.0207058	0.00274382	4.74954	AGSEBV T up vs AGSEBV CL
EEFSEC	EEFSEC	0.0316335	0.00496813	2.02448	AGSEBV T up vs AGSEBV CL
EEPD1	EEPD1	0.0233972	0.005874	4.53473	AGSEBV T up vs AGSEBV CL
EFEMP2	EFEMP2	7.06458e-06	1.44698e-05	-2.05443	AGSEBV T down vs AGSEBV CL
EFHC1	EFHC1	0.0202678	0.00494709	3.12854	AGSEBV T up vs AGSEBV CL
EFNA4	EFNA4	0.00588689	0.00159387	2.05445	AGSEBV T up vs AGSEBV CL
EFNB1	EFNB1	4.82397e-09	1.83487e-09	-5.83801	AGSEBV T down vs AGSEBV CL
EFR3B	EFR3B	0.00617371	0.00188034	9.53093	AGSEBV T up vs AGSEBV CL
EGFL8	EGFL8	1.66221e-05	1.27592e-05	4.62486	AGSEBV T up vs AGSEBV CL
EGFR	EGFR	7.19363e-06	1.64774e-05	-3.48882	AGSEBV T down vs AGSEBV CL
EGR1	EGR1	6.15498e-05	1.79983e-05	-6.29659	AGSEBV T down vs AGSEBV CL
EGR2	EGR2	0.000434806	9.61404e-05	-4.04448	AGSEBV T down vs AGSEBV CL
EHD2	EHD2	0.0116969	0.00570183	-4.51959	AGSEBV T down vs AGSEBV CL
EHMT1	EHMT1	0.0252895	0.00514154	1.40158	AGSEBV T up vs AGSEBV CL
EHMT2	EHMT2	0.00867075	0.00233486	2.07119	AGSEBV T up vs AGSEBV CL
EID2	EID2	0.00814485	0.00331938	2.44304	AGSEBV T up vs AGSEBV CL
EID3	EID3	0.0043108	0.00201694	-3.29395	AGSEBV T down vs AGSEBV CL
EIF1	EIF1	0.00778488	0.00153164	-2.31436	AGSEBV T down vs AGSEBV CL
EIF2B1	EIF2B1	0.0434027	0.00475133	2.44115	AGSEBV T up vs AGSEBV CL
EIF2B4	EIF2B4	0.00119482	0.000436609	3.39409	AGSEBV T up vs AGSEBV CL
EIF2S2P4	EIF2S2P4	0.000367052	0.00149426	-1.96064	AGSEBV T down vs AGSEBV CL
EIF2S3	EIF2S3	1.76242e-05	6.85143e-05	-2.26204	AGSEBV T down vs AGSEBV CL
EIF2S3B	EIF2S3B	4.20069e-06	1.6022e-05	-2.71124	AGSEBV T down vs AGSEBV CL
EIF3B	EIF3B	0.0035986	0.00329755	1.91276	AGSEBV T up vs AGSEBV CL
EIF3FP1	EIF3FP1	0.00251174	0.00204861	2.20422	AGSEBV T up vs AGSEBV CL
EIF4A2	EIF4A2	0.000394716	0.00086357	-1.67443	AGSEBV T down vs AGSEBV CL
EIF4EBP1	EIF4EBP1	1.1873e-05	0.000120041	-2.0508	AGSEBV T down vs AGSEBV CL
EIF4ENIF1	EIF4ENIF1	0.0153783	0.00297762	2.00576	AGSEBV T up vs AGSEBV CL
EIF4EP1	EIF4EP1	0.00128713	0.000688617	7.58601	AGSEBV T up vs AGSEBV CL
EIF4HP1	EIF4HP1	0.00173808	0.00325489	-1.8711	AGSEBV T down vs AGSEBV CL
EIPR1	EIPR1	0.000792778	0.000388397	2.4624	AGSEBV T up vs AGSEBV CL
ELAC1	ELAC1	0.0354918	0.00792515	9.59647	AGSEBV T up vs AGSEBV CL
ELL	ELL	0.0589139	0.00657635	-1.9948	AGSEBV T down vs AGSEBV CL
ELL2	ELL2	0.000207175	0.00124719	-1.43875	AGSEBV T down vs AGSEBV CL
ELMOD3	ELMOD3	0.00228423	0.00119285	2.46442	AGSEBV T up vs AGSEBV CL
ELOVL1	ELOVL1	0.000123634	3.86553e-05	-3.57023	AGSEBV T down vs AGSEBV CL
ELP6	ELP6	0.0119277	0.00302268	2.04653	AGSEBV T up vs AGSEBV CL
EMC10	EMC10	0.00589693	0.00283447	3.08434	AGSEBV T up vs AGSEBV CL
EME1	EME1	5.22679e-07	1.29398e-06	-2.37094	AGSEBV T down vs AGSEBV CL
EML2	EML2	1.18908e-07	1.78628e-08	-5.15132	AGSEBV T down vs AGSEBV CL
EML2-AS1	EML2-AS1	0.00018747	2.66429e-05	-8.14179	AGSEBV T down vs AGSEBV CL
EMP1	EMP1	0.051398	0.00507523	-8.02185	AGSEBV T down vs AGSEBV CL
EMP3	EMP3	0.000662822	0.000590609	2.84661	AGSEBV T up vs AGSEBV CL
EMSY	EMSY	0.0029801	0.00045315	-1.94174	AGSEBV T down vs AGSEBV CL
ENDOV	ENDOV	0.052114	0.00709562	2.22286	AGSEBV T up vs AGSEBV CL
ENO3	ENO3	0.00450222	0.00387082	3.88246	AGSEBV T up vs AGSEBV CL
ENOPH1	ENOPH1	0.00149095	0.00239727	-1.78437	AGSEBV T down vs AGSEBV CL
ENOSF1	ENOSF1	0.0218457	0.00409796	3.78429	AGSEBV T up vs AGSEBV CL
ENTPD2	ENTPD2	0.000892527	0.000188728	6.35855	AGSEBV T up vs AGSEBV CL
ENY2	ENY2	0.00214856	0.00141953	1.82334	AGSEBV T up vs AGSEBV CL
EP400P1	EP400P1	4.56091e-05	7.59832e-06	5.66003	AGSEBV T up vs AGSEBV CL
EPAS1	EPAS1	2.01208e-05	1.24242e-05	-11.6931	AGSEBV T down vs AGSEBV CL
EPB41	EPB41	0.00409474	0.00135695	-1.521	AGSEBV T down vs AGSEBV CL
EPB41L2	EPB41L2	0.000526338	0.00459571	-1.85151	AGSEBV T down vs AGSEBV CL
EPHA2	EPHA2	0.00116663	0.000185637	-2.84538	AGSEBV T down vs AGSEBV CL
EPHA4	EPHA4	0.00135629	0.000254936	-3.19476	AGSEBV T down vs AGSEBV CL
EPHB2	EPHB2	0.00362069	0.00130176	16.9117	AGSEBV T up vs AGSEBV CL
EPHB6	EPHB6	0.00836076	0.00376131	10.354	AGSEBV T up vs AGSEBV CL
EPOR	EPOR	1.45161e-05	7.38891e-06	4.03564	AGSEBV T up vs AGSEBV CL
EPPK1	EPPK1	2.51106e-05	0.000105408	-5.49596	AGSEBV T down vs AGSEBV CL
ERBB3	ERBB3	0.00709853	0.0021896	6.88846	AGSEBV T up vs AGSEBV CL
ERCC2	ERCC2	4.00877e-05	0.00042173	-1.59292	AGSEBV T down vs AGSEBV CL
ERCC6L	ERCC6L	7.12909e-05	0.000318319	-1.89287	AGSEBV T down vs AGSEBV CL
ERFL	ERFL	3.73897e-07	6.95525e-08	-9.50265	AGSEBV T down vs AGSEBV CL
ERICD	ERICD	0.0627303	0.0066944	26.741	AGSEBV T up vs AGSEBV CL
ERMAP	ERMAP	0.0199981	0.00622181	7.95796	AGSEBV T up vs AGSEBV CL
ERMP1	ERMP1	0.00295739	0.00174749	-1.84225	AGSEBV T down vs AGSEBV CL
ERP44	ERP44	0.00479148	0.00092742	-1.60239	AGSEBV T down vs AGSEBV CL
ERRFI1	ERRFI1	0.000143553	5.46161e-05	-5.63812	AGSEBV T down vs AGSEBV CL
ESAM	ESAM	0.00324951	0.00114854	-2.83075	AGSEBV T down vs AGSEBV CL
ESD	ESD	0.00997528	0.00208473	3.44771	AGSEBV T up vs AGSEBV CL
ESM1	ESM1	8.81141e-13	1.13539e-13	-107.087	AGSEBV T down vs AGSEBV CL
ESS2	ESS2	0.0026369	0.00112433	1.71789	AGSEBV T up vs AGSEBV CL
ESYT1	ESYT1	0.000613295	0.00582713	-1.46957	AGSEBV T down vs AGSEBV CL
ETFA	ETFA	0.000675737	0.00163365	-2.03389	AGSEBV T down vs AGSEBV CL
ETFB	ETFB	0.00130409	0.00148334	2.43037	AGSEBV T up vs AGSEBV CL
ETHE1	ETHE1	0.000275358	0.00575316	-1.67482	AGSEBV T down vs AGSEBV CL
ETV3	ETV3	0.0179576	0.00167498	-1.85238	AGSEBV T down vs AGSEBV CL
ETV4	ETV4	0.000803357	0.000208014	-3.83747	AGSEBV T down vs AGSEBV CL
EVA1C	EVA1C	0.00502099	0.00824063	-4.29039	AGSEBV T down vs AGSEBV CL
EVPL	EVPL	0.00219819	0.00153323	-1.96863	AGSEBV T down vs AGSEBV CL
EXD3	EXD3	0.00635284	0.00217643	2.70153	AGSEBV T up vs AGSEBV CL
EXO1	EXO1	9.9142e-05	0.000116594	-2.318	AGSEBV T down vs AGSEBV CL
EXO5	EXO5	0.0319554	0.00595304	2.53554	AGSEBV T up vs AGSEBV CL
EXOC3	EXOC3	0.0152436	0.0016885	3.10591	AGSEBV T up vs AGSEBV CL
EXOSC4	EXOSC4	0.00242823	0.000227647	3.04625	AGSEBV T up vs AGSEBV CL
EXOSC5	EXOSC5	9.54637e-05	0.00313106	-1.52473	AGSEBV T down vs AGSEBV CL
EXTL3	EXTL3	0.00114821	0.000485059	-2.1575	AGSEBV T down vs AGSEBV CL
EZH2	EZH2	2.54913e-06	0.000259053	-1.89727	AGSEBV T down vs AGSEBV CL
FAAP100	FAAP100	0.0328839	0.00324841	2.19362	AGSEBV T up vs AGSEBV CL
FADS3	FADS3	2.7739e-05	0.000174901	-2.02096	AGSEBV T down vs AGSEBV CL
FAIM2	FAIM2	0.000865894	0.000357975	678.489	AGSEBV T up vs AGSEBV CL
FAM110A	FAM110A	0.000820708	0.000172693	-2.39392	AGSEBV T down vs AGSEBV CL
FAM122B	FAM122B	0.00428152	0.00670432	-1.64845	AGSEBV T down vs AGSEBV CL
FAM13A-AS1	FAM13A-AS1	0.00435807	0.00119472	15.8126	AGSEBV T up vs AGSEBV CL
FAM160A1	FAM160A1	0.0935324	0.00782524	-2.99284	AGSEBV T down vs AGSEBV CL
FAM160A2	FAM160A2	0.00441761	0.00409514	1.66265	AGSEBV T up vs AGSEBV CL
FAM160B2	FAM160B2	0.000919937	0.00139477	1.64807	AGSEBV T up vs AGSEBV CL
FAM161A	FAM161A	0.000344547	0.00162801	-2.30057	AGSEBV T down vs AGSEBV CL
FAM172A	FAM172A	0.019959	0.00585576	-1.95863	AGSEBV T down vs AGSEBV CL
FAM174C	FAM174C	0.0225224	0.00143183	2.29306	AGSEBV T up vs AGSEBV CL
FAM189A2	FAM189A2	0.0166224	0.00610136	6.45354	AGSEBV T up vs AGSEBV CL
FAM193B	FAM193B	0.000834424	0.00245987	-1.75032	AGSEBV T down vs AGSEBV CL
FAM215B	FAM215B	0.00358899	0.00101624	3.81607	AGSEBV T up vs AGSEBV CL
FAM219B	FAM219B	0.00300239	0.00233394	1.71973	AGSEBV T up vs AGSEBV CL
FAM220A	FAM220A	0.000462363	0.0045481	1.73155	AGSEBV T up vs AGSEBV CL
FAM227A	FAM227A	0.0338487	0.00418354	7.44574	AGSEBV T up vs AGSEBV CL
FAM228B	FAM228B	0.00146933	0.000347128	49.8773	AGSEBV T up vs AGSEBV CL
FAM234A	FAM234A	0.000666064	0.000607718	1.72865	AGSEBV T up vs AGSEBV CL
FAM234B	FAM234B	0.000840803	0.000547126	-2.18609	AGSEBV T down vs AGSEBV CL
FAM27E3	FAM27E3	0.00801045	0.0065423	3.20472	AGSEBV T up vs AGSEBV CL
FAM53A	FAM53A	0.00146772	0.0003532	8.71335	AGSEBV T up vs AGSEBV CL
FAM53C	FAM53C	0.00547573	0.000722611	-1.76108	AGSEBV T down vs AGSEBV CL
FAM72A	FAM72A	4.31166e-10	7.37049e-11	-9.86792	AGSEBV T down vs AGSEBV CL
FAM72B	FAM72B	1.33068e-08	2.34787e-09	-9.57285	AGSEBV T down vs AGSEBV CL
FAM72C	FAM72C	6.89297e-09	1.16183e-09	-11.3831	AGSEBV T down vs AGSEBV CL
FAM72D	FAM72D	1.52308e-08	2.37759e-09	-10.8152	AGSEBV T down vs AGSEBV CL
FAM83D	FAM83D	2.04668e-05	1.61212e-05	-2.60411	AGSEBV T down vs AGSEBV CL
FAM83G	FAM83G	0.00781738	0.00212798	-1.97851	AGSEBV T down vs AGSEBV CL
FAM90A28P	FAM90A28P	9.50343e-15	1.14846e-15	-441.907	AGSEBV T down vs AGSEBV CL
FANCB	FANCB	3.06605e-06	8.78709e-07	-5.21797	AGSEBV T down vs AGSEBV CL
FANCC	FANCC	0.00246493	0.00434391	1.34564	AGSEBV T up vs AGSEBV CL
FANCD2	FANCD2	1.824e-05	0.000602881	-1.61496	AGSEBV T down vs AGSEBV CL
FANCE	FANCE	7.71463e-06	2.20705e-05	-2.54078	AGSEBV T down vs AGSEBV CL
FANCF	FANCF	0.00349194	0.00135823	3.34357	AGSEBV T up vs AGSEBV CL
FAR2P1	FAR2P1	0.00327773	0.00240084	6.07827	AGSEBV T up vs AGSEBV CL
FAS	FAS	7.74323e-06	1.47863e-06	-12.6167	AGSEBV T down vs AGSEBV CL
FASTK	FASTK	8.16418e-05	1.7138e-05	2.76933	AGSEBV T up vs AGSEBV CL
FAT1	FAT1	0.000854383	0.00328761	-2.80083	AGSEBV T down vs AGSEBV CL
FBH1	FBH1	0.0187965	0.00469388	2.11193	AGSEBV T up vs AGSEBV CL
FBXL19-AS1	FBXL19-AS1	0.0204782	0.00333293	2.72279	AGSEBV T up vs AGSEBV CL
FBXL2	FBXL2	0.00773439	0.00206902	2.41113	AGSEBV T up vs AGSEBV CL
FBXL6	FBXL6	0.00146572	0.00124288	2.45914	AGSEBV T up vs AGSEBV CL
FBXO10	FBXO10	0.00149444	0.000638287	2.205	AGSEBV T up vs AGSEBV CL
FBXO22	FBXO22	4.57078e-06	1.51922e-06	-3.59555	AGSEBV T down vs AGSEBV CL
FBXO42	FBXO42	0.0196584	0.0059911	2.4906	AGSEBV T up vs AGSEBV CL
FBXO45	FBXO45	0.00114775	0.000465149	-2.14166	AGSEBV T down vs AGSEBV CL
FBXO46	FBXO46	0.000118079	0.000183157	-1.38076	AGSEBV T down vs AGSEBV CL
FBXO5	FBXO5	4.65975e-05	2.4935e-05	-2.84126	AGSEBV T down vs AGSEBV CL
FBXO6	FBXO6	5.23622e-06	4.33106e-06	-3.68368	AGSEBV T down vs AGSEBV CL
FBXO8	FBXO8	0.00296673	0.000545777	-1.95727	AGSEBV T down vs AGSEBV CL
FBXW7	FBXW7	8.67914e-05	0.000120147	-2.11433	AGSEBV T down vs AGSEBV CL
FCGRT	FCGRT	0.00012151	0.00130125	3.9791	AGSEBV T up vs AGSEBV CL
FCHO1	FCHO1	0.000450709	0.000220668	-5.58733	AGSEBV T down vs AGSEBV CL
FCSK	FCSK	0.0208797	0.00528699	2.11893	AGSEBV T up vs AGSEBV CL
FDFT1	FDFT1	0.00360273	0.000321854	-4.4789	AGSEBV T down vs AGSEBV CL
FDXR	FDXR	1.94554e-09	1.2611e-09	-14.0841	AGSEBV T down vs AGSEBV CL
FEM1A	FEM1A	0.00711483	0.00820596	-1.77907	AGSEBV T down vs AGSEBV CL
FERMT3	FERMT3	0.000829029	0.000215784	6.91048	AGSEBV T up vs AGSEBV CL
FEZF1-AS1	FEZF1-AS1	0.00641862	0.00194007	5.87465	AGSEBV T up vs AGSEBV CL
FGD3	FGD3	1.51152e-06	2.73514e-05	-22.0831	AGSEBV T down vs AGSEBV CL
FGD6	FGD6	0.0196467	0.00301322	-1.77928	AGSEBV T down vs AGSEBV CL
FGFR2	FGFR2	1.94838e-05	0.000892083	-4.26176	AGSEBV T down vs AGSEBV CL
FGFR4	FGFR4	0.0179976	0.00263068	6.5578	AGSEBV T up vs AGSEBV CL
FGFRL1	FGFRL1	0.00715309	0.00412306	3.58272	AGSEBV T up vs AGSEBV CL
FHL2	FHL2	0.000415944	0.000110487	-12.7698	AGSEBV T down vs AGSEBV CL
FHL3	FHL3	0.000462168	0.000265524	-2.8612	AGSEBV T down vs AGSEBV CL
FHOD1	FHOD1	6.94903e-06	0.000231316	-1.70202	AGSEBV T down vs AGSEBV CL
FICD	FICD	0.0192654	0.0059849	2.0601	AGSEBV T up vs AGSEBV CL
FIZ1	FIZ1	8.24846e-05	1.33689e-05	2.10771	AGSEBV T up vs AGSEBV CL
FKBP11	FKBP11	0.000433018	0.000622809	3.10698	AGSEBV T up vs AGSEBV CL
FKRP	FKRP	0.00947857	0.000933252	2.29307	AGSEBV T up vs AGSEBV CL
FLAD1	FLAD1	0.00400874	0.0063535	2.13261	AGSEBV T up vs AGSEBV CL
FLG	FLG	2.03821e-13	1.58601e-11	-88.7913	AGSEBV T down vs AGSEBV CL
FLG-AS1	FLG-AS1	2.28831e-12	5.02046e-11	-86.0994	AGSEBV T down vs AGSEBV CL
FLNA	FLNA	3.68907e-05	0.000361514	-4.34664	AGSEBV T down vs AGSEBV CL
FLNB	FLNB	0.00101884	0.00313742	-3.85925	AGSEBV T down vs AGSEBV CL
FLNB-AS1	FLNB-AS1	0.0127126	0.00224483	-4.43696	AGSEBV T down vs AGSEBV CL
FLYWCH1	FLYWCH1	0.000243429	4.13025e-05	-3.73866	AGSEBV T down vs AGSEBV CL
FOSB	FOSB	0.0127421	0.00308981	-4.03764	AGSEBV T down vs AGSEBV CL
FOSL1	FOSL1	5.27756e-05	6.1784e-06	-19.2316	AGSEBV T down vs AGSEBV CL
FOXA2	FOXA2	0.00639021	0.00427308	5.84159	AGSEBV T up vs AGSEBV CL
FOXD2-AS1	FOXD2-AS1	0.00437811	0.000709961	-3.17177	AGSEBV T down vs AGSEBV CL
FOXD4	FOXD4	0.0165495	0.00180078	11.6057	AGSEBV T up vs AGSEBV CL
FOXK1	FOXK1	5.9559e-06	2.7549e-06	-2.55265	AGSEBV T down vs AGSEBV CL
FOXK2	FOXK2	0.000150212	0.00182572	-1.34516	AGSEBV T down vs AGSEBV CL
FOXN2	FOXN2	0.00176205	0.000133679	-3.19111	AGSEBV T down vs AGSEBV CL
FOXO1	FOXO1	0.00151399	0.00791455	-1.70994	AGSEBV T down vs AGSEBV CL
FOXO3	FOXO3	0.000965992	0.000300803	-2.39261	AGSEBV T down vs AGSEBV CL
FOXO6	FOXO6	0.000789839	0.00014102	-3.48509	AGSEBV T down vs AGSEBV CL
FOXP4	FOXP4	0.000227456	0.00014501	2.1464	AGSEBV T up vs AGSEBV CL
FP236383.6	FP236383.6	0.00918972	0.00111367	-33.2143	AGSEBV T down vs AGSEBV CL
FP565260.1	FP565260.1	1.91532e-05	0.00119494	-1.59187	AGSEBV T down vs AGSEBV CL
FP565260.3	FP565260.3	0.0297043	0.00493883	-2.64657	AGSEBV T down vs AGSEBV CL
FPR1	FPR1	0.0110065	0.00430056	-2.69741	AGSEBV T down vs AGSEBV CL
FRRS1	FRRS1	0.00659455	0.00593721	-1.95787	AGSEBV T down vs AGSEBV CL
FSCN2	FSCN2	0.0104138	0.00673593	4.91135	AGSEBV T up vs AGSEBV CL
FTCD	FTCD	2.52713e-10	3.58016e-11	-23.1887	AGSEBV T down vs AGSEBV CL
FTH1	FTH1	0.0114409	0.00136665	-2.00093	AGSEBV T down vs AGSEBV CL
FTH1P20	FTH1P20	0.0245621	0.0049358	-1.90799	AGSEBV T down vs AGSEBV CL
FTH1P7	FTH1P7	0.0215874	0.00208394	-1.86361	AGSEBV T down vs AGSEBV CL
FTH1P8	FTH1P8	0.041983	0.00400413	-1.9874	AGSEBV T down vs AGSEBV CL
FTL	FTL	0.0111587	0.00108274	-4.14204	AGSEBV T down vs AGSEBV CL
FTLP3	FTLP3	0.0198016	0.00189682	-4.09616	AGSEBV T down vs AGSEBV CL
FTX	FTX	0.0135403	0.00277213	6.69692	AGSEBV T up vs AGSEBV CL
FURIN	FURIN	0.000504559	0.000369536	3.10638	AGSEBV T up vs AGSEBV CL
FXN	FXN	0.00841386	0.00214821	2.82913	AGSEBV T up vs AGSEBV CL
FXR1	FXR1	0.000657094	0.000262985	-1.88957	AGSEBV T down vs AGSEBV CL
FZD4	FZD4	0.00362013	0.000418114	-3.79926	AGSEBV T down vs AGSEBV CL
FZD5	FZD5	0.00631645	0.000808232	-2.69844	AGSEBV T down vs AGSEBV CL
FZD6	FZD6	0.013814	0.00533862	2.80426	AGSEBV T up vs AGSEBV CL
G6PD	G6PD	1.53601e-05	1.07745e-05	-2.91729	AGSEBV T down vs AGSEBV CL
GABARAPL1	GABARAPL1	0.000164865	0.00143095	-1.92675	AGSEBV T down vs AGSEBV CL
GABPA	GABPA	0.0100349	0.00115322	-2.30513	AGSEBV T down vs AGSEBV CL
GABPAP	GABPAP	0.000832409	9.27705e-05	-3.14515	AGSEBV T down vs AGSEBV CL
GADD45A	GADD45A	3.54495e-05	7.62523e-06	-4.94938	AGSEBV T down vs AGSEBV CL
GADD45B	GADD45B	8.96719e-06	2.57843e-06	-7.8174	AGSEBV T down vs AGSEBV CL
GALK1	GALK1	7.18521e-07	3.82515e-06	-2.69318	AGSEBV T down vs AGSEBV CL
GALNT10	GALNT10	0.00215964	0.00334927	6.03412	AGSEBV T up vs AGSEBV CL
GALNT18	GALNT18	0.00335421	0.0013088	-2.32936	AGSEBV T down vs AGSEBV CL
GALNT6	GALNT6	0.00223583	0.00115321	4.92436	AGSEBV T up vs AGSEBV CL
GALT	GALT	0.0219827	0.00672646	2.01363	AGSEBV T up vs AGSEBV CL
GAMT	GAMT	0.000170571	0.0015117	-1.77418	AGSEBV T down vs AGSEBV CL
GAN	GAN	0.00140802	0.000917945	-5.55865	AGSEBV T down vs AGSEBV CL
GAPDHP62	GAPDHP62	0.0327656	0.0059513	7.10826	AGSEBV T up vs AGSEBV CL
GARS1	GARS1	1.87318e-05	0.00033831	-3.13342	AGSEBV T down vs AGSEBV CL
GARS1-DT	GARS1-DT	0.00195825	0.00206896	2.20921	AGSEBV T up vs AGSEBV CL
GART	GART	0.000215452	0.000268459	-2.90675	AGSEBV T down vs AGSEBV CL
GAS2L3	GAS2L3	0.00255036	0.00135243	-2.00771	AGSEBV T down vs AGSEBV CL
GAS6-AS1	GAS6-AS1	0.020045	0.00466327	-5.25234	AGSEBV T down vs AGSEBV CL
GASK1B	GASK1B	0.00215695	0.00795823	-5.27548	AGSEBV T down vs AGSEBV CL
GAST	GAST	1.35742e-08	1.48643e-08	-236.228	AGSEBV T down vs AGSEBV CL
GATA4	GATA4	0.0168482	0.00131515	3.17634	AGSEBV T up vs AGSEBV CL
GATD1	GATD1	0.054631	0.00639746	2.55433	AGSEBV T up vs AGSEBV CL
GBAP1	GBAP1	0.00273112	0.00140473	3.4978	AGSEBV T up vs AGSEBV CL
GCH1	GCH1	0.000150127	7.34528e-05	-3.80089	AGSEBV T down vs AGSEBV CL
GCHFR	GCHFR	0.000572395	0.00231674	-1.73728	AGSEBV T down vs AGSEBV CL
GCLM	GCLM	0.000148504	2.70649e-05	-5.67478	AGSEBV T down vs AGSEBV CL
GCNT3	GCNT3	2.78559e-08	1.3878e-08	-36.2168	AGSEBV T down vs AGSEBV CL
GDA	GDA	1.70066e-05	0.00136728	-6.3616	AGSEBV T down vs AGSEBV CL
GDF15	GDF15	8.47728e-06	8.8647e-07	-116.026	AGSEBV T down vs AGSEBV CL
GDI1	GDI1	0.00769967	0.00435238	-1.85254	AGSEBV T down vs AGSEBV CL
GDPD3	GDPD3	0.0115088	0.00115759	-4.19651	AGSEBV T down vs AGSEBV CL
GEM	GEM	6.78868e-05	3.90891e-05	-3.29767	AGSEBV T down vs AGSEBV CL
GEMIN6	GEMIN6	0.000279639	0.000739991	2.0441	AGSEBV T up vs AGSEBV CL
GEMIN8	GEMIN8	0.00709507	0.0031183	2.43404	AGSEBV T up vs AGSEBV CL
GFPT1	GFPT1	0.00140648	0.000190529	-2.96216	AGSEBV T down vs AGSEBV CL
GGH	GGH	1.65311e-05	0.00167846	-1.93446	AGSEBV T down vs AGSEBV CL
GGN	GGN	0.0330682	0.00486377	-2.5943	AGSEBV T down vs AGSEBV CL
GID4	GID4	0.00202104	0.00688138	-1.5649	AGSEBV T down vs AGSEBV CL
GJB5	GJB5	3.32114e-07	1.58316e-06	-110.417	AGSEBV T down vs AGSEBV CL
GKAP1	GKAP1	2.15259e-06	9.75518e-07	-2.45132	AGSEBV T down vs AGSEBV CL
GLA	GLA	0.000191017	0.000223811	-2.46443	AGSEBV T down vs AGSEBV CL
GLDC	GLDC	0.0352903	0.00707183	23.8394	AGSEBV T up vs AGSEBV CL
GLG1	GLG1	0.0208506	0.00650424	-1.38066	AGSEBV T down vs AGSEBV CL
GLI2	GLI2	2.46867e-05	0.00024538	-3.49868	AGSEBV T down vs AGSEBV CL
GLI4	GLI4	7.00551e-07	4.68074e-06	1.97092	AGSEBV T up vs AGSEBV CL
GLRX2	GLRX2	0.0151452	0.00434378	1.79053	AGSEBV T up vs AGSEBV CL
GLS	GLS	1.76845e-05	0.000378944	-2.27253	AGSEBV T down vs AGSEBV CL
GLUD1	GLUD1	0.00746173	0.000621043	-3.67367	AGSEBV T down vs AGSEBV CL
GLUD2	GLUD2	0.00104128	8.28159e-05	-4.00902	AGSEBV T down vs AGSEBV CL
GM2A	GM2A	0.00218723	0.00247094	-3.02267	AGSEBV T down vs AGSEBV CL
GMCL1P2	GMCL1P2	1.35826e-08	3.49966e-09	-49.8929	AGSEBV T down vs AGSEBV CL
GMNN	GMNN	0.000208634	0.000982182	-1.9247	AGSEBV T down vs AGSEBV CL
GMPPB	GMPPB	0.000371353	3.55522e-05	2.27256	AGSEBV T up vs AGSEBV CL
GNA12	GNA12	6.16567e-05	0.000265937	1.75746	AGSEBV T up vs AGSEBV CL
GNA13	GNA13	0.00318113	0.00023084	-3.16031	AGSEBV T down vs AGSEBV CL
GNAI3	GNAI3	0.00939822	0.0055211	-1.86476	AGSEBV T down vs AGSEBV CL
GNAQ	GNAQ	0.0155158	0.0050048	-1.94815	AGSEBV T down vs AGSEBV CL
GNAZ	GNAZ	3.5989e-06	1.29995e-06	-3.85227	AGSEBV T down vs AGSEBV CL
GNB1L	GNB1L	0.000177873	0.000910353	-1.8977	AGSEBV T down vs AGSEBV CL
GNG5	GNG5	0.000781392	0.00695179	-1.45556	AGSEBV T down vs AGSEBV CL
GNPTG	GNPTG	0.00757576	0.00658998	1.98766	AGSEBV T up vs AGSEBV CL
GNS	GNS	0.00951151	0.00231615	9.82898	AGSEBV T up vs AGSEBV CL
GOLGA2P10	GOLGA2P10	0.00191588	0.0081927	-1.43918	AGSEBV T down vs AGSEBV CL
GOLGA7B	GOLGA7B	2.60478e-05	2.25245e-05	4.80063	AGSEBV T up vs AGSEBV CL
GOLGA8A	GOLGA8A	0.00759739	0.003006	3.67933	AGSEBV T up vs AGSEBV CL
GOLT1B	GOLT1B	0.0418365	0.00497399	-2.23435	AGSEBV T down vs AGSEBV CL
GOSR1	GOSR1	0.00942472	0.00213062	1.98749	AGSEBV T up vs AGSEBV CL
GOT1	GOT1	0.00147838	0.00228002	-1.55083	AGSEBV T down vs AGSEBV CL
GOT2	GOT2	0.000292251	0.00237222	-1.73898	AGSEBV T down vs AGSEBV CL
GPAA1	GPAA1	0.000131861	7.34515e-05	1.84457	AGSEBV T up vs AGSEBV CL
GPAT3	GPAT3	3.649e-07	7.8522e-07	-7.52348	AGSEBV T down vs AGSEBV CL
GPATCH4	GPATCH4	0.00638417	0.00665515	2.39161	AGSEBV T up vs AGSEBV CL
GPC2	GPC2	0.000216931	0.00055575	-1.98481	AGSEBV T down vs AGSEBV CL
GPC4	GPC4	0.00179825	0.000425259	-2.0284	AGSEBV T down vs AGSEBV CL
GPCPD1	GPCPD1	0.000303181	0.000322002	3.02214	AGSEBV T up vs AGSEBV CL
GPN2	GPN2	0.0334296	0.00807551	1.7038	AGSEBV T up vs AGSEBV CL
GPN3	GPN3	0.00065704	0.00047636	-2.19886	AGSEBV T down vs AGSEBV CL
GPR157	GPR157	0.000332583	6.20837e-05	2.37521	AGSEBV T up vs AGSEBV CL
GPR3	GPR3	0.00183423	0.000405221	-9.81672	AGSEBV T down vs AGSEBV CL
GPR35	GPR35	0.00162824	0.00281804	-2.03771	AGSEBV T down vs AGSEBV CL
GPR87	GPR87	0.00500523	0.0074923	-160.011	AGSEBV T down vs AGSEBV CL
GPRC5A	GPRC5A	0.0229737	0.00221239	-6.15198	AGSEBV T down vs AGSEBV CL
GPRC5D	GPRC5D	0.00216366	0.00367765	1.86751	AGSEBV T up vs AGSEBV CL
GPRC5D-AS1	GPRC5D-AS1	0.0239288	0.00704011	5.93409	AGSEBV T up vs AGSEBV CL
GPS2	GPS2	0.00960235	0.00343691	2.34516	AGSEBV T up vs AGSEBV CL
GPSM2	GPSM2	0.00304796	0.00159345	-2.14464	AGSEBV T down vs AGSEBV CL
GPT	GPT	0.000268206	0.000189719	4.62693	AGSEBV T up vs AGSEBV CL
GPX1	GPX1	1.02985e-05	7.11975e-06	-2.67451	AGSEBV T down vs AGSEBV CL
GPX1P1	GPX1P1	0.00390576	0.00235022	-2.51331	AGSEBV T down vs AGSEBV CL
GPX2	GPX2	0.000281457	0.000203117	6.85481	AGSEBV T up vs AGSEBV CL
GPX3	GPX3	0.00858726	0.00311508	-2.22679	AGSEBV T down vs AGSEBV CL
GPX5	GPX5	0.020592	0.00672227	10.4067	AGSEBV T up vs AGSEBV CL
GRAMD2B	GRAMD2B	0.00500309	0.000832505	-4.29533	AGSEBV T down vs AGSEBV CL
GRB7	GRB7	1.87585e-07	2.95089e-08	-6.17428	AGSEBV T down vs AGSEBV CL
GRHL3	GRHL3	0.000473894	0.000503082	-11.5109	AGSEBV T down vs AGSEBV CL
GRINA	GRINA	0.0373194	0.00717941	2.1139	AGSEBV T up vs AGSEBV CL
GRIPAP1	GRIPAP1	0.0184866	0.00774785	1.68633	AGSEBV T up vs AGSEBV CL
GRK6	GRK6	3.99265e-05	2.17612e-05	-2.8054	AGSEBV T down vs AGSEBV CL
GRPEL2	GRPEL2	9.68367e-06	4.83701e-06	-3.88552	AGSEBV T down vs AGSEBV CL
GSDMA	GSDMA	0.00203562	0.000899244	-3.16638	AGSEBV T down vs AGSEBV CL
GSE1	GSE1	0.00296977	0.000522034	-2.0326	AGSEBV T down vs AGSEBV CL
GSR	GSR	0.00560547	0.00102393	-3.37412	AGSEBV T down vs AGSEBV CL
GSTM1	GSTM1	0.0035311	0.00201839	3.98516	AGSEBV T up vs AGSEBV CL
GTF2B	GTF2B	0.00295387	0.000369233	-2.44632	AGSEBV T down vs AGSEBV CL
GTF2E2	GTF2E2	0.000431078	0.000830164	-1.64446	AGSEBV T down vs AGSEBV CL
GTF2IP1	GTF2IP1	0.0045124	0.00211834	2.46706	AGSEBV T up vs AGSEBV CL
GTF2IP20	GTF2IP20	0.00784475	0.00233812	3.12698	AGSEBV T up vs AGSEBV CL
GTF3C1	GTF3C1	9.73201e-05	0.0014332	-1.44468	AGSEBV T down vs AGSEBV CL
GTF3C6	GTF3C6	0.00638023	0.00061505	2.4021	AGSEBV T up vs AGSEBV CL
GTPBP1	GTPBP1	0.00811011	0.00143434	-2.67565	AGSEBV T down vs AGSEBV CL
GTSE1	GTSE1	0.00044872	0.00411656	-1.63053	AGSEBV T down vs AGSEBV CL
GUSBP1	GUSBP1	0.00190627	0.000278187	2.83734	AGSEBV T up vs AGSEBV CL
GXYLT1	GXYLT1	4.95439e-05	2.61449e-05	-2.40886	AGSEBV T down vs AGSEBV CL
GYS1	GYS1	0.00252186	0.00503359	1.70494	AGSEBV T up vs AGSEBV CL
H1-0	H1-0	0.00014239	0.000470069	-2.01216	AGSEBV T down vs AGSEBV CL
H1-10	H1-10	3.525e-05	5.33934e-05	-1.79748	AGSEBV T down vs AGSEBV CL
H2AC20	H2AC20	0.0327731	0.00484689	-2.34424	AGSEBV T down vs AGSEBV CL
H2BC19P	H2BC19P	0.00305424	0.00136529	4.05308	AGSEBV T up vs AGSEBV CL
H2BC20P	H2BC20P	0.000987398	0.00282464	1.98417	AGSEBV T up vs AGSEBV CL
H3-3B	H3-3B	0.000569383	0.000203091	-2.00329	AGSEBV T down vs AGSEBV CL
H3-5	H3-5	0.0039584	0.000844493	-2.15515	AGSEBV T down vs AGSEBV CL
H3P6	H3P6	0.000212061	0.00523633	1.62827	AGSEBV T up vs AGSEBV CL
H4C1	H4C1	0.0285253	0.00610348	5.31895	AGSEBV T up vs AGSEBV CL
H6PD	H6PD	0.00745018	0.00214823	3.23972	AGSEBV T up vs AGSEBV CL
HACE1	HACE1	0.00202994	0.00820332	-1.47414	AGSEBV T down vs AGSEBV CL
HADHB	HADHB	0.00249803	0.00391259	2.6525	AGSEBV T up vs AGSEBV CL
HAGH	HAGH	0.00216806	0.000643314	-2.33401	AGSEBV T down vs AGSEBV CL
HAUS4	HAUS4	1.50168e-05	0.00299999	-1.49936	AGSEBV T down vs AGSEBV CL
HBEGF	HBEGF	0.00034807	4.36338e-05	-3.40402	AGSEBV T down vs AGSEBV CL
HBP1	HBP1	0.00919498	0.0041117	-2.02802	AGSEBV T down vs AGSEBV CL
HBS1L	HBS1L	0.00443177	0.00600035	-1.55404	AGSEBV T down vs AGSEBV CL
HCFC1	HCFC1	0.000574255	0.000401946	-2.11056	AGSEBV T down vs AGSEBV CL
HCFC1R1	HCFC1R1	0.000313532	9.7982e-05	-2.35632	AGSEBV T down vs AGSEBV CL
HCG18	HCG18	0.0107175	0.000785683	3.98195	AGSEBV T up vs AGSEBV CL
HDAC10	HDAC10	0.00137773	0.00518703	1.55503	AGSEBV T up vs AGSEBV CL
HDAC11	HDAC11	0.00387636	0.00092999	3.00154	AGSEBV T up vs AGSEBV CL
HDAC2	HDAC2	0.00148443	0.0081373	-1.48479	AGSEBV T down vs AGSEBV CL
HDAC4-AS1	HDAC4-AS1	0.000226054	4.26319e-05	-6.66267	AGSEBV T down vs AGSEBV CL
HDAC5	HDAC5	0.00164634	0.000113211	-4.82598	AGSEBV T down vs AGSEBV CL
HEATR6	HEATR6	0.000969931	0.000368474	-2.45585	AGSEBV T down vs AGSEBV CL
HEG1	HEG1	5.56029e-10	8.38992e-08	-19.8313	AGSEBV T down vs AGSEBV CL
HELQ	HELQ	0.0194268	0.00778681	2.29165	AGSEBV T up vs AGSEBV CL
HELZ	HELZ	0.000738721	0.00134419	-1.41956	AGSEBV T down vs AGSEBV CL
HELZ2	HELZ2	0.0198544	0.00355347	-2.41615	AGSEBV T down vs AGSEBV CL
HERC2P2	HERC2P2	4.40162e-05	0.000230267	1.93441	AGSEBV T up vs AGSEBV CL
HERC2P9	HERC2P9	0.00135835	0.000490664	2.64906	AGSEBV T up vs AGSEBV CL
HERPUD1	HERPUD1	0.000988724	0.000127713	-3.85742	AGSEBV T down vs AGSEBV CL
HES2	HES2	6.24602e-08	5.73219e-07	-19.7346	AGSEBV T down vs AGSEBV CL
HES4	HES4	0.000220631	8.76992e-05	-7.3996	AGSEBV T down vs AGSEBV CL
HES6	HES6	9.23832e-05	8.35514e-06	-4.0218	AGSEBV T down vs AGSEBV CL
HEXD	HEXD	0.00163191	0.000457817	3.26385	AGSEBV T up vs AGSEBV CL
HFE	HFE	0.00281511	0.000555391	4.72051	AGSEBV T up vs AGSEBV CL
HGH1	HGH1	0.00074313	0.000104292	5.91272	AGSEBV T up vs AGSEBV CL
HIC2	HIC2	6.29733e-06	1.28621e-05	-3.02696	AGSEBV T down vs AGSEBV CL
HID1	HID1	0.00270298	0.00280644	2.74413	AGSEBV T up vs AGSEBV CL
HIF1AN	HIF1AN	0.0166937	0.00656823	1.7648	AGSEBV T up vs AGSEBV CL
HIPK2	HIPK2	0.000453803	0.00191155	4.75805	AGSEBV T up vs AGSEBV CL
HJURP	HJURP	4.88863e-08	8.0064e-09	-7.35378	AGSEBV T down vs AGSEBV CL
HLA-H	HLA-H	0.000374356	0.000138559	3.53066	AGSEBV T up vs AGSEBV CL
HMBOX1	HMBOX1	0.000474033	0.000193614	-1.78993	AGSEBV T down vs AGSEBV CL
HMGA1	HMGA1	0.00378854	0.0017233	-2.68071	AGSEBV T down vs AGSEBV CL
HMGA1P2	HMGA1P2	0.00442709	0.00252518	-3.44623	AGSEBV T down vs AGSEBV CL
HMGA1P8	HMGA1P8	0.000756255	0.000595141	-2.70955	AGSEBV T down vs AGSEBV CL
HMGA2	HMGA2	0.00612122	0.00399815	2.68256	AGSEBV T up vs AGSEBV CL
HMGA2-AS1	HMGA2-AS1	6.30184e-07	3.80826e-07	15.5154	AGSEBV T up vs AGSEBV CL
HMGB2	HMGB2	0.00170199	0.000729061	-2.44127	AGSEBV T down vs AGSEBV CL
HMGCR	HMGCR	0.00158382	0.000129763	-4.55296	AGSEBV T down vs AGSEBV CL
HMGCS1	HMGCS1	0.0100136	0.00195854	-2.7637	AGSEBV T down vs AGSEBV CL
HMMR	HMMR	0.000224452	0.00376261	-2.30028	AGSEBV T down vs AGSEBV CL
HNF1A	HNF1A	0.00942103	0.00629205	197.51	AGSEBV T up vs AGSEBV CL
HNRNPA3P6	HNRNPA3P6	0.00405123	0.00504519	-1.91945	AGSEBV T down vs AGSEBV CL
HNRNPL	HNRNPL	0.00591608	0.00130187	-1.86327	AGSEBV T down vs AGSEBV CL
HNRNPLP2	HNRNPLP2	0.00109192	0.00016019	-2.34649	AGSEBV T down vs AGSEBV CL
HNRNPM	HNRNPM	0.00181297	0.00100511	2.97137	AGSEBV T up vs AGSEBV CL
HNRNPU	HNRNPU	0.00185138	0.00536197	1.82631	AGSEBV T up vs AGSEBV CL
HOOK2	HOOK2	0.00703498	0.0029351	1.94274	AGSEBV T up vs AGSEBV CL
HOXB13	HOXB13	0.00811938	0.00421724	3.04649	AGSEBV T up vs AGSEBV CL
HOXB6	HOXB6	0.000490351	0.00325685	-2.16511	AGSEBV T down vs AGSEBV CL
HOXB8	HOXB8	5.70645e-06	0.00397459	-1.59221	AGSEBV T down vs AGSEBV CL
HOXB9	HOXB9	8.86009e-07	3.97966e-07	-10.3987	AGSEBV T down vs AGSEBV CL
HOXC6	HOXC6	0.000742094	0.000500868	5.14539	AGSEBV T up vs AGSEBV CL
HOXC8	HOXC8	0.000292368	0.000182309	5.9908	AGSEBV T up vs AGSEBV CL
HOXC9	HOXC9	0.00379627	0.0019945	5.57242	AGSEBV T up vs AGSEBV CL
HOXC-AS1	HOXC-AS1	0.0027756	0.00405136	2.91787	AGSEBV T up vs AGSEBV CL
HOXC-AS2	HOXC-AS2	0.00962277	0.00724858	2.40835	AGSEBV T up vs AGSEBV CL
HPS6	HPS6	0.00117279	0.00109702	2.98536	AGSEBV T up vs AGSEBV CL
HRAS	HRAS	0.00101807	0.000674	-1.75806	AGSEBV T down vs AGSEBV CL
HRNR	HRNR	1.46589e-08	3.58786e-05	-88.0623	AGSEBV T down vs AGSEBV CL
HROB	HROB	6.10412e-05	0.000293841	-2.02498	AGSEBV T down vs AGSEBV CL
HS3ST1	HS3ST1	0.00850937	0.00737742	3.22982	AGSEBV T up vs AGSEBV CL
HS6ST1	HS6ST1	0.00363112	0.00158782	1.75452	AGSEBV T up vs AGSEBV CL
HSD11B2	HSD11B2	0.0374285	0.00696774	3.21646	AGSEBV T up vs AGSEBV CL
HSD17B1	HSD17B1	0.0235425	0.00316291	3.34766	AGSEBV T up vs AGSEBV CL
HSD17B7	HSD17B7	0.0166557	0.00272286	-2.59134	AGSEBV T down vs AGSEBV CL
HSD17B7P2	HSD17B7P2	0.000142615	8.24732e-05	-2.51433	AGSEBV T down vs AGSEBV CL
HSF2BP	HSF2BP	5.90417e-05	0.00236759	-2.68547	AGSEBV T down vs AGSEBV CL
HSF4	HSF4	0.000115555	0.000232671	2.93928	AGSEBV T up vs AGSEBV CL
HSP90AB3P	HSP90AB3P	0.000152606	0.00302862	-1.41157	AGSEBV T down vs AGSEBV CL
HSP90B1	HSP90B1	0.000237833	3.78758e-05	-2.60962	AGSEBV T down vs AGSEBV CL
HSP90B2P	HSP90B2P	0.0157968	0.00358631	-2.59704	AGSEBV T down vs AGSEBV CL
HSPA13	HSPA13	0.00695838	0.000494261	-4.83615	AGSEBV T down vs AGSEBV CL
HSPA2	HSPA2	0.00116119	0.00161415	-4.39814	AGSEBV T down vs AGSEBV CL
HSPA4L	HSPA4L	0.00227302	0.00031272	-2.68644	AGSEBV T down vs AGSEBV CL
HSPA5	HSPA5	8.24234e-07	9.4557e-08	-10.1389	AGSEBV T down vs AGSEBV CL
HSPA9	HSPA9	6.4288e-05	0.00501278	-1.70371	AGSEBV T down vs AGSEBV CL
HSPB11	HSPB11	0.000863591	0.000581502	-2.94383	AGSEBV T down vs AGSEBV CL
HSPB8	HSPB8	1.71848e-06	4.51463e-06	-13.0139	AGSEBV T down vs AGSEBV CL
HSPBAP1	HSPBAP1	0.0182197	0.00538653	2.32224	AGSEBV T up vs AGSEBV CL
HSPD1	HSPD1	1.40048e-05	3.35178e-05	-2.69622	AGSEBV T down vs AGSEBV CL
HSPD1P1	HSPD1P1	1.71239e-05	4.4579e-05	-2.98821	AGSEBV T down vs AGSEBV CL
HSPE1	HSPE1	7.74126e-05	0.00800886	-1.41393	AGSEBV T down vs AGSEBV CL
HSPE1P2	HSPE1P2	0.000920802	0.00662741	-2.13078	AGSEBV T down vs AGSEBV CL
HYAL1	HYAL1	0.000116538	7.2719e-05	-5.17699	AGSEBV T down vs AGSEBV CL
HYOU1	HYOU1	0.00450121	0.00349464	-1.45509	AGSEBV T down vs AGSEBV CL
ICA1	ICA1	0.000199009	3.54707e-05	3.83852	AGSEBV T up vs AGSEBV CL
ICAM4	ICAM4	0.000721508	0.000245245	-3.85739	AGSEBV T down vs AGSEBV CL
ICOSLG	ICOSLG	0.000283733	2.19099e-05	-4.42249	AGSEBV T down vs AGSEBV CL
ID1	ID1	4.24236e-06	3.63107e-06	-17.4386	AGSEBV T down vs AGSEBV CL
ID3	ID3	1.42744e-07	6.26844e-08	-68.1537	AGSEBV T down vs AGSEBV CL
IDH1-AS1	IDH1-AS1	0.0333299	0.00752528	-2.91918	AGSEBV T down vs AGSEBV CL
IDH3A	IDH3A	0.000434262	0.0017425	-1.87585	AGSEBV T down vs AGSEBV CL
IDI1	IDI1	0.00164278	0.0001209	-5.05265	AGSEBV T down vs AGSEBV CL
IDI2-AS1	IDI2-AS1	0.00392873	0.000809752	-3.98912	AGSEBV T down vs AGSEBV CL
IDUA	IDUA	0.00235459	0.000964109	3.58657	AGSEBV T up vs AGSEBV CL
IER2	IER2	3.64933e-05	3.05455e-05	-2.2394	AGSEBV T down vs AGSEBV CL
IER3	IER3	0.000638617	0.000361503	-3.15759	AGSEBV T down vs AGSEBV CL
IER5	IER5	1.51948e-08	3.58786e-09	-4.6778	AGSEBV T down vs AGSEBV CL
IFIH1	IFIH1	0.00652334	0.00529139	-2.09799	AGSEBV T down vs AGSEBV CL
IFIT1	IFIT1	1.83567e-06	3.98615e-07	-8.22195	AGSEBV T down vs AGSEBV CL
IFIT2	IFIT2	4.22986e-05	5.30235e-06	-14.5506	AGSEBV T down vs AGSEBV CL
IFIT3	IFIT3	0.00817034	0.00197592	-4.11145	AGSEBV T down vs AGSEBV CL
IFNE	IFNE	0.00901791	0.00297442	106.676	AGSEBV T up vs AGSEBV CL
IFNL1	IFNL1	1.8006e-10	2.40807e-11	-58.5904	AGSEBV T down vs AGSEBV CL
IFRD1	IFRD1	1.98987e-08	3.55259e-07	-2.02222	AGSEBV T down vs AGSEBV CL
IFT172	IFT172	0.00172546	0.000347131	3.65666	AGSEBV T up vs AGSEBV CL
IFT22	IFT22	0.0317547	0.00807969	2.92346	AGSEBV T up vs AGSEBV CL
IFT81	IFT81	0.00424119	0.00388581	2.05032	AGSEBV T up vs AGSEBV CL
IFT88	IFT88	0.0284024	0.00329723	3.22032	AGSEBV T up vs AGSEBV CL
IGF1R	IGF1R	0.001971	0.000809997	-1.93819	AGSEBV T down vs AGSEBV CL
IGF2	IGF2	0.00034347	2.82837e-05	-24.009	AGSEBV T down vs AGSEBV CL
IGF2BP3	IGF2BP3	2.62022e-09	2.52185e-06	-32.6002	AGSEBV T down vs AGSEBV CL
IGFBP6	IGFBP6	0.00522835	0.00134752	-2.66548	AGSEBV T down vs AGSEBV CL
IGFL2	IGFL2	3.31572e-08	4.44257e-08	-14.9888	AGSEBV T down vs AGSEBV CL
IGFL2-AS1	IGFL2-AS1	4.08037e-05	0.00101726	-20.8628	AGSEBV T down vs AGSEBV CL
IGFL4	IGFL4	0.00660482	0.00147162	20.235	AGSEBV T up vs AGSEBV CL
IGSF3	IGSF3	1.12451e-05	2.59807e-05	-3.13044	AGSEBV T down vs AGSEBV CL
IGSF9B	IGSF9B	0.000160842	0.000370605	-2.36037	AGSEBV T down vs AGSEBV CL
IHH	IHH	0.00745297	0.00350814	558.592	AGSEBV T up vs AGSEBV CL
IKBKE	IKBKE	0.0268721	0.0020666	13.1244	AGSEBV T up vs AGSEBV CL
IKZF5	IKZF5	0.0461032	0.00441269	-1.77505	AGSEBV T down vs AGSEBV CL
IL10RB	IL10RB	0.000132388	0.00079435	-1.55523	AGSEBV T down vs AGSEBV CL
IL17D	IL17D	0.0623478	0.00805678	8.43723	AGSEBV T up vs AGSEBV CL
IL17RA	IL17RA	0.0158167	0.00618698	1.88384	AGSEBV T up vs AGSEBV CL
IL17RB	IL17RB	0.00157948	0.000494895	2.64278	AGSEBV T up vs AGSEBV CL
IL17RD	IL17RD	0.00452032	0.00174525	3.99593	AGSEBV T up vs AGSEBV CL
IL18	IL18	0.00200071	0.00332114	-6.85679	AGSEBV T down vs AGSEBV CL
IL20RA	IL20RA	0.0214521	0.00685437	3.93087	AGSEBV T up vs AGSEBV CL
ILRUN	ILRUN	0.0540045	0.00819016	-1.67959	AGSEBV T down vs AGSEBV CL
INAFM1	INAFM1	0.00216811	0.00239371	-1.75576	AGSEBV T down vs AGSEBV CL
INCENP	INCENP	0.000333867	0.000101402	-2.88925	AGSEBV T down vs AGSEBV CL
ING1	ING1	0.0229034	0.00791765	-1.73706	AGSEBV T down vs AGSEBV CL
ING4	ING4	0.00754446	0.00454535	2.56224	AGSEBV T up vs AGSEBV CL
INKA2	INKA2	0.00138468	0.00366456	-3.30774	AGSEBV T down vs AGSEBV CL
INO80D	INO80D	0.015794	0.00581632	2.18789	AGSEBV T up vs AGSEBV CL
INO80E	INO80E	0.000669033	0.00270322	1.5429	AGSEBV T up vs AGSEBV CL
INPP4A	INPP4A	6.17172e-06	8.46293e-06	-2.50253	AGSEBV T down vs AGSEBV CL
INPP5B	INPP5B	0.000286331	0.00335181	-1.54856	AGSEBV T down vs AGSEBV CL
INPP5D	INPP5D	1.00836e-05	2.25949e-06	-10.1609	AGSEBV T down vs AGSEBV CL
INSIG1	INSIG1	0.00923413	0.000651781	-14.4468	AGSEBV T down vs AGSEBV CL
INSR	INSR	0.00882623	0.000717588	-2.24318	AGSEBV T down vs AGSEBV CL
INTS14	INTS14	0.0170476	0.00801079	2.00087	AGSEBV T up vs AGSEBV CL
INTS5	INTS5	0.00272154	0.000965682	2.58552	AGSEBV T up vs AGSEBV CL
INTS6L	INTS6L	0.000325364	9.57908e-05	7.15829	AGSEBV T up vs AGSEBV CL
INTS9	INTS9	0.0168657	0.00236019	2.72534	AGSEBV T up vs AGSEBV CL
IP6K1	IP6K1	0.0189028	0.00372183	2.28913	AGSEBV T up vs AGSEBV CL
IP6K2	IP6K2	0.00206715	0.000687771	1.77925	AGSEBV T up vs AGSEBV CL
IPO11	IPO11	0.0016858	0.00465938	-1.76272	AGSEBV T down vs AGSEBV CL
IPO5P1	IPO5P1	0.0365768	0.00423354	13.1757	AGSEBV T up vs AGSEBV CL
IPO7	IPO7	6.56103e-05	7.99517e-05	-3.49512	AGSEBV T down vs AGSEBV CL
IQCC	IQCC	0.0112676	0.00178648	3.11172	AGSEBV T up vs AGSEBV CL
IQCE	IQCE	0.000163507	2.61163e-05	7.28278	AGSEBV T up vs AGSEBV CL
IQCG	IQCG	0.000539402	0.000167574	6.45553	AGSEBV T up vs AGSEBV CL
IQCN	IQCN	0.00170292	0.000544961	10.2056	AGSEBV T up vs AGSEBV CL
IRAK4	IRAK4	0.0120375	0.00128852	3.60137	AGSEBV T up vs AGSEBV CL
IRF2BP1	IRF2BP1	0.0024145	0.000634895	1.87655	AGSEBV T up vs AGSEBV CL
IRF2BPL	IRF2BPL	4.03452e-06	2.94839e-07	-2.99705	AGSEBV T down vs AGSEBV CL
IRF7	IRF7	0.00159956	0.00345948	-1.95587	AGSEBV T down vs AGSEBV CL
IRS1	IRS1	0.00140049	0.000818639	-3.57054	AGSEBV T down vs AGSEBV CL
ISG15	ISG15	2.97358e-07	4.47326e-08	-9.34265	AGSEBV T down vs AGSEBV CL
ISG20L2	ISG20L2	0.000203599	0.00285614	1.59508	AGSEBV T up vs AGSEBV CL
ITGA10	ITGA10	0.00321522	0.00190235	6.61434	AGSEBV T up vs AGSEBV CL
ITGA2	ITGA2	0.000154583	0.00138967	-2.0028	AGSEBV T down vs AGSEBV CL
ITGA5	ITGA5	0.000154011	0.0024888	-1.61357	AGSEBV T down vs AGSEBV CL
ITGA7	ITGA7	2.28256e-05	3.00566e-05	-2.75278	AGSEBV T down vs AGSEBV CL
ITGB1	ITGB1	0.00249467	0.00292589	-1.62222	AGSEBV T down vs AGSEBV CL
ITIH6	ITIH6	0.000185532	9.36866e-05	280.47	AGSEBV T up vs AGSEBV CL
ITPKB	ITPKB	0.00141514	0.00128549	2.93205	AGSEBV T up vs AGSEBV CL
ITPRIP	ITPRIP	4.46445e-06	4.28164e-07	-12.9268	AGSEBV T down vs AGSEBV CL
IZUMO4	IZUMO4	0.0100469	0.00624303	3.07278	AGSEBV T up vs AGSEBV CL
JADE1	JADE1	0.000205235	0.000704175	-1.71407	AGSEBV T down vs AGSEBV CL
JADE3	JADE3	0.000252212	0.000686082	-2.4159	AGSEBV T down vs AGSEBV CL
JAG1	JAG1	9.68677e-05	0.000532856	-8.9739	AGSEBV T down vs AGSEBV CL
JAGN1	JAGN1	0.00660834	0.00130552	2.85079	AGSEBV T up vs AGSEBV CL
JMJD1C	JMJD1C	0.0524515	0.00762043	-1.84844	AGSEBV T down vs AGSEBV CL
JMJD6	JMJD6	0.00870084	0.00164635	-2.33037	AGSEBV T down vs AGSEBV CL
JMJD8	JMJD8	0.00545836	0.0008147	2.94876	AGSEBV T up vs AGSEBV CL
JMY	JMY	0.00089851	7.80272e-05	-3.33637	AGSEBV T down vs AGSEBV CL
JOSD2	JOSD2	0.00110076	0.000194122	2.88251	AGSEBV T up vs AGSEBV CL
JPT1	JPT1	2.36314e-05	0.00220659	-2.24484	AGSEBV T down vs AGSEBV CL
JPX	JPX	0.00835737	0.0029543	2.39006	AGSEBV T up vs AGSEBV CL
JRK	JRK	0.00136106	0.000688852	2.43796	AGSEBV T up vs AGSEBV CL
JUNB	JUNB	0.00200459	0.0014894	-2.51716	AGSEBV T down vs AGSEBV CL
KAT2A	KAT2A	0.000369686	0.00125198	1.56746	AGSEBV T up vs AGSEBV CL
KAT6A	KAT6A	1.6248e-06	1.5388e-07	-2.23324	AGSEBV T down vs AGSEBV CL
KATNA1	KATNA1	0.00333436	0.00347354	-1.88396	AGSEBV T down vs AGSEBV CL
KATNAL1	KATNAL1	0.000500074	0.000595384	-3.02532	AGSEBV T down vs AGSEBV CL
KATNBL1	KATNBL1	0.0166502	0.00281344	-2.22912	AGSEBV T down vs AGSEBV CL
KCND1	KCND1	2.86838e-05	0.00110389	-1.5756	AGSEBV T down vs AGSEBV CL
KCNJ11	KCNJ11	0.0002345	5.67655e-05	-2.58682	AGSEBV T down vs AGSEBV CL
KCNK1	KCNK1	0.0267217	0.00249453	-3.57703	AGSEBV T down vs AGSEBV CL
KCTD13	KCTD13	0.00429974	0.000638021	3.71565	AGSEBV T up vs AGSEBV CL
KCTD5	KCTD5	0.00610466	0.00136235	-2.29165	AGSEBV T down vs AGSEBV CL
KDELR2	KDELR2	0.0091782	0.00647569	1.49488	AGSEBV T up vs AGSEBV CL
KDM6B	KDM6B	0.00044063	0.000294356	-1.87151	AGSEBV T down vs AGSEBV CL
KDSR	KDSR	0.00613191	0.00211909	-2.78938	AGSEBV T down vs AGSEBV CL
KIAA0040	KIAA0040	8.20943e-06	3.94173e-06	-8.06561	AGSEBV T down vs AGSEBV CL
KIAA0319L	KIAA0319L	0.00824309	0.00416393	3.06562	AGSEBV T up vs AGSEBV CL
KIAA0355	KIAA0355	1.84337e-05	5.08317e-06	-2.31999	AGSEBV T down vs AGSEBV CL
KIAA0556	KIAA0556	0.0090517	0.00162208	2.2983	AGSEBV T up vs AGSEBV CL
KIAA0895L	KIAA0895L	5.62163e-06	0.00190647	1.31069	AGSEBV T up vs AGSEBV CL
KIAA2026	KIAA2026	0.0105956	0.00411216	2.05922	AGSEBV T up vs AGSEBV CL
KIF13B	KIF13B	0.000735163	0.00530669	3.1459	AGSEBV T up vs AGSEBV CL
KIF14	KIF14	0.00208886	0.00124564	-2.38378	AGSEBV T down vs AGSEBV CL
KIF18A	KIF18A	1.8225e-05	1.79392e-05	-2.4024	AGSEBV T down vs AGSEBV CL
KIF18B	KIF18B	3.22984e-05	5.15222e-05	-2.23256	AGSEBV T down vs AGSEBV CL
KIF20A	KIF20A	1.51324e-05	9.36997e-06	-3.50421	AGSEBV T down vs AGSEBV CL
KIF21B	KIF21B	1.38452e-05	3.31718e-05	-3.42927	AGSEBV T down vs AGSEBV CL
KIF23	KIF23	0.0010231	0.00171938	-2.34091	AGSEBV T down vs AGSEBV CL
KIF24	KIF24	0.00353505	0.00135912	2.30844	AGSEBV T up vs AGSEBV CL
KIF2A	KIF2A	0.00031405	0.000576921	-2.02497	AGSEBV T down vs AGSEBV CL
KIF2C	KIF2C	2.6553e-06	6.12293e-07	-4.91505	AGSEBV T down vs AGSEBV CL
KIFAP3	KIFAP3	0.000779662	0.00103724	-2.06789	AGSEBV T down vs AGSEBV CL
KIFC1	KIFC1	3.0268e-05	1.24726e-05	-2.56057	AGSEBV T down vs AGSEBV CL
KIN	KIN	0.00706491	0.0024879	2.15568	AGSEBV T up vs AGSEBV CL
KITLG	KITLG	0.0168236	0.00190403	-4.47372	AGSEBV T down vs AGSEBV CL
KLC3	KLC3	0.000309301	0.00336454	-2.06156	AGSEBV T down vs AGSEBV CL
KLF10	KLF10	0.0006968	0.00070618	-2.48254	AGSEBV T down vs AGSEBV CL
KLF13	KLF13	0.00143002	0.00405533	-1.54736	AGSEBV T down vs AGSEBV CL
KLF4	KLF4	0.00283312	0.00656149	-5.5961	AGSEBV T down vs AGSEBV CL
KLF5	KLF5	0.0242705	0.00398329	-3.24861	AGSEBV T down vs AGSEBV CL
KLF9	KLF9	3.83478e-06	3.06934e-07	-23.002	AGSEBV T down vs AGSEBV CL
KLHDC4	KLHDC4	0.00737785	0.00260315	2.38067	AGSEBV T up vs AGSEBV CL
KLHL11	KLHL11	0.000215488	2.14497e-05	-3.6186	AGSEBV T down vs AGSEBV CL
KLHL15	KLHL15	0.00133397	9.10177e-05	-2.62303	AGSEBV T down vs AGSEBV CL
KLHL17	KLHL17	1.18249e-05	4.34306e-05	-2.14689	AGSEBV T down vs AGSEBV CL
KLHL2	KLHL2	0.0291464	0.00399539	-1.50696	AGSEBV T down vs AGSEBV CL
KLHL22	KLHL22	0.0342624	0.00726429	3.99764	AGSEBV T up vs AGSEBV CL
KLHL28	KLHL28	0.000891335	0.000563405	-2.84725	AGSEBV T down vs AGSEBV CL
KLHL3	KLHL3	0.0019402	0.00118561	3.41209	AGSEBV T up vs AGSEBV CL
KLHL30	KLHL30	4.23003e-08	6.99211e-07	-18.1799	AGSEBV T down vs AGSEBV CL
KLHL5	KLHL5	6.25163e-07	6.37368e-06	-7.25529	AGSEBV T down vs AGSEBV CL
KLK14	KLK14	1.32423e-09	2.59288e-10	-21.4137	AGSEBV T down vs AGSEBV CL
KLK6	KLK6	8.72012e-05	4.01242e-05	13.7545	AGSEBV T up vs AGSEBV CL
KMT2A	KMT2A	0.0165522	0.00693752	-1.25413	AGSEBV T down vs AGSEBV CL
KMT2C	KMT2C	0.000844356	0.00142962	-1.64896	AGSEBV T down vs AGSEBV CL
KMT5A	KMT5A	0.00230651	0.00805441	-1.39483	AGSEBV T down vs AGSEBV CL
KMT5C	KMT5C	0.000686555	0.000890119	-1.91291	AGSEBV T down vs AGSEBV CL
KNL1	KNL1	0.000573224	0.00268723	-2.56195	AGSEBV T down vs AGSEBV CL
KNOP1	KNOP1	0.000585086	0.00517556	1.59758	AGSEBV T up vs AGSEBV CL
KNSTRN	KNSTRN	1.69395e-06	3.85973e-05	-1.84672	AGSEBV T down vs AGSEBV CL
KPNA1	KPNA1	0.0060471	0.00789769	-1.62609	AGSEBV T down vs AGSEBV CL
KPNA2	KPNA2	8.33444e-05	8.04057e-05	-2.52142	AGSEBV T down vs AGSEBV CL
KPNA4	KPNA4	0.00546118	0.00422148	-1.6955	AGSEBV T down vs AGSEBV CL
KPNA6	KPNA6	5.50213e-05	3.34037e-05	-2.14434	AGSEBV T down vs AGSEBV CL
KRBOX4	KRBOX4	0.0254762	0.00782043	1.81523	AGSEBV T up vs AGSEBV CL
KREMEN1	KREMEN1	0.00375475	0.00120999	3.44072	AGSEBV T up vs AGSEBV CL
KREMEN2	KREMEN2	1.20362e-07	4.66725e-05	-2.20371	AGSEBV T down vs AGSEBV CL
KRI1	KRI1	0.000455933	0.000226911	2.10968	AGSEBV T up vs AGSEBV CL
KRT16P6	KRT16P6	6.84912e-09	8.98399e-10	-32.6464	AGSEBV T down vs AGSEBV CL
KRT71	KRT71	1.15713e-06	3.53781e-06	-8.80555	AGSEBV T down vs AGSEBV CL
KRT74	KRT74	4.2684e-06	7.32569e-07	-13.7745	AGSEBV T down vs AGSEBV CL
KRT81	KRT81	1.86928e-09	3.82213e-10	-8.96647	AGSEBV T down vs AGSEBV CL
KRT86	KRT86	3.50958e-07	7.28087e-08	-8.70352	AGSEBV T down vs AGSEBV CL
KRT87P	KRT87P	0.000474718	4.70322e-05	-23.2567	AGSEBV T down vs AGSEBV CL
KRTAP2-3	KRTAP2-3	5.37405e-12	2.47297e-08	-27.8985	AGSEBV T down vs AGSEBV CL
KRTAP3-1	KRTAP3-1	7.56338e-11	9.42079e-11	-152.664	AGSEBV T down vs AGSEBV CL
KYAT1	KYAT1	6.70622e-08	1.3625e-08	-7.99045	AGSEBV T down vs AGSEBV CL
L3MBTL2	L3MBTL2	0.00651677	0.000796576	2.77555	AGSEBV T up vs AGSEBV CL
LARGE2	LARGE2	0.000824078	0.000123646	11.8027	AGSEBV T up vs AGSEBV CL
LARS1	LARS1	9.06482e-05	0.000726196	-1.80954	AGSEBV T down vs AGSEBV CL
LAT2	LAT2	7.46793e-06	3.34416e-06	-4.62866	AGSEBV T down vs AGSEBV CL
LBHD1	LBHD1	0.00812778	0.000707412	18.5115	AGSEBV T up vs AGSEBV CL
LCE1E	LCE1E	3.00679e-10	3.91066e-11	-121.168	AGSEBV T down vs AGSEBV CL
LCMT2	LCMT2	0.0140902	0.00336616	8.3099	AGSEBV T up vs AGSEBV CL
LCN12	LCN12	7.48695e-06	0.00482634	1.3267	AGSEBV T up vs AGSEBV CL
LCOR	LCOR	0.00412357	0.000254439	-2.05007	AGSEBV T down vs AGSEBV CL
LDLR	LDLR	1.69315e-05	1.28964e-06	-14.6103	AGSEBV T down vs AGSEBV CL
LEMD2	LEMD2	0.00372621	0.00331401	-1.57246	AGSEBV T down vs AGSEBV CL
LFNG	LFNG	0.00217214	0.000524116	54.4681	AGSEBV T up vs AGSEBV CL
LGALS3BP	LGALS3BP	0.000209049	0.00345737	22.6005	AGSEBV T up vs AGSEBV CL
LGALS7B	LGALS7B	4.77524e-08	3.40166e-07	-5.67051	AGSEBV T down vs AGSEBV CL
LGR4	LGR4	0.00131637	0.00046193	-2.26787	AGSEBV T down vs AGSEBV CL
LGR5	LGR5	0.0254052	0.0050891	22.5115	AGSEBV T up vs AGSEBV CL
LHFPL5	LHFPL5	0.00386439	0.00330399	-2.32375	AGSEBV T down vs AGSEBV CL
LHX4	LHX4	0.00286717	0.000337522	12.7414	AGSEBV T up vs AGSEBV CL
LIG3	LIG3	0.000205054	9.81263e-05	-1.92816	AGSEBV T down vs AGSEBV CL
LIMS4	LIMS4	0.00120404	0.00659771	-3.75396	AGSEBV T down vs AGSEBV CL
LIN7B	LIN7B	0.00159167	0.00404838	-1.65442	AGSEBV T down vs AGSEBV CL
LIN7C	LIN7C	0.00988038	0.00242104	-1.73217	AGSEBV T down vs AGSEBV CL
LINC00115	LINC00115	0.00114826	0.00127609	2.34288	AGSEBV T up vs AGSEBV CL
LINC00174	LINC00174	0.000193357	9.39182e-05	2.71064	AGSEBV T up vs AGSEBV CL
LINC00339	LINC00339	0.0190447	0.00598967	2.50803	AGSEBV T up vs AGSEBV CL
LINC00623	LINC00623	0.00213964	0.000787033	3.72583	AGSEBV T up vs AGSEBV CL
LINC00648	LINC00648	0.0179607	0.00421924	9.23498	AGSEBV T up vs AGSEBV CL
LINC00659	LINC00659	6.90464e-08	2.30591e-08	-4.40713	AGSEBV T down vs AGSEBV CL
LINC00665	LINC00665	0.024871	0.00648097	3.76506	AGSEBV T up vs AGSEBV CL
LINC00680	LINC00680	0.00187409	0.000121525	9.86667	AGSEBV T up vs AGSEBV CL
LINC00842	LINC00842	0.000803698	0.00179326	5.74836	AGSEBV T up vs AGSEBV CL
LINC00869	LINC00869	0.000316923	9.52187e-05	7.09434	AGSEBV T up vs AGSEBV CL
LINC00888	LINC00888	0.0126899	0.00608884	2.13962	AGSEBV T up vs AGSEBV CL
LINC00909	LINC00909	0.026254	0.00649322	5.97538	AGSEBV T up vs AGSEBV CL
LINC00973	LINC00973	6.27481e-06	7.03049e-05	-5.02586	AGSEBV T down vs AGSEBV CL
LINC01003	LINC01003	0.0504189	0.00620552	-1.87214	AGSEBV T down vs AGSEBV CL
LINC01004	LINC01004	0.00259316	0.000899993	7.04643	AGSEBV T up vs AGSEBV CL
LINC01089	LINC01089	0.00687389	0.00249964	5.45047	AGSEBV T up vs AGSEBV CL
LINC01138	LINC01138	5.84599e-05	1.29669e-05	6.5346	AGSEBV T up vs AGSEBV CL
LINC01145	LINC01145	8.70828e-06	1.70036e-06	5.44272	AGSEBV T up vs AGSEBV CL
LINC01300	LINC01300	5.00681e-11	2.29676e-08	-62.1116	AGSEBV T down vs AGSEBV CL
LINC01355	LINC01355	0.000125161	3.69319e-05	34.756	AGSEBV T up vs AGSEBV CL
LINC01356	LINC01356	4.61485e-16	9.5861e-16	-573.259	AGSEBV T down vs AGSEBV CL
LINC01480	LINC01480	3.08628e-11	3.85098e-12	-56.8735	AGSEBV T down vs AGSEBV CL
LINC01564	LINC01564	7.85362e-09	9.31539e-10	-139.008	AGSEBV T down vs AGSEBV CL
LINC01711	LINC01711	8.30732e-06	4.63762e-06	79.738	AGSEBV T up vs AGSEBV CL
LINC01775	LINC01775	0.000125572	2.30165e-05	-8.2814	AGSEBV T down vs AGSEBV CL
LINC01843	LINC01843	6.01288e-05	3.4769e-05	-3.40497	AGSEBV T down vs AGSEBV CL
LINC01881	LINC01881	0.0265016	0.00362062	-3.11045	AGSEBV T down vs AGSEBV CL
LINC02086	LINC02086	2.82094e-10	3.62639e-11	-39.9981	AGSEBV T down vs AGSEBV CL
LINC02178	LINC02178	9.96019e-07	3.39513e-07	-4.95182	AGSEBV T down vs AGSEBV CL
LINC02273	LINC02273	2.03435e-11	9.07962e-12	-190.273	AGSEBV T down vs AGSEBV CL
LINC02381	LINC02381	0.0113625	0.00495034	2.09927	AGSEBV T up vs AGSEBV CL
LINC02560	LINC02560	0.000726364	0.000122635	-10.861	AGSEBV T down vs AGSEBV CL
LINC02802	LINC02802	0.000309512	0.000907996	-2.92462	AGSEBV T down vs AGSEBV CL
LINC02820	LINC02820	0.00127972	0.000391258	5.38829	AGSEBV T up vs AGSEBV CL
LINC02846	LINC02846	1.41449e-08	2.67474e-09	-15.0221	AGSEBV T down vs AGSEBV CL
LIPG	LIPG	1.63651e-05	1.2241e-05	-12.1259	AGSEBV T down vs AGSEBV CL
LLPH	LLPH	0.035243	0.00513406	2.48849	AGSEBV T up vs AGSEBV CL
LMNA	LMNA	0.00913142	0.00266893	-3.3095	AGSEBV T down vs AGSEBV CL
LNX1	LNX1	0.00127964	0.0043826	-1.6243	AGSEBV T down vs AGSEBV CL
LONP1	LONP1	0.000744634	0.00177056	-1.91195	AGSEBV T down vs AGSEBV CL
LONRF1	LONRF1	0.00182706	0.00102594	-2.38829	AGSEBV T down vs AGSEBV CL
LPCAT1	LPCAT1	8.87684e-05	0.00600545	-1.89534	AGSEBV T down vs AGSEBV CL
LPCAT4	LPCAT4	1.86244e-06	9.85465e-07	-3.01047	AGSEBV T down vs AGSEBV CL
LRATD1	LRATD1	1.54953e-08	2.69476e-09	-21.841	AGSEBV T down vs AGSEBV CL
LRP11	LRP11	4.03574e-05	2.1044e-05	-2.68679	AGSEBV T down vs AGSEBV CL
LRP8	LRP8	0.00300854	0.00146417	7.77601	AGSEBV T up vs AGSEBV CL
LRRC14	LRRC14	0.000544594	0.00170869	1.92553	AGSEBV T up vs AGSEBV CL
LRRC23	LRRC23	0.00905136	0.00345918	2.16289	AGSEBV T up vs AGSEBV CL
LRRC37A	LRRC37A	0.0150146	0.00734633	1.78323	AGSEBV T up vs AGSEBV CL
LRRC37A2	LRRC37A2	0.00354316	0.00409241	1.99321	AGSEBV T up vs AGSEBV CL
LRRC37A3	LRRC37A3	0.00944697	0.00206707	4.8192	AGSEBV T up vs AGSEBV CL
LRRC37BP1	LRRC37BP1	0.00326842	0.000897532	1.99636	AGSEBV T up vs AGSEBV CL
LRRC41	LRRC41	0.029363	0.00617138	1.58008	AGSEBV T up vs AGSEBV CL
LRRC45	LRRC45	1.92404e-06	4.96181e-07	5.60433	AGSEBV T up vs AGSEBV CL
LRRC46	LRRC46	0.000176443	3.8203e-05	4.57989	AGSEBV T up vs AGSEBV CL
LRRC4B	LRRC4B	1.62536e-05	9.41544e-06	-3.58459	AGSEBV T down vs AGSEBV CL
LRRC56	LRRC56	0.00147507	0.000957389	2.03972	AGSEBV T up vs AGSEBV CL
LRRC8A	LRRC8A	4.02763e-05	4.64718e-06	-4.28852	AGSEBV T down vs AGSEBV CL
LSM12P1	LSM12P1	0.00738794	0.00272278	-1.98564	AGSEBV T down vs AGSEBV CL
LSM4	LSM4	1.1826e-05	1.07231e-05	-2.13994	AGSEBV T down vs AGSEBV CL
LSM6	LSM6	8.47018e-06	8.83434e-05	1.55912	AGSEBV T up vs AGSEBV CL
LTBP2	LTBP2	0.000426568	0.00390514	-2.57366	AGSEBV T down vs AGSEBV CL
LTBP3	LTBP3	0.000964382	0.00144082	2.60943	AGSEBV T up vs AGSEBV CL
LTN1	LTN1	0.00443091	0.000621929	-2.90352	AGSEBV T down vs AGSEBV CL
LTO1	LTO1	0.00341076	0.00066493	3.2539	AGSEBV T up vs AGSEBV CL
LUC7L	LUC7L	5.07324e-06	5.79879e-06	2.22756	AGSEBV T up vs AGSEBV CL
LUC7L3	LUC7L3	0.0029419	0.00119466	2.23156	AGSEBV T up vs AGSEBV CL
LURAP1L	LURAP1L	0.00028963	0.00010084	-6.45686	AGSEBV T down vs AGSEBV CL
LY6D	LY6D	0.000759024	0.000975328	-22.0405	AGSEBV T down vs AGSEBV CL
LY6G6C	LY6G6C	1.14059e-09	3.2725e-10	-32.6815	AGSEBV T down vs AGSEBV CL
LYG1	LYG1	0.0331582	0.0078645	4.97307	AGSEBV T up vs AGSEBV CL
LYPD3	LYPD3	0.000312366	4.02105e-05	-6.68652	AGSEBV T down vs AGSEBV CL
LYPD6	LYPD6	1.79651e-05	0.00483559	-3.66203	AGSEBV T down vs AGSEBV CL
LYPD6B	LYPD6B	1.17701e-07	2.28395e-07	-12.2914	AGSEBV T down vs AGSEBV CL
LYRM1	LYRM1	0.000110226	0.000252106	-2.13859	AGSEBV T down vs AGSEBV CL
LYSMD2	LYSMD2	0.00471133	0.000962281	3.78637	AGSEBV T up vs AGSEBV CL
LYSMD4	LYSMD4	0.00164917	0.00573025	1.41328	AGSEBV T up vs AGSEBV CL
LZTR1	LZTR1	0.000623754	9.39809e-05	2.44894	AGSEBV T up vs AGSEBV CL
MACF1	MACF1	5.78173e-05	7.13997e-05	-2.1136	AGSEBV T down vs AGSEBV CL
MACIR	MACIR	0.015041	0.00785014	-1.60928	AGSEBV T down vs AGSEBV CL
MACROH2A1	MACROH2A1	0.0157877	0.00755149	1.64165	AGSEBV T up vs AGSEBV CL
MAD2L1	MAD2L1	0.00188246	0.000996691	-2.846	AGSEBV T down vs AGSEBV CL
MAD2L2	MAD2L2	0.00324186	0.00307694	-2.46634	AGSEBV T down vs AGSEBV CL
MAF1	MAF1	0.000166	0.000108114	1.71435	AGSEBV T up vs AGSEBV CL
MAFA	MAFA	0.00894067	0.0020592	-2.66576	AGSEBV T down vs AGSEBV CL
MAFG-DT	MAFG-DT	0.00388477	0.00415175	3.98611	AGSEBV T up vs AGSEBV CL
MAGI3	MAGI3	0.0182151	0.00741946	-1.53757	AGSEBV T down vs AGSEBV CL
MALL	MALL	3.10477e-05	1.01629e-05	-11.5907	AGSEBV T down vs AGSEBV CL
MAMDC2	MAMDC2	3.36225e-09	6.71262e-10	-114.546	AGSEBV T down vs AGSEBV CL
MAMDC4	MAMDC4	9.27264e-06	1.34219e-05	-2.5276	AGSEBV T down vs AGSEBV CL
MANEAL	MANEAL	0.000141511	0.0020904	1.71096	AGSEBV T up vs AGSEBV CL
MANF	MANF	4.04574e-06	4.96258e-07	-6.94385	AGSEBV T down vs AGSEBV CL
MAP11	MAP11	0.0174846	0.00264972	2.25164	AGSEBV T up vs AGSEBV CL
MAP1B	MAP1B	4.16745e-10	2.97104e-06	-15.1828	AGSEBV T down vs AGSEBV CL
MAP1S	MAP1S	0.0222005	0.00237311	-2.27213	AGSEBV T down vs AGSEBV CL
MAP2K3	MAP2K3	0.0106726	0.00346308	-2.08343	AGSEBV T down vs AGSEBV CL
MAP3K12	MAP3K12	2.24072e-05	0.000539812	-1.52228	AGSEBV T down vs AGSEBV CL
MAP3K14	MAP3K14	0.00246748	0.00105823	-1.67147	AGSEBV T down vs AGSEBV CL
MAP3K21	MAP3K21	6.44155e-06	1.14541e-05	-3.54906	AGSEBV T down vs AGSEBV CL
MAP3K3	MAP3K3	0.00281066	0.000948995	-2.06171	AGSEBV T down vs AGSEBV CL
MAP3K5	MAP3K5	0.000419662	3.48277e-05	-3.52442	AGSEBV T down vs AGSEBV CL
MAP4K2	MAP4K2	8.1984e-05	6.01995e-05	-1.97596	AGSEBV T down vs AGSEBV CL
MAP7D3	MAP7D3	0.000181866	0.00662076	-1.92278	AGSEBV T down vs AGSEBV CL
MAPK11	MAPK11	4.90905e-05	0.000298243	-1.90733	AGSEBV T down vs AGSEBV CL
MAPK6	MAPK6	0.0123341	0.000900157	-2.85168	AGSEBV T down vs AGSEBV CL
MAPKBP1	MAPKBP1	0.00144774	0.000374554	-2.19738	AGSEBV T down vs AGSEBV CL
MARCHF9	MARCHF9	0.000660386	0.00205012	1.58692	AGSEBV T up vs AGSEBV CL
MARCKS	MARCKS	0.000119701	0.0042646	-1.68975	AGSEBV T down vs AGSEBV CL
MARCKSL1	MARCKSL1	0.0033849	0.0048197	1.98687	AGSEBV T up vs AGSEBV CL
MARF1	MARF1	0.000609083	0.00010045	-2.16239	AGSEBV T down vs AGSEBV CL
MARK3	MARK3	0.000765625	0.000401778	-1.76959	AGSEBV T down vs AGSEBV CL
MARS1	MARS1	5.50794e-06	0.000991443	-1.58757	AGSEBV T down vs AGSEBV CL
MASTL	MASTL	0.00275336	0.00130214	-3.19768	AGSEBV T down vs AGSEBV CL
MAU2	MAU2	0.0310815	0.0034759	2.32253	AGSEBV T up vs AGSEBV CL
MBD3	MBD3	0.00148692	0.000227461	2.37564	AGSEBV T up vs AGSEBV CL
MBD6	MBD6	0.00824098	0.0032957	2.65525	AGSEBV T up vs AGSEBV CL
MBNL2	MBNL2	0.0220244	0.00213627	-4.69651	AGSEBV T down vs AGSEBV CL
MBNL3	MBNL3	0.00240342	0.000917201	9.51826	AGSEBV T up vs AGSEBV CL
MC1R	MC1R	0.0250773	0.0071518	2.73528	AGSEBV T up vs AGSEBV CL
MCAT	MCAT	0.00518923	0.004909	2.36033	AGSEBV T up vs AGSEBV CL
MCIDAS	MCIDAS	0.00669418	0.00362081	2.9331	AGSEBV T up vs AGSEBV CL
MCL1	MCL1	3.15082e-05	2.86732e-06	-3.80521	AGSEBV T down vs AGSEBV CL
MCM10	MCM10	4.39525e-05	0.00655089	-1.71438	AGSEBV T down vs AGSEBV CL
MCM4	MCM4	5.38933e-05	0.00643022	-1.56517	AGSEBV T down vs AGSEBV CL
MCM7	MCM7	0.000643452	0.00160493	2.55225	AGSEBV T up vs AGSEBV CL
MCM8	MCM8	0.000507386	0.00357618	-1.96664	AGSEBV T down vs AGSEBV CL
MCOLN2	MCOLN2	0.0110643	0.00564628	3.50544	AGSEBV T up vs AGSEBV CL
MCUB	MCUB	0.00599303	0.00512977	-2.35772	AGSEBV T down vs AGSEBV CL
MDC1	MDC1	0.000331459	0.000185661	-2.51282	AGSEBV T down vs AGSEBV CL
MDM1	MDM1	0.0269183	0.00441453	2.85763	AGSEBV T up vs AGSEBV CL
MDM2	MDM2	7.94692e-07	2.67475e-06	-3.81615	AGSEBV T down vs AGSEBV CL
ME2	ME2	0.000298671	0.00241869	-1.69257	AGSEBV T down vs AGSEBV CL
ME3	ME3	0.00371216	0.000552684	3.74295	AGSEBV T up vs AGSEBV CL
MED1	MED1	0.00125421	0.00203049	-1.66765	AGSEBV T down vs AGSEBV CL
MED12L	MED12L	3.29575e-07	5.13348e-07	-3.25618	AGSEBV T down vs AGSEBV CL
MED13	MED13	0.00154114	0.000104528	-3.02495	AGSEBV T down vs AGSEBV CL
MED15P9	MED15P9	0.000376186	0.000374665	3.27869	AGSEBV T up vs AGSEBV CL
MED16	MED16	0.00325362	0.00130917	-1.4909	AGSEBV T down vs AGSEBV CL
MED22	MED22	0.00839461	0.00211821	2.20704	AGSEBV T up vs AGSEBV CL
MEIS1	MEIS1	0.000920942	0.000267674	40.7023	AGSEBV T up vs AGSEBV CL
MEIS2	MEIS2	0.000566887	0.00324526	5.77848	AGSEBV T up vs AGSEBV CL
MEIS3	MEIS3	2.68067e-09	2.90573e-08	-5.92079	AGSEBV T down vs AGSEBV CL
MELK	MELK	0.00100235	0.00296274	-2.45822	AGSEBV T down vs AGSEBV CL
MELTF-AS1	MELTF-AS1	0.000239444	0.0024568	-1.69356	AGSEBV T down vs AGSEBV CL
MESD	MESD	0.0117124	0.00137615	3.29486	AGSEBV T up vs AGSEBV CL
MET	MET	0.00232251	0.000629261	-3.88425	AGSEBV T down vs AGSEBV CL
METAP1D	METAP1D	0.0403477	0.00578503	3.31933	AGSEBV T up vs AGSEBV CL
METRN	METRN	0.000181343	0.000251705	-1.7653	AGSEBV T down vs AGSEBV CL
METRNL	METRNL	0.00480993	0.000333249	-6.86961	AGSEBV T down vs AGSEBV CL
METTL1	METTL1	0.0215643	0.00175215	3.64483	AGSEBV T up vs AGSEBV CL
METTL15	METTL15	0.00344201	0.00494431	-1.53412	AGSEBV T down vs AGSEBV CL
METTL15P1	METTL15P1	0.042216	0.00558304	-3.41233	AGSEBV T down vs AGSEBV CL
METTL25	METTL25	0.0129408	0.00264392	7.46548	AGSEBV T up vs AGSEBV CL
METTL27	METTL27	4.02399e-08	2.40677e-08	-10.0424	AGSEBV T down vs AGSEBV CL
MFSD14C	MFSD14C	0.023537	0.00379728	2.63168	AGSEBV T up vs AGSEBV CL
MFSD2B	MFSD2B	0.00122232	0.000750541	-2.30405	AGSEBV T down vs AGSEBV CL
MFSD3	MFSD3	0.0108595	0.00235274	1.82918	AGSEBV T up vs AGSEBV CL
MFSD4B	MFSD4B	0.0328689	0.00519751	2.71578	AGSEBV T up vs AGSEBV CL
MFSD5	MFSD5	0.0115358	0.000861857	3.37291	AGSEBV T up vs AGSEBV CL
MGAT4A	MGAT4A	1.8331e-05	4.36972e-05	-3.10638	AGSEBV T down vs AGSEBV CL
MGAT5	MGAT5	0.00615804	0.00739383	1.78295	AGSEBV T up vs AGSEBV CL
MGST2	MGST2	0.0110358	0.00237421	2.95737	AGSEBV T up vs AGSEBV CL
MIA	MIA	0.000251347	0.00425408	74.246	AGSEBV T up vs AGSEBV CL
MIB1	MIB1	0.000248423	6.28541e-05	-3.06264	AGSEBV T down vs AGSEBV CL
MICA	MICA	0.00266625	0.000507573	-3.0612	AGSEBV T down vs AGSEBV CL
MICAL2	MICAL2	0.00202777	0.00678773	-2.60315	AGSEBV T down vs AGSEBV CL
MICALL1	MICALL1	0.000157604	0.000513499	-3.21266	AGSEBV T down vs AGSEBV CL
MICALL2	MICALL2	0.0418318	0.00582081	3.17469	AGSEBV T up vs AGSEBV CL
MICB	MICB	3.00686e-07	3.91343e-08	-16.3372	AGSEBV T down vs AGSEBV CL
MIDN	MIDN	0.00029662	4.07327e-05	-4.69884	AGSEBV T down vs AGSEBV CL
MIEN1	MIEN1	0.00109473	0.00110144	-1.54039	AGSEBV T down vs AGSEBV CL
MIER2	MIER2	0.000303352	0.000304854	-1.72767	AGSEBV T down vs AGSEBV CL
MINCR	MINCR	4.43893e-05	0.00373181	1.43639	AGSEBV T up vs AGSEBV CL
MINDY1	MINDY1	0.00350713	0.00338877	3.85792	AGSEBV T up vs AGSEBV CL
MINDY2	MINDY2	5.89211e-05	1.99526e-05	-3.73422	AGSEBV T down vs AGSEBV CL
MIR193BHG	MIR193BHG	0.000158095	5.89382e-05	7.67426	AGSEBV T up vs AGSEBV CL
MIR200CHG	MIR200CHG	0.0426207	0.00705023	4.03802	AGSEBV T up vs AGSEBV CL
MIR205HG	MIR205HG	0.000605465	0.000436928	64.9643	AGSEBV T up vs AGSEBV CL
MIR302CHG	MIR302CHG	1.34918e-07	2.85901e-07	-14.083	AGSEBV T down vs AGSEBV CL
MIR600HG	MIR600HG	4.46203e-05	0.000207785	2.09337	AGSEBV T up vs AGSEBV CL
MIS12	MIS12	0.000382755	0.0015475	-1.61476	AGSEBV T down vs AGSEBV CL
MKI67	MKI67	0.0063207	0.00331689	-2.68486	AGSEBV T down vs AGSEBV CL
MKKS	MKKS	0.00273718	0.00394951	2.14369	AGSEBV T up vs AGSEBV CL
MKNK2	MKNK2	0.000562599	5.23193e-05	-3.13654	AGSEBV T down vs AGSEBV CL
MKRN3	MKRN3	0.000220434	0.00069739	1.97445	AGSEBV T up vs AGSEBV CL
MKS1	MKS1	0.00245471	0.00086834	2.05207	AGSEBV T up vs AGSEBV CL
MLKL	MLKL	0.0434571	0.00509341	3.29242	AGSEBV T up vs AGSEBV CL
MLLT1	MLLT1	0.00339241	0.00570937	1.29847	AGSEBV T up vs AGSEBV CL
MLLT6	MLLT6	0.00112736	0.000262044	3.34644	AGSEBV T up vs AGSEBV CL
MLXIP	MLXIP	0.00182071	0.000249954	3.78616	AGSEBV T up vs AGSEBV CL
MMAA	MMAA	0.00868672	0.00379727	3.42592	AGSEBV T up vs AGSEBV CL
MMD	MMD	0.000435318	0.000121938	-2.87987	AGSEBV T down vs AGSEBV CL
MMP25-AS1	MMP25-AS1	0.00224264	0.0042168	2.23109	AGSEBV T up vs AGSEBV CL
MMS22L	MMS22L	2.73289e-05	0.000195553	-2.27607	AGSEBV T down vs AGSEBV CL
MND1	MND1	0.000580541	0.00208988	-1.86442	AGSEBV T down vs AGSEBV CL
MOB3A	MOB3A	0.000404245	0.000344771	2.48181	AGSEBV T up vs AGSEBV CL
MOGAT3	MOGAT3	7.3047e-07	1.92881e-07	-9.68524	AGSEBV T down vs AGSEBV CL
MOK	MOK	0.00309883	0.00526508	9.45889	AGSEBV T up vs AGSEBV CL
MORC3	MORC3	0.00109595	8.99887e-05	-3.62592	AGSEBV T down vs AGSEBV CL
MORC4	MORC4	0.0051127	0.00242613	2.87835	AGSEBV T up vs AGSEBV CL
MORF4L2	MORF4L2	0.00166406	0.000942141	-1.82988	AGSEBV T down vs AGSEBV CL
MORN1	MORN1	0.00798416	0.00228372	2.61558	AGSEBV T up vs AGSEBV CL
MOSMO	MOSMO	0.0016518	0.000467115	-1.69085	AGSEBV T down vs AGSEBV CL
MOSPD1	MOSPD1	0.000252213	0.0001276	-2.58704	AGSEBV T down vs AGSEBV CL
MPHOSPH8	MPHOSPH8	0.000821331	0.000111378	3.9796	AGSEBV T up vs AGSEBV CL
MPI	MPI	0.00300101	0.00443554	1.60985	AGSEBV T up vs AGSEBV CL
MPIG6B	MPIG6B	2.82296e-07	6.6987e-08	-9.82653	AGSEBV T down vs AGSEBV CL
MPRIP	MPRIP	0.000741904	0.00125284	-2.07342	AGSEBV T down vs AGSEBV CL
MPV17	MPV17	0.00348398	0.00191722	2.34981	AGSEBV T up vs AGSEBV CL
MPZL3	MPZL3	0.0023028	0.000377927	-2.32519	AGSEBV T down vs AGSEBV CL
MRM2	MRM2	5.76865e-05	0.000108604	2.25894	AGSEBV T up vs AGSEBV CL
MRPL17	MRPL17	0.00383662	0.00314707	1.61374	AGSEBV T up vs AGSEBV CL
MRPL18	MRPL18	0.00282705	0.0055636	-1.63642	AGSEBV T down vs AGSEBV CL
MRPL20-AS1	MRPL20-AS1	0.0306217	0.00448162	2.86448	AGSEBV T up vs AGSEBV CL
MRPL38	MRPL38	0.000264519	0.00619835	1.39085	AGSEBV T up vs AGSEBV CL
MRPL39	MRPL39	0.000142891	7.69689e-05	-2.39187	AGSEBV T down vs AGSEBV CL
MRPS11	MRPS11	0.0186047	0.00504929	1.92061	AGSEBV T up vs AGSEBV CL
MRPS21	MRPS21	0.0195136	0.00462648	1.74627	AGSEBV T up vs AGSEBV CL
MRPS25	MRPS25	0.00280887	0.00133809	2.27966	AGSEBV T up vs AGSEBV CL
MRPS27	MRPS27	0.000922363	0.00229138	-1.68965	AGSEBV T down vs AGSEBV CL
MRPS30	MRPS30	0.000331819	0.00343714	-1.33975	AGSEBV T down vs AGSEBV CL
MRPS31P5	MRPS31P5	0.0132029	0.00665972	4.19633	AGSEBV T up vs AGSEBV CL
MRPS5	MRPS5	0.000438845	0.00644237	-1.33697	AGSEBV T down vs AGSEBV CL
MRPS6	MRPS6	0.000166884	0.000991009	-1.36594	AGSEBV T down vs AGSEBV CL
MRPS9	MRPS9	0.001645	0.00493133	1.70695	AGSEBV T up vs AGSEBV CL
MSANTD2	MSANTD2	1.2693e-06	4.8227e-07	2.91686	AGSEBV T up vs AGSEBV CL
MSH5	MSH5	0.00205049	0.00396629	-1.85063	AGSEBV T down vs AGSEBV CL
MSH6	MSH6	0.000427115	0.000779655	-1.78307	AGSEBV T down vs AGSEBV CL
MSMO1	MSMO1	1.376e-06	1.3027e-07	-16.1092	AGSEBV T down vs AGSEBV CL
MSRA	MSRA	0.00123079	0.00163216	2.90625	AGSEBV T up vs AGSEBV CL
MSRB2	MSRB2	0.0120664	0.00333312	3.37617	AGSEBV T up vs AGSEBV CL
MSS51	MSS51	0.000628895	0.000324223	3.57395	AGSEBV T up vs AGSEBV CL
MST1	MST1	0.00838346	0.00369703	3.41337	AGSEBV T up vs AGSEBV CL
MST1P2	MST1P2	0.00821736	0.00492459	4.25589	AGSEBV T up vs AGSEBV CL
MT1X	MT1X	0.0250267	0.00303805	-8.19648	AGSEBV T down vs AGSEBV CL
MT2A	MT2A	0.00106709	0.000131749	-10.6105	AGSEBV T down vs AGSEBV CL
MTARC1	MTARC1	0.00184582	0.00503449	2.9498	AGSEBV T up vs AGSEBV CL
MTCYBP18	MTCYBP18	0.00148876	0.000439411	25.5233	AGSEBV T up vs AGSEBV CL
MTERF2	MTERF2	0.0142448	0.00438847	4.44272	AGSEBV T up vs AGSEBV CL
MTERF4	MTERF4	0.0107895	0.00155339	2.36092	AGSEBV T up vs AGSEBV CL
MTF1	MTF1	0.00084937	0.00127235	-1.6967	AGSEBV T down vs AGSEBV CL
MTF2	MTF2	0.000565818	0.000815065	-1.83511	AGSEBV T down vs AGSEBV CL
MTFR1	MTFR1	0.000305543	3.82975e-05	-2.25456	AGSEBV T down vs AGSEBV CL
MTG1	MTG1	0.0143855	0.00122046	3.65426	AGSEBV T up vs AGSEBV CL
MTHFD1L	MTHFD1L	0.000418995	0.00238313	-2.88466	AGSEBV T down vs AGSEBV CL
MTHFD2	MTHFD2	2.70556e-07	2.47148e-07	-7.05262	AGSEBV T down vs AGSEBV CL
MTHFSD	MTHFSD	0.0159683	0.007247	2.02457	AGSEBV T up vs AGSEBV CL
MTMR11	MTMR11	6.91078e-05	0.0011886	-1.47045	AGSEBV T down vs AGSEBV CL
MTMR4	MTMR4	0.00351625	0.000518762	-2.54908	AGSEBV T down vs AGSEBV CL
MT-ND4L	MT-ND4L	0.00746451	0.00205093	-2.72321	AGSEBV T down vs AGSEBV CL
MTND5P11	MTND5P11	0.0138664	0.00434052	4.70574	AGSEBV T up vs AGSEBV CL
MTO1	MTO1	0.00222435	0.0055651	-1.55174	AGSEBV T down vs AGSEBV CL
MTRES1	MTRES1	0.00732847	0.000467092	3.55854	AGSEBV T up vs AGSEBV CL
MT-RNR2	MT-RNR2	7.91049e-06	7.53889e-06	-2.64448	AGSEBV T down vs AGSEBV CL
MTRNR2L12	MTRNR2L12	0.000299021	0.000159444	-3.31404	AGSEBV T down vs AGSEBV CL
MTSS2	MTSS2	2.47188e-05	0.00393847	1.29301	AGSEBV T up vs AGSEBV CL
MUC13	MUC13	4.352e-06	1.34366e-06	-21.0353	AGSEBV T down vs AGSEBV CL
MUCL1	MUCL1	0.014575	0.00680244	79.8081	AGSEBV T up vs AGSEBV CL
MUS81	MUS81	5.18825e-05	0.00109811	1.44259	AGSEBV T up vs AGSEBV CL
MVB12A	MVB12A	0.0124791	0.00194785	1.53661	AGSEBV T up vs AGSEBV CL
MXD1	MXD1	0.000640697	7.02729e-05	-5.35394	AGSEBV T down vs AGSEBV CL
MXRA8	MXRA8	0.00572334	0.00447135	2.99985	AGSEBV T up vs AGSEBV CL
MYBL1	MYBL1	0.000279238	0.00067993	-2.64854	AGSEBV T down vs AGSEBV CL
MYC	MYC	8.52708e-06	0.000367499	-3.03663	AGSEBV T down vs AGSEBV CL
MYEOV	MYEOV	0.000327295	3.07212e-05	-6.48266	AGSEBV T down vs AGSEBV CL
MYH4	MYH4	4.99346e-08	7.44187e-07	-2.11013	AGSEBV T down vs AGSEBV CL
MYL6B	MYL6B	0.00282432	0.00222204	1.50468	AGSEBV T up vs AGSEBV CL
MYL7	MYL7	1.18721e-12	3.41474e-08	-23.9073	AGSEBV T down vs AGSEBV CL
MYNN	MYNN	0.00417629	0.00103658	-1.74112	AGSEBV T down vs AGSEBV CL
MYO1E	MYO1E	3.43193e-05	0.000147046	-2.6966	AGSEBV T down vs AGSEBV CL
MYO5A	MYO5A	0.00115499	0.00684388	-2.17596	AGSEBV T down vs AGSEBV CL
MYO5C	MYO5C	0.00109588	0.00417379	3.04384	AGSEBV T up vs AGSEBV CL
MYORG	MYORG	0.0293761	0.00238057	3.99825	AGSEBV T up vs AGSEBV CL
MYPOP	MYPOP	0.00984823	0.00107481	2.2311	AGSEBV T up vs AGSEBV CL
MZF1	MZF1	0.000129658	0.00329388	1.42864	AGSEBV T up vs AGSEBV CL
MZT1	MZT1	0.00484375	0.00203105	-2.35338	AGSEBV T down vs AGSEBV CL
N4BP2L2-IT2	N4BP2L2-IT2	0.00427908	0.00432677	3.31954	AGSEBV T up vs AGSEBV CL
NAA15	NAA15	0.00021094	0.00398997	-1.94967	AGSEBV T down vs AGSEBV CL
NAA40	NAA40	0.00199991	0.000203343	3.13245	AGSEBV T up vs AGSEBV CL
NAA80	NAA80	0.00122691	0.000337532	-3.06588	AGSEBV T down vs AGSEBV CL
NACC1	NACC1	3.75348e-05	0.00264807	-1.28101	AGSEBV T down vs AGSEBV CL
NACC2	NACC2	0.000102658	0.00780264	-1.30188	AGSEBV T down vs AGSEBV CL
NADK2	NADK2	0.000323391	0.00364902	-1.47543	AGSEBV T down vs AGSEBV CL
NAIP	NAIP	0.0010869	0.000178696	17.8372	AGSEBV T up vs AGSEBV CL
NAIPP2	NAIPP2	0.0099933	0.00110827	14.0566	AGSEBV T up vs AGSEBV CL
NAIPP4	NAIPP4	0.00152748	0.000197527	20.4525	AGSEBV T up vs AGSEBV CL
[truncated: 1,374 more rows]

## Sheet: AE T vs CL miRs only
AE T vs AE CL		p value <0.05								AE T vs AE CL	p value <0.05		mean %	0 reads in CL		mean %	0 reads AE T (73)
						>0.5rpkms					>0.5rpkms	>0.001% total rpkms	>0.087 % rpkms		>0.001% total rpkms	>0.087 % rpkms
										common expressed	common changed	common	common	AE T only	AE T only	AE T only	AE CL only
ID	FDR	p-value	Fold-Change (AGSEBV T vs. AGSEBV CL)	Fold-Change(AGSEBV T vs. AGSEBV CL)		common expressed up	common expressed down	turned off T		711	165	378	98	437	5	0	81
hsa-let-7f-1-3p	0.000412455	0.0433486	-1.59937	AGSEBV T down vs AGSEBV CL		58	107	3			up good p 58	up good p 45	up good p 13
hsa-miR-10523-5p	0.000763434	0.0264124	-28.3068	AGSEBV T down vs AGSEBV CL		hsa-miR-106b-5p	hsa-let-7f-1-3p	hsa-miR-4448			down good p 107	down good p 63	down good p 14
hsa-miR-106b-5p	0.0832957	0.0350179	2.40227	AGSEBV T up vs AGSEBV CL		hsa-miR-107	hsa-miR-10523-5p	hsa-miR-6812-5p
hsa-miR-107	0.0754459	0.0165783	2.31148	AGSEBV T up vs AGSEBV CL		hsa-miR-1283	hsa-miR-1229-3p	hsa-miR-6891-3p		hsa-let-7a-3p	hsa-let-7f-1-3p	hsa-let-7f-1-3p	hsa-miR-106b-5p	hsa-let-7a-2-3p	hsa-miR-1247-5p		hsa-miR-1185-1-3p
hsa-miR-1229-3p	0.0169565	0.00764897	-2.59176	AGSEBV T down vs AGSEBV CL		hsa-miR-1284	hsa-miR-1255a			hsa-let-7a-5p	hsa-miR-10523-5p	hsa-miR-106b-5p	hsa-miR-135b-5p	hsa-let-7c-3p	hsa-miR-216b-5p		hsa-miR-1249-5p
hsa-miR-1255a	0.00155786	0.00135223	-3.00711	AGSEBV T down vs AGSEBV CL		hsa-miR-1287-5p	hsa-miR-125a-3p			hsa-let-7b-3p	hsa-miR-106b-5p	hsa-miR-107	hsa-miR-148b-3p	hsa-let-7g-3p	hsa-miR-299-5p		hsa-miR-155-5p
hsa-miR-125a-3p	0.00241803	0.00297094	-2.22959	AGSEBV T down vs AGSEBV CL		hsa-miR-1301-3p	hsa-miR-1292-5p			hsa-let-7b-5p	hsa-miR-107	hsa-miR-125a-3p	hsa-miR-15b-5p	hsa-miR-101-5p	hsa-miR-376c-3p		hsa-miR-1909-3p
hsa-miR-1283	0.00035616	0.0421262	1.44747	AGSEBV T up vs AGSEBV CL		hsa-miR-1307-5p	hsa-miR-1296-5p			hsa-let-7c-5p	hsa-miR-1229-3p	hsa-miR-1283	hsa-miR-183-5p	hsa-miR-10393-5p	hsa-miR-381-3p		hsa-miR-202-5p
hsa-miR-1284	0.0471373	0.0218824	4.7212	AGSEBV T up vs AGSEBV CL		hsa-miR-135b-5p	hsa-miR-1298-5p			hsa-let-7d-3p	hsa-miR-1255a	hsa-miR-1284	hsa-miR-192-5p	hsa-miR-10394-3p			hsa-miR-2116-5p
hsa-miR-1287-5p	0.00255638	0.00544759	7.97072	AGSEBV T up vs AGSEBV CL		hsa-miR-142-3p	hsa-miR-1306-5p			hsa-let-7d-5p	hsa-miR-125a-3p	hsa-miR-1287-5p	hsa-miR-205-5p	hsa-miR-10397-3p			hsa-miR-3135a
hsa-miR-1292-5p	0.0675956	0.0330505	-2.20708	AGSEBV T down vs AGSEBV CL		hsa-miR-144-3p	hsa-miR-149-5p			hsa-let-7e-3p	hsa-miR-1283	hsa-miR-1292-5p	hsa-miR-26b-5p	hsa-miR-10397-5p			hsa-miR-3150a-3p
hsa-miR-1296-5p	7.78625e-05	0.000612403	-1.94665	AGSEBV T down vs AGSEBV CL		hsa-miR-144-5p	hsa-miR-16-2-3p			hsa-let-7e-5p	hsa-miR-1284	hsa-miR-1296-5p	hsa-miR-302b-3p	hsa-miR-10401-5p			hsa-miR-3150b-3p
hsa-miR-1298-5p	1.04161e-06	1.57471e-07	-20.3487	AGSEBV T down vs AGSEBV CL		hsa-miR-148b-3p	hsa-miR-185-5p			hsa-let-7f-1-3p	hsa-miR-1287-5p	hsa-miR-1301-3p	hsa-miR-302d-3p	hsa-miR-1193			hsa-miR-3159
hsa-miR-1301-3p	0.138677	0.0228751	3.42194	AGSEBV T up vs AGSEBV CL		hsa-miR-15a-5p	hsa-miR-18a-3p			hsa-let-7f-2-3p	hsa-miR-1292-5p	hsa-miR-1306-5p	hsa-miR-30d-5p	hsa-miR-1197			hsa-miR-3164
hsa-miR-1306-5p	0.00166537	0.00359694	-1.84083	AGSEBV T down vs AGSEBV CL		hsa-miR-15b-5p	hsa-miR-1910-5p			hsa-let-7f-5p	hsa-miR-1296-5p	hsa-miR-1307-5p	hsa-miR-335-3p	hsa-miR-12125			hsa-miR-3173-3p
hsa-miR-1307-5p	0.00863729	0.0160393	3.93632	AGSEBV T up vs AGSEBV CL		hsa-miR-16-1-3p	hsa-miR-191-3p			hsa-let-7g-5p	hsa-miR-1298-5p	hsa-miR-135b-5p	hsa-miR-361-5p	hsa-miR-1226-5p			hsa-miR-3178
hsa-miR-135b-5p	0.0716796	0.0498669	3.41288	AGSEBV T up vs AGSEBV CL		hsa-miR-181c-5p	hsa-miR-1915-3p			hsa-let-7i-3p	hsa-miR-1301-3p	hsa-miR-142-3p	hsa-miR-362-5p	hsa-miR-1228-3p			hsa-miR-3189-3p
hsa-miR-142-3p	0.075739	0.0213779	92.424	AGSEBV T up vs AGSEBV CL		hsa-miR-182-3p	hsa-miR-197-3p			hsa-let-7i-5p	hsa-miR-1306-5p	hsa-miR-144-3p	hsa-miR-371a-3p	hsa-miR-122b-5p			hsa-miR-3189-5p
hsa-miR-144-3p	0.067831	0.027583	262.582	AGSEBV T up vs AGSEBV CL		hsa-miR-183-5p	hsa-miR-2116-3p			hsa-miR-100-5p	hsa-miR-1307-5p	hsa-miR-144-5p	hsa-miR-371b-3p	hsa-miR-1234-3p			hsa-miR-3191-3p
hsa-miR-144-5p	0.0739693	0.0302922	417.489	AGSEBV T up vs AGSEBV CL		hsa-miR-1843	hsa-miR-21-3p			hsa-miR-101-3p	hsa-miR-135b-5p	hsa-miR-148b-3p	hsa-miR-372-3p	hsa-miR-1244			hsa-miR-346
hsa-miR-148b-3p	0.00911976	0.00315341	5.99411	AGSEBV T up vs AGSEBV CL		hsa-miR-188-5p	hsa-miR-222-5p			hsa-miR-10392-5p	hsa-miR-142-3p	hsa-miR-149-5p	hsa-miR-372-5p	hsa-miR-1247-3p			hsa-miR-3610
hsa-miR-149-5p	0.00018127	0.00731539	-2.95601	AGSEBV T down vs AGSEBV CL		hsa-miR-192-5p	hsa-miR-23a-5p			hsa-miR-10395-3p	hsa-miR-144-3p	hsa-miR-15a-5p	hsa-miR-373-3p	hsa-miR-1247-5p			hsa-miR-3614-3p
hsa-miR-15a-5p	0.134683	0.0291754	4.87753	AGSEBV T up vs AGSEBV CL		hsa-miR-205-5p	hsa-miR-26a-1-3p			hsa-miR-10398-3p	hsa-miR-144-5p	hsa-miR-15b-5p	hsa-miR-373-5p	hsa-miR-1251-5p			hsa-miR-3663-3p
hsa-miR-15b-5p	0.108934	0.0192931	1.9252	AGSEBV T up vs AGSEBV CL		hsa-miR-216a-5p	hsa-miR-27a-5p			hsa-miR-10399-3p	hsa-miR-148b-3p	hsa-miR-16-2-3p	hsa-miR-423-3p	hsa-miR-125b-2-3p			hsa-miR-3663-5p
hsa-miR-16-1-3p	0.157161	0.039703	83.323	AGSEBV T up vs AGSEBV CL		hsa-miR-26b-5p	hsa-miR-296-3p			hsa-miR-10399-5p	hsa-miR-149-5p	hsa-miR-182-3p	hsa-miR-455-3p	hsa-miR-1263			hsa-miR-3689f
hsa-miR-16-2-3p	3.93946e-06	2.99373e-06	-4.19641	AGSEBV T down vs AGSEBV CL		hsa-miR-301a-3p	hsa-miR-296-5p			hsa-miR-103a-2-5p	hsa-miR-15a-5p	hsa-miR-183-5p	hsa-miR-502-3p	hsa-miR-1266-3p			hsa-miR-3908
hsa-miR-181c-5p	0.113584	0.0417318	9.01886	AGSEBV T up vs AGSEBV CL		hsa-miR-301a-5p	hsa-miR-29b-1-5p			hsa-miR-103a-3p	hsa-miR-15b-5p	hsa-miR-185-5p	hsa-miR-615-3p	hsa-miR-1269a			hsa-miR-3917
hsa-miR-182-3p	0.209444	0.0392984	2.88209	AGSEBV T up vs AGSEBV CL		hsa-miR-301b-3p	hsa-miR-302a-3p			hsa-miR-103b	hsa-miR-16-1-3p	hsa-miR-188-5p	hsa-miR-769-5p	hsa-miR-1287-3p			hsa-miR-3929
hsa-miR-183-5p	0.185631	0.0251707	2.01852	AGSEBV T up vs AGSEBV CL		hsa-miR-301b-5p	hsa-miR-302a-5p			hsa-miR-10400-5p	hsa-miR-16-2-3p	hsa-miR-18a-3p	hsa-miR-92a-3p	hsa-miR-1290			hsa-miR-4436b-3p
hsa-miR-1843	0.0109197	0.00317869	15.4662	AGSEBV T up vs AGSEBV CL		hsa-miR-3074-5p	hsa-miR-302b-3p			hsa-miR-10401-3p	hsa-miR-181c-5p	hsa-miR-191-3p	hsa-miR-92b-3p	hsa-miR-1291			hsa-miR-4436b-5p
hsa-miR-185-5p	0.00335334	0.0479935	-1.37818	AGSEBV T down vs AGSEBV CL		hsa-miR-30d-5p	hsa-miR-302b-5p			hsa-miR-10523-5p	hsa-miR-182-3p	hsa-miR-192-5p	hsa-let-7a-5p	hsa-miR-129-1-3p			hsa-miR-4458
hsa-miR-188-5p	0.0825326	0.0272447	1.71684	AGSEBV T up vs AGSEBV CL		hsa-miR-3174	hsa-miR-302c-3p			hsa-miR-10527-5p	hsa-miR-183-5p	hsa-miR-197-3p	hsa-let-7b-5p	hsa-miR-129-2-3p			hsa-miR-4474-5p
hsa-miR-18a-3p	0.000252607	0.000152998	-2.88584	AGSEBV T down vs AGSEBV CL		hsa-miR-32-3p	hsa-miR-302c-5p			hsa-miR-105-5p	hsa-miR-1843	hsa-miR-205-5p	hsa-let-7c-5p	hsa-miR-1293			hsa-miR-448
hsa-miR-1910-5p	1.66426e-06	0.000119599	-14.2627	AGSEBV T down vs AGSEBV CL		hsa-miR-324-5p	hsa-miR-302d-3p			hsa-miR-106a-5p	hsa-miR-185-5p	hsa-miR-21-3p	hsa-let-7d-3p	hsa-miR-1306-3p			hsa-miR-4502
hsa-miR-191-3p	2.60175e-05	0.00334732	-2.04689	AGSEBV T down vs AGSEBV CL		hsa-miR-331-3p	hsa-miR-302d-5p			hsa-miR-106b-3p	hsa-miR-188-5p	hsa-miR-222-5p	hsa-let-7d-5p	hsa-miR-134-3p			hsa-miR-450a-2-3p
hsa-miR-1915-3p	1.45803e-08	4.20344e-09	-7.44696	AGSEBV T down vs AGSEBV CL		hsa-miR-339-3p	hsa-miR-3065-3p			hsa-miR-106b-5p	hsa-miR-18a-3p	hsa-miR-23a-5p	hsa-let-7e-5p	hsa-miR-135a-2-3p			hsa-miR-4634
hsa-miR-192-5p	0.0503961	0.038853	10.3539	AGSEBV T up vs AGSEBV CL		hsa-miR-361-5p	hsa-miR-30b-3p			hsa-miR-107	hsa-miR-1910-5p	hsa-miR-26a-1-3p	hsa-let-7f-5p	hsa-miR-136-5p			hsa-miR-4651
hsa-miR-197-3p	0.07874	0.0196269	-1.76111	AGSEBV T down vs AGSEBV CL		hsa-miR-3648	hsa-miR-3138			hsa-miR-10a-3p	hsa-miR-191-3p	hsa-miR-26b-5p	hsa-let-7g-5p	hsa-miR-137-3p			hsa-miR-4654
hsa-miR-205-5p	0.00368789	0.00197148	65.0702	AGSEBV T up vs AGSEBV CL		hsa-miR-421	hsa-miR-3140-3p			hsa-miR-10a-5p	hsa-miR-1915-3p	hsa-miR-27a-5p	hsa-let-7i-5p	hsa-miR-138-1-3p			hsa-miR-4661-5p
hsa-miR-2116-3p	0.0014753	0.000222819	-13.8246	AGSEBV T down vs AGSEBV CL		hsa-miR-424-5p	hsa-miR-3140-5p			hsa-miR-10b-3p	hsa-miR-192-5p	hsa-miR-296-3p	hsa-miR-101-3p	hsa-miR-138-2-3p			hsa-miR-4676-5p
hsa-miR-21-3p	0.00546482	0.00208676	-3.98732	AGSEBV T down vs AGSEBV CL		hsa-miR-455-3p	hsa-miR-3148			hsa-miR-10b-5p	hsa-miR-197-3p	hsa-miR-296-5p	hsa-miR-103a-3p	hsa-miR-138-5p			hsa-miR-4687-3p
hsa-miR-216a-5p	0.0400371	0.0424164	3.98257	AGSEBV T up vs AGSEBV CL		hsa-miR-455-5p	hsa-miR-3173-5p			hsa-miR-1180-3p	hsa-miR-205-5p	hsa-miR-29b-1-5p	hsa-miR-103b	hsa-miR-143-5p			hsa-miR-4695-3p
hsa-miR-222-5p	2.7532e-08	1.94201e-07	-16.4957	AGSEBV T down vs AGSEBV CL		hsa-miR-4769-3p	hsa-miR-3179			hsa-miR-1180-5p	hsa-miR-2116-3p	hsa-miR-301a-3p	hsa-miR-106b-3p	hsa-miR-146a-3p			hsa-miR-4723-3p
hsa-miR-23a-5p	5.15824e-05	0.00725063	-3.46863	AGSEBV T down vs AGSEBV CL		hsa-miR-484	hsa-miR-3187-3p			hsa-miR-12136	hsa-miR-21-3p	hsa-miR-301a-5p	hsa-miR-10a-5p	hsa-miR-1471			hsa-miR-4723-5p
hsa-miR-26a-1-3p	0.000797994	0.0101619	-4.14936	AGSEBV T down vs AGSEBV CL		hsa-miR-486-3p	hsa-miR-3196			hsa-miR-122-5p	hsa-miR-216a-5p	hsa-miR-302a-3p	hsa-miR-10b-5p	hsa-miR-148b-5p			hsa-miR-4762-5p
hsa-miR-26b-5p	0.0184945	0.0160322	5.85797	AGSEBV T up vs AGSEBV CL		hsa-miR-499a-5p	hsa-miR-320a-5p			hsa-miR-1226-3p	hsa-miR-222-5p	hsa-miR-302a-5p	hsa-miR-1246	hsa-miR-150-3p			hsa-miR-4797-3p
hsa-miR-27a-5p	0.0056023	0.034152	-3.54978	AGSEBV T down vs AGSEBV CL		hsa-miR-503-5p	hsa-miR-331-5p			hsa-miR-1227-3p	hsa-miR-23a-5p	hsa-miR-302b-3p	hsa-miR-125a-5p	hsa-miR-152-5p			hsa-miR-483-3p
hsa-miR-296-3p	0.000225838	0.0155799	-2.25415	AGSEBV T down vs AGSEBV CL		hsa-miR-516a-5p	hsa-miR-335-3p			hsa-miR-1229-3p	hsa-miR-26a-1-3p	hsa-miR-302c-3p	hsa-miR-125b-5p	hsa-miR-1537-3p			hsa-miR-499b-5p
hsa-miR-296-5p	0.000315675	0.0183481	-1.93191	AGSEBV T down vs AGSEBV CL		hsa-miR-516b-5p	hsa-miR-33b-3p			hsa-miR-122b-3p	hsa-miR-26b-5p	hsa-miR-302c-5p	hsa-miR-126-3p	hsa-miR-1538			hsa-miR-5000-5p
hsa-miR-29b-1-5p	3.23204e-07	0.000343589	-2.80746	AGSEBV T down vs AGSEBV CL		hsa-miR-590-5p	hsa-miR-362-5p			hsa-miR-1237-3p	hsa-miR-27a-5p	hsa-miR-302d-3p	hsa-miR-128-3p	hsa-miR-154-5p			hsa-miR-5009-5p
hsa-miR-301a-3p	0.0543041	0.019252	3.19619	AGSEBV T up vs AGSEBV CL		hsa-miR-615-3p	hsa-miR-367-3p			hsa-miR-1246	hsa-miR-296-3p	hsa-miR-302d-5p	hsa-miR-1-3p	hsa-miR-15a-3p			hsa-miR-5088-3p
hsa-miR-301a-5p	0.0086727	0.00457093	2.91468	AGSEBV T up vs AGSEBV CL		hsa-miR-628-3p	hsa-miR-3684			hsa-miR-1248	hsa-miR-296-5p	hsa-miR-3065-3p	hsa-miR-143-3p	hsa-miR-1-5p			hsa-miR-5092
hsa-miR-301b-3p	0.104955	0.022833	8.81948	AGSEBV T up vs AGSEBV CL		hsa-miR-628-5p	hsa-miR-371a-3p			hsa-miR-1249-3p	hsa-miR-29b-1-5p	hsa-miR-3074-5p	hsa-miR-146b-5p	hsa-miR-181b-2-3p			hsa-miR-509-3p
hsa-miR-301b-5p	0.000497119	0.0128361	2.34548	AGSEBV T up vs AGSEBV CL		hsa-miR-6734-5p	hsa-miR-371b-3p			hsa-miR-1255a	hsa-miR-301a-3p	hsa-miR-30b-3p	hsa-miR-148a-3p	hsa-miR-186-3p			hsa-miR-526a-5p
hsa-miR-302a-3p	1.04896e-13	1.02727e-11	-126.145	AGSEBV T down vs AGSEBV CL		hsa-miR-6866-5p	hsa-miR-371b-5p			hsa-miR-1256	hsa-miR-301a-5p	hsa-miR-30d-5p	hsa-miR-16-5p	hsa-miR-18b-5p			hsa-miR-548ba
hsa-miR-302a-5p	2.3073e-12	1.1635e-11	-187.817	AGSEBV T down vs AGSEBV CL		hsa-miR-769-3p	hsa-miR-372-3p			hsa-miR-1257	hsa-miR-301b-3p	hsa-miR-3173-5p	hsa-miR-17-5p	hsa-miR-190a-3p			hsa-miR-5587-3p
hsa-miR-302b-3p	5.5574e-16	1.66732e-14	-190.634	AGSEBV T down vs AGSEBV CL		hsa-miR-769-5p	hsa-miR-372-5p			hsa-miR-125a-3p	hsa-miR-301b-5p	hsa-miR-3187-3p	hsa-miR-181a-5p	hsa-miR-1914-3p			hsa-miR-5690
hsa-miR-302b-5p	2.48857e-12	9.25457e-10	-104.005	AGSEBV T down vs AGSEBV CL		hsa-miR-940	hsa-miR-373-3p			hsa-miR-125a-5p	hsa-miR-302a-3p	hsa-miR-3196	hsa-miR-181b-5p	hsa-miR-19a-5p			hsa-miR-659-3p
hsa-miR-302c-3p	7.20607e-11	4.79857e-10	-104.454	AGSEBV T down vs AGSEBV CL		hsa-miR-9901	hsa-miR-373-5p			hsa-miR-125b-1-3p	hsa-miR-302a-5p	hsa-miR-320a-5p	hsa-miR-182-5p	hsa-miR-204-3p			hsa-miR-6728-5p
hsa-miR-302c-5p	1.49732e-13	7.4358e-12	-139.397	AGSEBV T down vs AGSEBV CL			hsa-miR-3916			hsa-miR-125b-5p	hsa-miR-302b-3p	hsa-miR-32-3p	hsa-miR-186-5p	hsa-miR-208b-3p			hsa-miR-6729-3p
hsa-miR-302d-3p	5.44529e-14	3.42518e-13	-173.788	AGSEBV T down vs AGSEBV CL			hsa-miR-3918			hsa-miR-1260b	hsa-miR-302b-5p	hsa-miR-324-5p	hsa-miR-191-5p	hsa-miR-2114-5p			hsa-miR-6729-5p
hsa-miR-302d-5p	2.04061e-11	1.87946e-10	-580.138	AGSEBV T down vs AGSEBV CL			hsa-miR-3940-3p			hsa-miR-1262	hsa-miR-302c-3p	hsa-miR-331-3p	hsa-miR-194-5p	hsa-miR-216a-3p			hsa-miR-6733-5p
hsa-miR-3065-3p	0.116475	0.0360275	-3.63461	AGSEBV T down vs AGSEBV CL			hsa-miR-423-3p			hsa-miR-126-3p	hsa-miR-302c-5p	hsa-miR-331-5p	hsa-miR-199a-3p	hsa-miR-216b-5p			hsa-miR-6742-3p
hsa-miR-3074-5p	0.000923044	0.00129639	7.13741	AGSEBV T up vs AGSEBV CL			hsa-miR-4473			hsa-miR-126-5p	hsa-miR-302d-3p	hsa-miR-335-3p	hsa-miR-199a-5p	hsa-miR-219a-2-3p			hsa-miR-6768-5p
hsa-miR-30b-3p	0.000684653	0.00153564	-4.35668	AGSEBV T down vs AGSEBV CL			hsa-miR-4479			hsa-miR-1266-5p	hsa-miR-302d-5p	hsa-miR-339-3p	hsa-miR-19b-3p	hsa-miR-219a-5p			hsa-miR-6770-3p
hsa-miR-30d-5p	0.00551836	0.0032987	4.26288	AGSEBV T up vs AGSEBV CL			hsa-miR-4676-3p			hsa-miR-1271-5p	hsa-miR-3065-3p	hsa-miR-33b-3p	hsa-miR-200a-3p	hsa-miR-219b-3p			hsa-miR-6784-3p
hsa-miR-3138	6.68149e-05	0.000764686	-10.3688	AGSEBV T down vs AGSEBV CL			hsa-miR-4689			hsa-miR-1273c	hsa-miR-3074-5p	hsa-miR-361-5p	hsa-miR-200b-3p	hsa-miR-223-5p			hsa-miR-6797-5p
hsa-miR-3140-3p	1.77567e-05	0.000156882	-3.60965	AGSEBV T down vs AGSEBV CL			hsa-miR-4749-5p			hsa-miR-127-3p	hsa-miR-30b-3p	hsa-miR-362-5p	hsa-miR-200c-3p	hsa-miR-224-3p			hsa-miR-6815-5p
hsa-miR-3140-5p	0.123048	0.0445782	-16.8389	AGSEBV T down vs AGSEBV CL			hsa-miR-4799-5p			hsa-miR-127-5p	hsa-miR-30d-5p	hsa-miR-367-3p	hsa-miR-203a-3p	hsa-miR-2276-3p			hsa-miR-6825-5p
hsa-miR-3148	6.28693e-12	2.28935e-09	-44.315	AGSEBV T down vs AGSEBV CL			hsa-miR-491-3p			hsa-miR-1276	hsa-miR-3138	hsa-miR-371a-3p	hsa-miR-20a-5p	hsa-miR-2467-3p			hsa-miR-6845-3p
hsa-miR-3173-5p	0.000183259	0.000416567	-6.27156	AGSEBV T down vs AGSEBV CL			hsa-miR-5000-3p			hsa-miR-1277-3p	hsa-miR-3140-3p	hsa-miR-371b-3p	hsa-miR-21-5p	hsa-miR-298			hsa-miR-6862-5p
hsa-miR-3174	0.0609137	0.0438928	3.03847	AGSEBV T up vs AGSEBV CL			hsa-miR-5010-5p			hsa-miR-1278	hsa-miR-3140-5p	hsa-miR-371b-5p	hsa-miR-221-3p	hsa-miR-299-5p			hsa-miR-6886-3p
hsa-miR-3179	0.000246679	0.000132795	-4.60365	AGSEBV T down vs AGSEBV CL			hsa-miR-502-3p			hsa-miR-128-1-5p	hsa-miR-3148	hsa-miR-372-3p	hsa-miR-22-3p	hsa-miR-3064-3p			hsa-miR-6886-5p
hsa-miR-3187-3p	0.0108117	0.0181557	-1.92731	AGSEBV T down vs AGSEBV CL			hsa-miR-512-3p			hsa-miR-1283	hsa-miR-3173-5p	hsa-miR-372-5p	hsa-miR-23a-3p	hsa-miR-3064-5p			hsa-miR-6889-5p
hsa-miR-3196	0.00638904	0.000789311	-6.81303	AGSEBV T down vs AGSEBV CL			hsa-miR-514a-5p			hsa-miR-128-3p	hsa-miR-3174	hsa-miR-373-3p	hsa-miR-23b-3p	hsa-miR-3115			hsa-miR-7108-5p
hsa-miR-320a-5p	2.18279e-06	3.54189e-07	-17.9336	AGSEBV T down vs AGSEBV CL			hsa-miR-515-3p			hsa-miR-1284	hsa-miR-3179	hsa-miR-373-5p	hsa-miR-24-3p	hsa-miR-3121-3p			hsa-miR-939-5p
hsa-miR-32-3p	0.0221491	0.0300234	2.33166	AGSEBV T up vs AGSEBV CL			hsa-miR-517c-3p			hsa-miR-1286	hsa-miR-3187-3p	hsa-miR-3940-3p	hsa-miR-25-3p	hsa-miR-3124-5p			hsa-miR-1296-3p
hsa-miR-324-5p	0.0128492	0.0167368	4.53502	AGSEBV T up vs AGSEBV CL			hsa-miR-518f-3p			hsa-miR-1287-5p	hsa-miR-3196	hsa-miR-421	hsa-miR-26a-5p	hsa-miR-3128			hsa-miR-215-3p
hsa-miR-331-3p	0.171759	0.0398734	3.15454	AGSEBV T up vs AGSEBV CL			hsa-miR-519c-3p			hsa-miR-1288-3p	hsa-miR-320a-5p	hsa-miR-423-3p	hsa-miR-27a-3p	hsa-miR-3137			hsa-miR-3664-5p
hsa-miR-331-5p	0.0014338	0.0391661	-1.41605	AGSEBV T down vs AGSEBV CL			hsa-miR-550a-5p			hsa-miR-1292-5p	hsa-miR-32-3p	hsa-miR-424-5p	hsa-miR-27b-3p	hsa-miR-3141			hsa-miR-4448
hsa-miR-335-3p	0.0270335	0.0174944	-1.64739	AGSEBV T down vs AGSEBV CL			hsa-miR-550b-2-5p			hsa-miR-1294	hsa-miR-324-5p	hsa-miR-455-3p	hsa-miR-28-5p	hsa-miR-3149			hsa-miR-4717-5p
hsa-miR-339-3p	0.001656	0.0295351	1.34943	AGSEBV T up vs AGSEBV CL			hsa-miR-556-3p			hsa-miR-1295a	hsa-miR-331-3p	hsa-miR-455-5p	hsa-miR-29a-3p	hsa-miR-3153			hsa-miR-517b-3p
hsa-miR-33b-3p	1.33334e-07	1.80732e-08	-33.9164	AGSEBV T down vs AGSEBV CL			hsa-miR-559			hsa-miR-129-5p	hsa-miR-331-5p	hsa-miR-484	hsa-miR-30b-5p	hsa-miR-3155a			hsa-miR-6812-5p
hsa-miR-361-5p	0.0703699	0.0348022	1.73155	AGSEBV T up vs AGSEBV CL			hsa-miR-570-3p			hsa-miR-1296-5p	hsa-miR-335-3p	hsa-miR-486-3p	hsa-miR-30c-5p	hsa-miR-3158-5p			hsa-miR-6891-3p
hsa-miR-362-5p	0.0318562	0.00708826	-2.02007	AGSEBV T down vs AGSEBV CL			hsa-miR-589-3p			hsa-miR-1298-5p	hsa-miR-339-3p	hsa-miR-499a-5p	hsa-miR-31-5p	hsa-miR-3162-3p
hsa-miR-3648	0.104486	0.0334193	11.6052	AGSEBV T up vs AGSEBV CL			hsa-miR-589-5p			hsa-miR-1301-3p	hsa-miR-33b-3p	hsa-miR-502-3p	hsa-miR-320a-3p	hsa-miR-3162-5p
hsa-miR-367-3p	5.01665e-13	7.31673e-11	-139.419	AGSEBV T down vs AGSEBV CL			hsa-miR-624-3p			hsa-miR-1302	hsa-miR-361-5p	hsa-miR-503-5p	hsa-miR-320b	hsa-miR-3165
hsa-miR-3684	0.00393543	0.0190948	-2.34197	AGSEBV T down vs AGSEBV CL			hsa-miR-624-5p			hsa-miR-1306-5p	hsa-miR-362-5p	hsa-miR-512-3p	hsa-miR-335-5p	hsa-miR-3180
hsa-miR-371a-3p	9.2303e-09	4.40834e-08	-9.8644	AGSEBV T down vs AGSEBV CL			hsa-miR-629-3p			hsa-miR-1307-3p	hsa-miR-3648	hsa-miR-516a-5p	hsa-miR-339-5p	hsa-miR-3181
[truncated: 625 more rows]

## Sheet: BART T vs BART CL
p value and FDR <0.05
	lnc	turned on T	turned off T
[truncated: 2,200 more rows]

## Sheet: BART T vs CL miRs only
BART T vs BART CL										BART T vs BART CL				0 reads BART CL (475)			0 reads BART T (33)
[truncated: 664 more rows]

[truncated: 17 more sheets: pc T vs pc CL,  pc T vs pc CL miRs only, AE CL vs pc CL, AE CL vs pc CL miRs only, BART CL vs pc CL, BART CL vs pc CL miRs only, AE T vs pc T, AE T vs pc T miRs only, BART T vs pc T, BART T vs pc T 2 ps, BART T vs pc T miRs only, AE+BART CL vs pc CL, AE+BART T vs pc T, AE+BART T vs pc T miRs only, ALL Ts vs CLs , ALL Ts vs CLs miRs only, ALL T vs CL if individual]
